# Supplementary material for: De novo transcriptome assembly of Pueraria montana var. lobata and Neustanthus phaseoloides for the development of eSSR and SNP markers: narrowing the US origin(s) of the invasive kudzu
Source: BMC Genomics. 2018 Jun 5;19:439. doi: 10.1186/s12864-018-4798-3 (PMC5989403; doi:10.1186/s12864-018-4798-3)
Supplement: Supplementary file 6 — SNPs_Pmnk6_vs_CPP27. High-confidence single nucleotide polymorphisms between US kudzu accessions Pmnk6 (variant: Var) and CPP27 (reference: Ref). Accno: contig in reference; Pos: position; Nuc: nucleotide; Total Depth: number of variant reads aligned against the reference; Var Freq: frequency of variant SNP within aligned reads; # Fwd: number of forward reads with variant; # Rev.: number of reverse reads with variant; # Fwd Total: number of forward-aligned reads total; # Rev. Total: number of reverse-aligned reads total. (XLSX 578 kb) [file 12864_2018_4798_MOESM6_ESM.xlsx]

## Sheet: SNPs_Pmnk6_vs_CPP27
>Reference	Start	End	Ref	Var	Total	Var	Ref	Var	Coding	Region	Known	Near	# Fwd	# Rev	# Fwd	# Rev
>Accno	Pos	Pos	Nuc	Nuc	Depth	Freq	AA	AA	Frame	Name	SNPs	SNPs	w/ var	w/ var	Total	Total
>comp4_c0_seq1	246	246	C	T	3	1							2	1	2	1
>comp4_c0_seq1	269	269	C	T	3	1							2	1	2	1
>comp29_c0_seq1	397	397	G	A	7	1							6	1	6	1
>comp29_c0_seq1	429	429	T	C	7	1							6	1	6	1
>comp29_c0_seq1	431	431	T	C	7	1							6	1	6	1
>comp29_c0_seq1	438	438	A	G	7	1							6	1	6	1
>comp29_c0_seq1	445	445	T	A	7	1							6	1	6	1
>comp29_c0_seq1	448	448	T	A	7	1							6	1	6	1
>comp29_c0_seq1	460	460	A	G	7	1							6	1	6	1
>comp29_c0_seq1	466	466	G	AA	7	1							6	1	6	1
>comp29_c0_seq1	471	471	T	A	7	1							6	1	6	1
>comp29_c0_seq1	489	489	T	C	7	1							6	1	6	1
>comp29_c0_seq1	498	498	A	G	7	0.86							5	1	6	1
>comp29_c0_seq1	501	501	T	G	7	1							6	1	6	1
>comp29_c0_seq1	504	504	A	G	7	1							6	1	6	1
>comp29_c0_seq1	513	513	A	G	6	0.83							4	1	5	1
>comp32_c0_seq1	544	544	C	T	5	1							4	1	4	1
>comp62_c0_seq1	70	70	A	C	6	0.67							3	1	4	2
>comp62_c0_seq1	177	177	G	A	6	0.5							2	1	3	3
>comp74_c0_seq1	1781	1781	G	A	3	1							2	1	2	1
>comp82_c0_seq1	689	689	G	A	3	1							2	1	2	1
>comp83_c0_seq1	603	603	G	A	3	1							1	2	1	2
>comp85_c0_seq1	672	672	G	T	3	1							1	2	1	2
>comp85_c0_seq1	917	917	A	G	3	1							1	2	1	2
>comp88_c0_seq1	623	623	C	T	4	1							2	2	2	2
>comp100_c0_seq1	108	108	-	AACCAT	12	0.5							2	4	2	10
>comp100_c0_seq1	409	409	C	T	33	0.97							4	28	4	29
>comp100_c0_seq1	625	625	T	G	6	0.5							2	1	4	2
>comp106_c0_seq1	256	256	T	C	4	0.75							1	2	1	3
>comp108_c0_seq1	447	447	T	C	7	1							0	7	0	7
>comp121_c0_seq1	33	33	T	C	6	0.83							1	4	2	4
>comp121_c0_seq1	75	75	A	G	9	0.78							1	6	2	7
>comp121_c0_seq1	87	87	G	C	9	0.56							1	4	2	7
>comp121_c0_seq1	93	93	A	G	10	0.6							1	5	2	8
>comp121_c0_seq1	114	114	A	C	12	0.58							1	6	2	10
>comp121_c0_seq1	144	144	G	C	13	0.62							1	7	2	11
>comp121_c0_seq1	147	147	G	C	14	0.64							1	8	2	12
>comp121_c0_seq1	210	210	T	G	13	0.62							1	7	2	11
>comp121_c0_seq1	222	222	T	C	13	0.54							0	7	0	13
>comp121_c0_seq1	258	258	C	T	13	0.54							0	7	0	13
>comp121_c0_seq1	303	303	C	T	15	0.47							0	7	2	13
>comp121_c0_seq1	304	304	C	A	15	0.47							0	7	2	13
>comp121_c0_seq1	318	318	C	T	15	0.47							1	6	3	12
>comp121_c0_seq1	348	348	T	C	14	0.5							2	5	4	10
>comp121_c0_seq1	361	361	C	G	15	0.47							2	5	5	10
>comp121_c0_seq1	372	372	T	A	16	0.44							2	5	5	11
>comp121_c0_seq1	381	381	C	G	17	0.47							3	5	6	11
>comp121_c0_seq1	477	477	C	G	16	0.5							5	3	8	8
>comp121_c0_seq1	531	531	T	A	11	0.64							5	2	7	4
>comp121_c0_seq1	546	546	T	A	9	0.67							5	1	6	3
>comp121_c0_seq1	610	610	C	G	8	0.62							4	1	5	3
>comp121_c0_seq1	613	613	C	G	8	0.62							4	1	5	3
>comp121_c0_seq1	632	632	C	G	5	0.6							2	1	2	3
>comp136_c0_seq1	954	954	C	T	3	1							1	2	1	2
>comp138_c0_seq1	376	376	A	G	3	1							1	2	1	2
>comp165_c0_seq1	1005	1005	G	A	5	1							4	1	4	1
>comp169_c0_seq1	116	116	-	A	7	1							0	7	0	7
>comp169_c0_seq1	120	120	A	-	7	1							0	7	0	7
>comp170_c0_seq1	666	666	C	T	4	0.75							2	1	2	2
>comp178_c0_seq1	186	186	A	T	3	1							1	2	1	2
>comp181_c0_seq2	867	867	C	T	4	1							3	1	3	1
>comp194_c0_seq1	1083	1083	G	A	6	0.67							2	2	3	3
>comp194_c0_seq1	1259	1259	C	T	6	1							4	2	4	2
>comp217_c0_seq1	250	251	CG	GC	3	1							2	1	2	1
>comp224_c0_seq1	9	9	G	C	10	1							0	10	0	10
>comp246_c0_seq1	804	804	C	T	3	1							2	1	2	1
>comp253_c0_seq1	937	937	G	A	3	1							2	1	2	1
>comp263_c0_seq1	92	92	G	A	4	1							1	3	1	3
>comp263_c0_seq1	96	96	G	A	4	1							1	3	1	3
>comp263_c0_seq1	116	116	C	T	5	1							2	3	2	3
>comp263_c0_seq1	159	159	C	T	5	1							2	3	2	3
>comp267_c0_seq1	60	60	T	C	3	1							2	1	2	1
>comp279_c0_seq1	472	472	G	A	3	1							1	2	1	2
>comp279_c0_seq1	525	525	G	A	4	1							1	3	1	3
>comp280_c0_seq1	1001	1001	A	G	5	1							1	4	1	4
>comp289_c0_seq1	245	257	AACAAAAAACTTA	-	7	1							1	6	1	6
>comp290_c0_seq1	368	368	G	A	8	0.62							3	2	3	5
>comp292_c0_seq1	55	55	A	G	10	1							0	10	0	10
>comp292_c0_seq1	97	97	T	C	12	1							0	12	0	12
>comp292_c0_seq1	111	111	T	C	12	1							0	12	0	12
>comp292_c0_seq1	387	387	T	C	9	1							6	3	6	3
>comp292_c0_seq1	405	405	A	T	7	1							5	2	5	2
>comp297_c0_seq1	1034	1034	T	A	4	1							3	1	3	1
>comp298_c0_seq1	918	918	T	A	7	1							7	0	7	0
>comp303_c0_seq1	839	839	C	T	4	1							2	2	2	2
>comp303_c0_seq1	850	850	-	GTT	6	0.67							2	2	4	2
>comp303_c0_seq1	868	868	G	T	8	0.87							5	2	6	2
>comp303_c0_seq1	869	869	G	A	8	0.87							5	2	6	2
>comp303_c0_seq1	875	875	A	G	8	0.87							5	2	6	2
>comp303_c0_seq1	881	881	G	T	9	0.78							5	2	7	2
>comp303_c0_seq1	883	883	G	A	9	0.78							5	2	7	2
>comp307_c0_seq1	426	426	C	T	4	1							2	2	2	2
>comp310_c0_seq1	95	98	AACT	-	3	1							2	1	2	1
>comp310_c0_seq1	233	233	C	T	4	0.75							2	1	3	1
>comp310_c0_seq1	257	257	C	G	5	0.8							2	2	3	2
>comp310_c0_seq1	277	277	T	C	5	0.8							2	2	3	2
>comp316_c0_seq1	1227	1230	TTCT	C	4	1							3	1	3	1
>comp316_c0_seq1	1261	1261	A	T	5	0.8							3	1	3	2
>comp324_c0_seq1	317	317	G	C	5	1							4	1	4	1
>comp324_c0_seq1	1168	1168	G	A	4	1							2	2	2	2
>comp335_c0_seq1	1247	1247	T	A	3	1							1	2	1	2
>comp335_c0_seq1	1830	1830	-	C	8	1							8	0	8	0
>comp365_c0_seq1	957	957	C	T	3	1							2	1	2	1
>comp365_c0_seq1	990	990	C	T	4	1							2	2	2	2
>comp365_c0_seq1	995	995	A	T	4	1							2	2	2	2
>comp372_c0_seq1	96	96	C	T	3	1							1	2	1	2
>comp372_c0_seq1	635	635	A	G	3	1							2	1	2	1
>comp392_c0_seq1	1950	1950	-	CAG	3	1							1	2	1	2
>comp394_c0_seq1	708	708	C	T	5	0.6							1	2	2	3
>comp394_c0_seq1	715	715	T	A	5	0.6							1	2	2	3
>comp394_c0_seq1	729	729	G	A	5	0.6							1	2	2	3
>comp394_c0_seq1	737	737	G	C	5	0.6							1	2	2	3
>comp394_c0_seq1	768	768	C	A	5	0.6							1	2	2	3
>comp420_c0_seq1	552	552	T	A	3	1							2	1	2	1
>comp423_c0_seq1	578	578	C	G	4	1							3	1	3	1
>comp423_c0_seq1	924	924	T	G	5	1							2	3	2	3
>comp425_c0_seq1	280	280	C	T	3	1							2	1	2	1
>comp425_c0_seq1	434	434	T	C	4	0.75							2	1	2	2
>comp438_c0_seq1	950	950	A	G	3	1							2	1	2	1
>comp438_c0_seq1	952	952	T	C	3	1							2	1	2	1
>comp438_c0_seq1	980	980	A	G	3	1							2	1	2	1
>comp438_c0_seq1	994	994	G	A	3	1							2	1	2	1
>comp438_c0_seq1	1004	1004	A	T	3	1							2	1	2	1
>comp447_c0_seq1	1331	1331	A	T	4	1							1	3	1	3
>comp447_c0_seq1	1355	1355	C	T	4	1							1	3	1	3
>comp452_c0_seq1	277	277	G	A	3	1							2	1	2	1
>comp455_c0_seq1	707	707	G	A	3	1							2	1	2	1
>comp462_c0_seq1	1345	1345	-	CA	4	0.75							1	2	2	2
>comp467_c0_seq1	255	255	A	G	4	1							1	3	1	3
>comp474_c0_seq1	791	791	A	G	3	1							2	1	2	1
>comp476_c0_seq1	781	781	-	T	6	1							3	3	3	3
>comp479_c0_seq1	1589	1589	A	G	3	1							1	2	1	2
>comp500_c0_seq1	58	58	C	A	10	1							2	8	2	8
>comp500_c0_seq1	91	91	T	C	9	1							2	7	2	7
>comp500_c0_seq1	763	763	C	A	3	1							2	1	2	1
>comp502_c0_seq1	438	438	C	T	3	1							1	2	1	2
>comp509_c0_seq1	833	833	C	T	3	1							1	2	1	2
>comp518_c0_seq1	1028	1028	G	A	3	1							1	2	1	2
>comp524_c0_seq1	545	545	-	CT	4	1							2	2	2	2
>comp527_c0_seq1	156	156	G	T	5	0.8							1	3	1	4
>comp534_c0_seq1	1640	1640	G	C	4	1							2	2	2	2
>comp577_c0_seq1	91	91	C	T	4	0.75							1	2	1	3
>comp577_c0_seq1	112	114	TAA	AC	4	0.75							1	2	1	3
>comp577_c0_seq1	121	121	C	T	4	0.75							1	2	1	3
>comp577_c0_seq1	880	880	C	A	3	1							2	1	2	1
>comp591_c0_seq1	148	148	A	G	6	0.67							1	3	1	5
>comp591_c0_seq1	155	155	A	G	6	0.67							1	3	1	5
>comp591_c0_seq1	160	160	T	C	6	0.67							1	3	1	5
>comp591_c0_seq1	164	164	A	G	7	0.71							1	4	1	6
>comp591_c0_seq1	180	180	T	G	7	0.71							1	4	1	6
>comp591_c0_seq1	197	197	T	C	7	0.57							1	3	1	6
>comp591_c0_seq1	556	556	T	C	3	1							2	1	2	1
>comp591_c0_seq1	584	584	A	T	4	1							3	1	3	1
>comp591_c0_seq1	632	632	T	C	4	1							3	1	3	1
>comp616_c0_seq1	163	163	C	T	3	1							2	1	2	1
>comp619_c0_seq1	764	764	A	G	6	1							3	3	3	3
>comp634_c0_seq1	927	927	A	T	4	1							1	3	1	3
>comp634_c0_seq1	934	934	A	C	4	1							1	3	1	3
>comp634_c0_seq1	964	964	T	C	4	1							1	3	1	3
>comp634_c0_seq1	1097	1097	G	C	3	1							1	2	1	2
>comp634_c0_seq1	1112	1112	T	C	4	1							1	3	1	3
>comp634_c0_seq1	1114	1114	G	A	4	1							1	3	1	3
>comp634_c0_seq1	1157	1157	G	C	4	0.75							1	2	1	3
>comp634_c0_seq1	1162	1162	A	C	4	1							1	3	1	3
>comp634_c0_seq1	1169	1169	T	A	4	1							1	3	1	3
>comp634_c0_seq1	1184	1184	G	A	4	1							1	3	1	3
>comp634_c0_seq1	1187	1187	T	C	4	1							1	3	1	3
>comp634_c0_seq1	1190	1190	C	G	4	1							1	3	1	3
>comp634_c0_seq1	1214	1214	A	C	3	1							1	2	1	2
>comp649_c0_seq1	328	328	-	GAGGGA	4	1							3	1	3	1
>comp649_c0_seq1	1390	1390	C	T	3	1							1	2	1	2
>comp663_c0_seq1	778	778	A	G	8	0.62							3	2	5	3
>comp663_c0_seq1	794	794	G	T	7	0.57							2	2	4	3
>comp663_c0_seq1	1127	1127	C	T	6	0.5							1	2	2	4
>comp663_c0_seq1	1152	1152	T	A	7	0.43							1	2	3	4
>comp663_c0_seq1	1175	1175	A	G	5	1							2	3	2	3
>comp663_c0_seq1	1233	1233	A	G	4	1							1	3	1	3
>comp679_c0_seq1	249	249	A	G	3	1							2	1	2	1
>comp680_c0_seq1	433	433	T	C	3	1							2	1	2	1
>comp680_c0_seq1	446	446	A	C	3	1							2	1	2	1
>comp680_c0_seq1	452	452	G	C	3	1							2	1	2	1
>comp680_c0_seq1	457	457	A	C	3	1							2	1	2	1
>comp696_c0_seq1	697	697	C	T	3	1							2	1	2	1
>comp699_c0_seq1	304	304	G	T	4	1							1	3	1	3
>comp701_c0_seq1	1363	1363	T	C	3	1							2	1	2	1
>comp714_c0_seq1	1161	1161	G	C	7	0.86							5	1	5	2
>comp714_c0_seq1	1189	1189	G	A	6	1							5	1	5	1
>comp714_c0_seq1	1218	1218	A	G	6	1							5	1	5	1
>comp714_c0_seq1	1225	1225	A	G	6	1							5	1	5	1
>comp720_c0_seq1	252	252	C	G	14	0.57							1	7	2	12
>comp730_c0_seq1	1002	1002	T	C	7	0.43							2	1	4	3
>comp730_c0_seq1	1007	1007	T	C	7	0.43							2	1	4	3
>comp730_c0_seq1	1015	1015	A	G	7	0.43							2	1	4	3
>comp730_c0_seq1	1034	1034	C	T	8	0.5							3	1	5	3
>comp730_c0_seq1	1040	1040	A	C	8	0.5							3	1	5	3
>comp730_c0_seq1	1041	1041	A	T	8	0.5							3	1	5	3
>comp730_c0_seq1	1047	1047	A	G	8	0.5							3	1	5	3
>comp730_c0_seq1	1052	1052	A	G	8	1							5	3	5	3
>comp730_c0_seq1	1070	1070	A	G	10	0.4							3	1	5	5
>comp730_c0_seq1	1077	1077	A	G	11	0.36							3	1	5	6
>comp730_c0_seq1	1080	1080	T	A	11	0.36							3	1	5	6
>comp730_c0_seq1	1107	1107	A	T	11	0.36							3	1	5	6
>comp734_c0_seq1	55	55	T	C	3	1							2	1	2	1
>comp734_c0_seq1	133	133	A	C	3	1							2	1	2	1
>comp735_c0_seq1	607	607	A	C	3	1							2	1	2	1
>comp735_c0_seq1	614	614	G	A	3	1							2	1	2	1
>comp735_c0_seq1	628	628	C	T	3	1							2	1	2	1
>comp742_c0_seq1	848	848	G	T	3	1							2	1	2	1
>comp751_c0_seq1	894	894	G	T	3	1							2	1	2	1
>comp755_c0_seq1	494	494	T	A	17	1							15	2	15	2
>comp771_c0_seq1	1137	1137	C	T	3	1							1	2	1	2
>comp771_c0_seq1	1271	1271	C	T	4	1							1	3	1	3
>comp776_c0_seq1	154	154	C	T	11	0.82							1	8	3	8
>comp776_c0_seq1	160	160	G	C	11	0.82							1	8	3	8
>comp776_c0_seq1	166	166	T	C	11	0.82							1	8	3	8
>comp776_c0_seq1	181	181	G	A	11	0.82							1	8	3	8
>comp776_c0_seq1	190	190	G	A	11	0.82							1	8	3	8
>comp776_c0_seq1	205	205	G	A	12	0.83							1	9	3	9
>comp776_c0_seq1	211	211	C	T	12	0.75							1	8	3	9
>comp776_c0_seq1	215	215	T	C	13	0.85							1	10	3	10
>comp776_c0_seq1	236	237	GA	AC	9	0.67							1	5	3	6
>comp776_c0_seq1	310	310	G	A	9	0.33							2	1	5	4
>comp776_c0_seq1	316	316	T	C	9	0.33							2	1	5	4
>comp776_c0_seq1	319	319	G	T	9	0.33							2	1	5	4
>comp776_c0_seq1	325	325	C	A	9	0.33							2	1	5	4
>comp776_c0_seq1	349	349	T	C	9	0.44							2	2	4	5
>comp776_c0_seq1	358	358	A	G	9	0.44							2	2	4	5
>comp776_c0_seq1	379	379	T	A	10	0.4							2	2	4	6
>comp776_c0_seq1	394	395	CC	TA	10	0.4							2	2	4	6
>comp776_c0_seq1	403	403	A	C	9	0.44							2	2	3	6
>comp776_c0_seq1	423	423	T	C	8	0.37							2	1	3	5
>comp776_c0_seq1	424	424	G	C	8	0.37							2	1	3	5
>comp776_c0_seq1	436	436	T	G	8	0.37							2	1	3	5
>comp776_c0_seq1	439	439	A	C	8	0.37							2	1	3	5
>comp776_c0_seq1	478	478	G	A	7	0.43							2	1	3	4
>comp776_c0_seq1	481	481	C	T	7	0.43							2	1	3	4
>comp776_c0_seq1	496	496	A	G	5	0.8							1	3	2	3
>comp776_c0_seq1	1148	1148	G	C	3	1							1	2	1	2
>comp776_c0_seq1	1231	1231	T	C	5	1							4	1	4	1
>comp776_c0_seq1	1846	1846	C	T	6	1							5	1	5	1
>comp793_c0_seq1	1279	1279	C	G	3	1							2	1	2	1
>comp794_c0_seq1	163	163	A	C	3	1							2	1	2	1
>comp794_c0_seq1	199	199	C	T	3	1							2	1	2	1
>comp794_c0_seq1	442	442	C	T	6	1							2	4	2	4
>comp795_c0_seq1	529	529	A	T	3	1							1	2	1	2
>comp796_c0_seq1	403	403	C	T	4	1							2	2	2	2
>comp796_c0_seq1	409	409	G	A	4	1							2	2	2	2
>comp796_c0_seq1	416	416	G	A	4	1							2	2	2	2
>comp796_c0_seq1	430	430	C	T	4	1							2	2	2	2
>comp796_c0_seq1	924	924	T	A	3	1							2	1	2	1
>comp796_c0_seq1	1698	1698	T	C	3	1							1	2	1	2
>comp796_c0_seq1	1803	1803	G	A	3	1							1	2	1	2
>comp796_c0_seq1	1851	1851	G	A	3	1							1	2	1	2
>comp807_c0_seq1	727	727	A	G	4	0.75							2	1	2	2
>comp807_c0_seq1	734	734	C	T	4	0.75							2	1	2	2
>comp807_c0_seq1	749	749	A	G	4	0.75							2	1	2	2
>comp807_c0_seq1	762	762	T	C	4	0.75							2	1	2	2
>comp807_c0_seq1	766	766	G	C	4	0.75							2	1	2	2
>comp807_c0_seq1	768	768	G	A	4	0.75							2	1	2	2
>comp807_c0_seq1	794	794	T	C	4	0.75							2	1	2	2
>comp826_c0_seq1	579	579	A	T	6	1							5	1	5	1
>comp832_c0_seq1	620	620	G	T	3	1							1	2	1	2
>comp832_c0_seq1	843	843	G	A	3	1							1	2	1	2
>comp833_c0_seq1	772	772	G	A	3	1							1	2	1	2
>comp837_c0_seq1	1182	1182	C	T	7	1							5	2	5	2
>comp837_c0_seq1	1287	1287	T	C	9	1							7	2	7	2
>comp839_c0_seq1	23	23	C	-	8	1							0	8	0	8
>comp853_c0_seq1	320	320	C	T	4	1							1	3	1	3
>comp853_c0_seq1	428	428	G	A	4	1							1	3	1	3
>comp866_c0_seq1	1506	1506	G	A	8	1							7	1	7	1
>comp872_c0_seq1	809	809	T	C	5	1							4	1	4	1
>comp872_c0_seq1	835	835	G	A	5	1							4	1	4	1
>comp873_c0_seq1	1546	1547	TG	-	5	0.8							2	2	3	2
>comp873_c0_seq1	1569	1575	TTTTAAC	AT	3	1							1	2	1	2
>comp873_c0_seq1	1578	1581	ATCC	-	3	1							1	2	1	2
>comp891_c0_seq1	386	386	A	G	3	1							2	1	2	1
>comp891_c0_seq1	1425	1425	T	A	3	1							1	2	1	2
>comp891_c0_seq1	1447	1447	T	G	4	1							2	2	2	2
>comp891_c0_seq1	1492	1492	A	G	5	1							3	2	3	2
>comp891_c0_seq1	1507	1507	A	G	5	1							3	2	3	2
>comp891_c0_seq1	1519	1519	C	T	5	1							3	2	3	2
>comp891_c0_seq1	1528	1528	A	T	5	1							3	2	3	2
>comp891_c0_seq1	1537	1537	A	T	5	1							3	2	3	2
>comp891_c0_seq1	1570	1570	T	C	5	1							3	2	3	2
>comp891_c0_seq1	1591	1591	C	T	5	1							3	2	3	2
>comp891_c0_seq1	1600	1600	G	T	5	1							3	2	3	2
>comp891_c0_seq1	1636	1636	G	C	5	1							3	2	3	2
>comp891_c0_seq1	1647	1647	C	G	4	1							3	1	3	1
>comp893_c0_seq1	1143	1143	-	CTCTTC	5	0.8							1	3	2	3
>comp896_c0_seq1	1092	1092	-	CTC	10	1							10	0	10	0
>comp897_c0_seq1	184	184	T	C	6	1							4	2	4	2
>comp897_c0_seq1	270	270	T	G	7	1							5	2	5	2
>comp897_c0_seq1	360	360	T	C	6	0.83							3	2	4	2
>comp897_c0_seq1	784	784	A	G	11	1							2	9	2	9
>comp897_c0_seq1	1083	1083	T	G	3	1							2	1	2	1
>comp903_c0_seq1	402	402	G	A	8	0.5							1	3	2	6
>comp903_c0_seq1	417	417	C	G	8	0.5							1	3	2	6
>comp903_c0_seq1	435	435	C	T	8	0.5							1	3	2	6
>comp907_c0_seq1	645	645	A	C	4	1							3	1	3	1
>comp917_c0_seq1	1696	1696	A	G	3	1							1	2	1	2
>comp922_c0_seq1	209	209	G	C	5	1							2	3	2	3
>comp924_c0_seq1	706	706	A	C	25	1							4	21	4	21
>comp924_c0_seq1	1250	1250	A	G	8	1							3	5	3	5
>comp924_c0_seq1	1277	1277	A	G	9	1							4	5	4	5
>comp924_c0_seq1	1341	1341	A	G	9	1							4	5	4	5
>comp924_c0_seq1	1426	1426	-	GTTT	9	0.78							2	5	4	5
>comp924_c0_seq1	1483	1483	A	T	9	1							3	6	3	6
>comp932_c0_seq1	663	663	A	T	12	1							8	4	8	4
>comp932_c0_seq1	673	673	A	-	12	1							8	4	8	4
>comp933_c0_seq1	621	621	G	C	11	1							10	1	10	1
>comp933_c0_seq1	626	626	A	G	11	1							10	1	10	1
>comp942_c0_seq1	462	462	G	A	5	1							3	2	3	2
>comp947_c0_seq1	303	303	T	G	5	1							2	3	2	3
>comp947_c0_seq1	393	393	C	T	4	1							1	3	1	3
>comp947_c0_seq1	497	497	G	A	7	1							3	4	3	4
>comp947_c0_seq1	506	506	C	T	7	1							3	4	3	4
>comp947_c0_seq1	641	641	-	CAATTCTGGGAA	5	0.8							3	1	4	1
>comp947_c0_seq1	1229	1229	A	G	6	1							1	5	1	5
>comp947_c0_seq1	1267	1267	C	A	5	1							1	4	1	4
>comp947_c0_seq1	1294	1294	G	T	4	1							1	3	1	3
>comp952_c0_seq1	1093	1093	C	T	3	1							2	1	2	1
>comp958_c0_seq1	1237	1237	A	G	4	1							3	1	3	1
>comp969_c0_seq1	1340	1340	G	C	6	1							5	1	5	1
>comp974_c0_seq1	1723	1723	C	G	6	1							3	3	3	3
>comp989_c0_seq1	669	669	A	C	3	1							1	2	1	2
>comp996_c0_seq1	1293	1293	T	C	3	1							1	2	1	2
>comp996_c0_seq1	1390	1390	A	G	3	1							2	1	2	1
>comp1002_c0_seq1	1624	1624	G	A	5	1							3	2	3	2
>comp1010_c0_seq1	39	39	T	G	12	1							0	12	0	12
>comp1010_c0_seq1	351	351	G	A	9	1							7	2	7	2
>comp1026_c0_seq1	286	286	C	T	4	1							2	2	2	2
>comp1026_c0_seq1	327	327	C	T	4	1							2	2	2	2
>comp1042_c0_seq1	174	174	A	G	4	1							1	3	1	3
>comp1050_c0_seq1	104	104	G	A	6	1							2	4	2	4
>comp1050_c0_seq1	106	106	T	C	6	1							2	4	2	4
>comp1050_c0_seq1	117	120	TATT	A	6	1							2	4	2	4
>comp1050_c0_seq1	124	124	A	C	6	1							2	4	2	4
>comp1050_c0_seq1	132	135	CCCT	AACC	6	1							2	4	2	4
>comp1050_c0_seq1	138	138	A	G	6	1							2	4	2	4
>comp1050_c0_seq1	144	144	G	A	6	1							2	4	2	4
>comp1050_c0_seq1	153	153	C	T	6	1							2	4	2	4
>comp1050_c0_seq1	172	172	C	G	7	1							2	5	2	5
>comp1050_c0_seq1	696	696	A	T	4	1							2	2	2	2
>comp1053_c0_seq1	1127	1127	T	C	3	1							2	1	2	1
>comp1059_c0_seq1	118	118	-	T	6	1							1	5	1	5
>comp1059_c0_seq1	1290	1290	T	C	5	1							2	3	2	3
>comp1061_c0_seq1	1553	1553	A	C	4	1							2	2	2	2
>comp1065_c0_seq1	56	56	A	-	18	1							2	16	2	16
>comp1065_c0_seq1	97	97	T	CTC	16	0.94							1	14	1	15
>comp1065_c0_seq1	107	107	C	-	16	0.94							1	14	1	15
>comp1065_c0_seq1	115	115	-	A	16	0.87							1	13	1	15
>comp1065_c0_seq1	203	203	C	T	14	1							1	13	1	13
>comp1065_c0_seq1	403	403	G	T	12	0.42							3	2	7	5
>comp1065_c0_seq1	643	643	A	G	14	0.64							3	6	4	10
>comp1065_c0_seq1	871	871	T	C	12	0.58							3	4	6	6
>comp1065_c0_seq1	880	880	A	G	13	1							6	7	6	7
>comp1065_c0_seq1	901	901	A	G	14	1							6	8	6	8
>comp1065_c0_seq1	929	929	C	T	14	0.5							3	4	6	8
>comp1065_c0_seq1	1441	1441	C	T	11	0.27							2	1	9	2
>comp1065_c0_seq1	1508	1508	T	C	10	1							8	2	8	2
>comp1068_c0_seq1	456	456	T	A	5	1							3	2	3	2
>comp1069_c0_seq1	1182	1182	T	C	3	1							2	1	2	1
>comp1069_c0_seq1	1266	1266	A	G	4	1							3	1	3	1
>comp1069_c0_seq1	1333	1333	A	T	4	1							3	1	3	1
>comp1069_c0_seq1	1339	1339	T	G	4	1							3	1	3	1
>comp1069_c0_seq1	1552	1552	C	G	6	1							3	3	3	3
>comp1079_c0_seq1	1900	1900	T	C	3	1							1	2	1	2
>comp1079_c0_seq1	2077	2077	G	T	4	1							2	2	2	2
>comp1089_c0_seq1	808	808	C	G	8	1							8	0	8	0
>comp1089_c0_seq1	824	824	G	C	8	1							8	0	8	0
>comp1095_c0_seq1	1103	1103	C	T	7	1							6	1	6	1
>comp1101_c0_seq1	991	991	T	C	7	1							3	4	3	4
>comp1101_c0_seq1	1213	1213	T	A	3	1							2	1	2	1
>comp1101_c0_seq1	1354	1354	C	-	7	1							7	0	7	0
>comp1102_c0_seq1	555	555	A	G	3	1							1	2	1	2
>comp1105_c0_seq1	43	43	A	T	4	0.75							2	1	3	1
>comp1105_c0_seq1	46	46	G	C	4	0.75							2	1	3	1
>comp1105_c0_seq1	47	47	G	A	4	0.75							2	1	3	1
>comp1108_c0_seq1	1466	1466	C	G	6	0.5							2	1	5	1
>comp1112_c0_seq1	182	182	G	A	4	1							1	3	1	3
>comp1113_c0_seq1	528	528	-	AA	3	1							1	2	1	2
>comp1114_c0_seq1	2384	2385	CA	-	4	0.75							1	2	1	3
>comp1114_c0_seq1	2527	2527	G	A	5	1							2	3	2	3
>comp1117_c0_seq1	1932	1932	C	A	9	0.33							1	2	6	3
>comp1117_c0_seq1	1935	1935	T	C	9	0.33							1	2	6	3
>comp1117_c0_seq1	1950	1950	T	G	9	0.33							1	2	6	3
>comp1117_c0_seq1	1953	1953	A	G	8	0.37							1	2	6	2
>comp1117_c0_seq1	1977	1977	A	G	8	0.37							1	2	6	2
>comp1117_c0_seq1	1980	1980	C	T	8	0.37							1	2	6	2
>comp1120_c0_seq1	309	309	C	T	6	1							1	5	1	5
>comp1120_c0_seq1	645	645	A	T	5	1							3	2	3	2
>comp1122_c0_seq1	916	916	T	A	4	1							2	2	2	2
>comp1141_c0_seq1	308	308	T	C	14	0.86							1	11	1	13
>comp1144_c0_seq1	1455	1455	G	-	7	1							5	2	5	2
>comp1151_c0_seq1	680	680	A	G	10	1							10	0	10	0
>comp1172_c0_seq1	1925	1925	T	C	5	0.6							1	2	1	4
>comp1175_c0_seq1	751	751	A	G	4	1							3	1	3	1
>comp1175_c0_seq1	786	786	A	C	4	1							3	1	3	1
>comp1181_c0_seq1	12	12	G	A	3	1							1	2	1	2
>comp1195_c0_seq1	755	757	CTG	-	5	0.6							2	1	2	3
>comp1202_c0_seq1	117	117	G	A	7	1							1	6	1	6
>comp1202_c0_seq1	628	628	T	G	4	0.75							2	1	3	1
>comp1202_c0_seq1	633	633	-	GC	4	1							3	1	3	1
>comp1202_c0_seq1	1066	1066	T	C	6	1							3	3	3	3
>comp1202_c0_seq1	1798	1798	T	C	8	0.37							1	2	2	6
>comp1202_c0_seq1	1900	1900	C	G	5	1							1	4	1	4
>comp1209_c0_seq1	146	146	T	-	8	1							4	4	4	4
>comp1209_c0_seq1	148	148	T	-	8	1							4	4	4	4
>comp1209_c0_seq1	249	249	T	C	5	0.6							1	2	2	3
>comp1210_c0_seq1	653	653	T	C	3	1							2	1	2	1
>comp1224_c0_seq1	32	34	TCT	CAGC	9	0.44							2	2	2	7
>comp1224_c0_seq1	40	40	G	A	9	0.44							2	2	2	7
>comp1224_c0_seq1	48	48	G	T	9	0.44							2	2	2	7
>comp1224_c0_seq1	78	78	G	A	9	0.33							1	2	2	7
>comp1224_c0_seq1	96	96	G	C	9	0.44							2	2	2	7
>comp1224_c0_seq1	813	813	C	T	11	0.45							4	1	9	2
>comp1226_c0_seq1	1122	1122	C	T	3	1							2	1	2	1
>comp1237_c0_seq1	1061	1061	A	G	3	1							1	2	1	2
>comp1258_c0_seq1	193	193	T	C	7	0.43							1	2	1	6
>comp1258_c0_seq1	248	248	G	A	9	0.44							1	3	1	8
>comp1276_c0_seq1	573	573	C	T	8	1							5	3	5	3
>comp1286_c0_seq1	320	320	C	T	7	1							1	6	1	6
>comp1286_c0_seq1	488	488	C	G	5	1							1	4	1	4
>comp1286_c0_seq1	653	653	A	C	4	1							2	2	2	2
>comp1308_c0_seq1	63	63	A	C	3	1							1	2	1	2
>comp1308_c0_seq1	184	184	A	G	5	1							1	4	1	4
>comp1308_c0_seq1	239	239	G	A	5	1							1	4	1	4
>comp1310_c0_seq1	454	454	A	G	3	1							2	1	2	1
>comp1310_c0_seq1	662	662	T	C	4	1							1	3	1	3
>comp1322_c0_seq1	960	960	C	T	3	1							2	1	2	1
>comp1344_c0_seq1	1763	1763	C	T	5	1							3	2	3	2
>comp1358_c0_seq1	307	307	T	C	5	0.6							1	2	2	3
>comp1362_c0_seq2	68	68	A	G	7	1							3	4	3	4
>comp1362_c0_seq2	104	104	G	A	7	1							3	4	3	4
>comp1362_c0_seq2	179	179	T	A	6	1							3	3	3	3
>comp1371_c0_seq1	67	67	T	G	6	0.67							1	3	3	3
>comp1378_c0_seq1	387	387	-	GC	7	1							7	0	7	0
>comp1378_c0_seq1	400	400	G	A	7	1							7	0	7	0
>comp1378_c0_seq1	417	417	G	-	7	1							7	0	7	0
>comp1396_c0_seq1	1077	1079	CAG	-	4	0.75							1	2	2	2
>comp1405_c0_seq1	128	128	A	G	4	1							1	3	1	3
>comp1412_c0_seq1	489	489	T	C	5	0.6							2	1	2	3
>comp1426_c0_seq1	477	477	G	C	8	0.75							5	1	7	1
>comp1426_c0_seq1	483	483	A	G	11	0.82							7	2	9	2
>comp1426_c0_seq1	493	495	CTT	TTA	13	0.85							9	2	11	2
>comp1426_c0_seq1	522	522	G	T	14	0.79							9	2	12	2
>comp1426_c0_seq1	531	531	C	T	15	0.67							8	2	12	3
>comp1426_c0_seq1	533	533	A	T	15	0.73							9	2	12	3
>comp1426_c0_seq1	534	534	G	C	15	0.73							9	2	12	3
>comp1426_c0_seq1	536	536	A	C	15	0.73							9	2	12	3
>comp1426_c0_seq1	543	543	A	T	17	0.71							10	2	14	3
>comp1426_c0_seq1	566	566	C	T	18	0.94							15	2	15	3
>comp1426_c0_seq1	596	596	T	C	10	0.9							7	2	8	2
>comp1430_c0_seq1	586	586	C	T	9	1							8	1	8	1
>comp1439_c0_seq1	120	120	A	C	3	1							2	1	2	1
>comp1439_c0_seq1	143	143	G	A	3	1							2	1	2	1
>comp1439_c0_seq1	1684	1684	G	A	6	1							5	1	5	1
>comp1453_c0_seq1	1337	1337	C	A	6	1							1	5	1	5
>comp1453_c0_seq1	1966	1966	G	A	3	1							2	1	2	1
>comp1458_c0_seq1	139	139	A	G	3	1							2	1	2	1
>comp1458_c0_seq1	150	150	A	G	3	1							2	1	2	1
>comp1460_c0_seq1	103	103	T	C	3	1							1	2	1	2
>comp1477_c0_seq1	1042	1042	A	G	3	1							1	2	1	2
>comp1478_c0_seq1	55	55	A	G	10	1							2	8	2	8
>comp1478_c0_seq1	185	185	G	A	13	1							2	11	2	11
>comp1480_c0_seq1	872	872	T	C	4	1							2	2	2	2
>comp1480_c0_seq1	941	941	A	G	5	1							2	3	2	3
>comp1482_c0_seq1	291	291	T	A	3	1							2	1	2	1
>comp1482_c0_seq1	320	320	T	C	3	1							2	1	2	1
>comp1482_c0_seq1	348	348	G	A	3	1							2	1	2	1
>comp1489_c0_seq1	1175	1175	T	C	6	0.67							2	2	2	4
>comp1491_c0_seq1	260	260	C	T	4	1							1	3	1	3
>comp1500_c0_seq1	9	9	C	T	6	1							1	5	1	5
>comp1500_c0_seq1	37	37	T	C	8	1							1	7	1	7
>comp1500_c0_seq1	569	569	A	G	5	1							4	1	4	1
>comp1500_c0_seq1	718	718	G	C	6	1							3	3	3	3
>comp1502_c0_seq1	611	611	A	G	4	1							1	3	1	3
>comp1502_c0_seq1	615	615	C	T	4	1							1	3	1	3
>comp1537_c0_seq1	853	853	-	AAG	5	1							2	3	2	3
>comp1538_c0_seq1	1233	1233	T	C	3	1							1	2	1	2
>comp1549_c0_seq1	559	559	A	T	3	1							1	2	1	2
>comp1549_c0_seq1	1090	1090	G	A	7	1							4	3	4	3
>comp1549_c0_seq1	1105	1105	A	G	5	1							3	2	3	2
>comp1549_c0_seq1	1111	1111	G	T	5	1							3	2	3	2
>comp1549_c0_seq1	1118	1118	C	T	5	1							3	2	3	2
>comp1563_c0_seq1	168	168	T	A	5	0.8							1	3	2	3
>comp1563_c0_seq1	235	235	-	CGC	5	0.8							1	3	2	3
>comp1563_c0_seq1	264	264	A	T	4	0.75							1	2	2	2
>comp1563_c0_seq1	306	306	C	T	4	0.75							2	1	3	1
>comp1563_c0_seq1	316	316	C	T	4	0.75							2	1	3	1
>comp1563_c0_seq1	327	327	G	A	4	0.75							2	1	3	1
>comp1565_c0_seq1	453	453	A	G	3	1							1	2	1	2
>comp1565_c0_seq1	469	469	A	G	3	1							1	2	1	2
>comp1565_c0_seq1	484	484	G	A	3	1							1	2	1	2
>comp1565_c0_seq1	493	493	G	A	3	1							1	2	1	2
>comp1565_c0_seq1	501	501	C	A	3	1							1	2	1	2
>comp1565_c0_seq1	503	504	GC	TT	3	1							1	2	1	2
>comp1565_c0_seq1	518	518	T	GG	3	1							1	2	1	2
>comp1567_c0_seq1	97	97	G	A	9	0.56							3	2	7	2
>comp1576_c0_seq1	361	361	G	A	8	1							5	3	5	3
>comp1576_c0_seq1	845	845	A	G	4	0.75							1	2	1	3
>comp1587_c0_seq1	493	493	T	C	5	1							1	4	1	4
>comp1593_c0_seq2	1280	1280	A	G	3	1							2	1	2	1
>comp1639_c0_seq1	477	477	A	T	6	0.67							1	3	1	5
>comp1649_c0_seq1	244	244	T	C	4	0.75							1	2	1	3
>comp1649_c0_seq1	253	253	T	C	4	0.75							1	2	1	3
>comp1649_c0_seq1	255	255	G	C	4	0.75							1	2	1	3
>comp1649_c0_seq1	261	261	T	G	4	0.75							1	2	1	3
>comp1649_c0_seq1	267	267	G	T	4	1							1	3	1	3
>comp1649_c0_seq1	287	287	T	C	4	0.75							1	2	1	3
>comp1649_c0_seq1	295	295	T	C	3	1							1	2	1	2
>comp1649_c0_seq1	310	310	A	C	3	1							1	2	1	2
>comp1649_c0_seq1	316	316	C	T	3	1							1	2	1	2
>comp1676_c0_seq1	399	399	A	G	3	1							1	2	1	2
>comp1676_c0_seq1	410	410	G	A	3	1							1	2	1	2
>comp1676_c0_seq1	424	424	A	T	3	1							1	2	1	2
>comp1676_c0_seq1	431	431	G	T	3	1							1	2	1	2
>comp1676_c0_seq1	436	436	C	G	3	1							1	2	1	2
>comp1676_c0_seq1	437	437	C	A	3	1							1	2	1	2
>comp1676_c0_seq1	449	449	A	G	3	1							1	2	1	2
>comp1676_c0_seq1	452	452	C	G	3	1							1	2	1	2
>comp1676_c0_seq1	455	455	A	G	3	1							1	2	1	2
>comp1676_c0_seq1	461	461	T	C	3	1							1	2	1	2
>comp1676_c0_seq1	464	464	A	T	3	1							1	2	1	2
>comp1676_c0_seq1	465	465	A	C	3	1							1	2	1	2
>comp1676_c0_seq1	471	471	G	T	3	1							1	2	1	2
>comp1676_c0_seq1	477	477	T	A	3	1							1	2	1	2
>comp1676_c0_seq1	478	478	T	C	3	1							1	2	1	2
>comp1676_c0_seq1	497	497	A	G	3	1							1	2	1	2
>comp1699_c0_seq1	502	502	C	A	5	0.8							2	2	3	2
>comp1699_c0_seq1	505	505	C	T	5	0.8							2	2	3	2
>comp1699_c0_seq1	509	509	A	C	5	0.8							2	2	3	2
>comp1699_c0_seq1	517	517	C	T	5	0.8							2	2	3	2
>comp1699_c0_seq1	541	541	T	C	5	0.8							2	2	3	2
>comp1699_c0_seq1	544	544	C	T	5	0.6							2	1	3	2
>comp1699_c0_seq1	562	562	T	A	5	0.8							2	2	3	2
>comp1699_c0_seq1	565	565	T	C	5	0.8							2	2	3	2
>comp1699_c0_seq1	571	571	T	C	5	0.8							2	2	3	2
>comp1699_c0_seq1	589	589	C	T	5	0.8							2	2	3	2
>comp1713_c0_seq1	141	141	A	G	5	1							1	4	1	4
>comp1713_c0_seq1	364	364	G	T	3	1							1	2	1	2
>comp1742_c0_seq1	207	207	C	T	6	1							5	1	5	1
>comp1742_c0_seq1	253	253	C	G	6	1							5	1	5	1
>comp1742_c0_seq1	404	404	A	G	6	0.5							2	1	5	1
>comp1768_c0_seq1	813	813	C	T	6	1							3	3	3	3
>comp1771_c0_seq1	1648	1648	A	G	3	1							1	2	1	2
>comp1771_c0_seq1	1655	1655	C	T	3	1							1	2	1	2
>comp1778_c0_seq1	92	92	T	C	4	1							1	3	1	3
>comp1779_c0_seq1	1127	1127	G	A	4	1							2	2	2	2
>comp1783_c0_seq1	350	350	A	T	3	1							2	1	2	1
>comp1799_c0_seq1	410	411	TG	AAGTC	3	1							2	1	2	1
>comp1799_c0_seq1	434	435	GC	AA	3	1							2	1	2	1
>comp1803_c0_seq1	645	645	T	A	6	1							4	2	4	2
>comp1803_c0_seq1	648	648	A	T	6	1							4	2	4	2
>comp1806_c0_seq1	446	446	T	C	6	1							1	5	1	5
>comp1819_c0_seq1	363	363	A	G	6	1							3	3	3	3
>comp1819_c0_seq1	730	730	C	T	5	1							2	3	2	3
>comp1835_c0_seq1	187	187	A	G	3	1							2	1	2	1
>comp1849_c0_seq1	201	201	C	A	3	1							2	1	2	1
>comp1849_c0_seq1	204	204	T	C	3	1							2	1	2	1
>comp1849_c0_seq1	207	207	G	A	4	1							2	2	2	2
>comp1849_c0_seq1	216	216	G	T	4	1							2	2	2	2
>comp1849_c0_seq1	228	228	A	T	4	1							2	2	2	2
>comp1849_c0_seq1	231	231	C	T	4	1							2	2	2	2
>comp1849_c0_seq1	276	276	G	T	4	1							2	2	2	2
>comp1849_c0_seq1	300	300	G	A	4	1							2	2	2	2
>comp1849_c0_seq1	306	306	G	C	4	1							2	2	2	2
>comp1849_c0_seq1	309	309	A	G	4	1							2	2	2	2
>comp1849_c0_seq1	312	312	C	G	4	1							2	2	2	2
>comp1849_c0_seq1	339	339	A	G	4	1							2	2	2	2
>comp1849_c0_seq1	366	366	C	A	4	1							2	2	2	2
>comp1849_c0_seq1	381	381	A	C	4	0.75							1	2	2	2
>comp1849_c0_seq1	405	405	G	A	4	1							2	2	2	2
>comp1849_c0_seq1	423	423	A	T	4	1							2	2	2	2
>comp1849_c0_seq1	489	489	G	C	5	0.8							2	2	3	2
>comp1849_c0_seq1	513	513	A	T	4	0.75							2	1	2	2
>comp1849_c0_seq1	570	570	G	A	4	1							3	1	3	1
>comp1849_c0_seq1	573	573	G	A	4	1							3	1	3	1
>comp1851_c0_seq1	815	815	A	C	5	0.6							2	1	3	2
>comp1851_c0_seq1	1358	1358	-	G	8	1							8	0	8	0
>comp1851_c0_seq1	1385	1385	G	-	9	0.89							8	0	9	0
>comp1857_c0_seq1	495	495	G	A	3	1							1	2	1	2
>comp1864_c0_seq1	359	359	A	G	5	1							2	3	2	3
>comp1864_c0_seq1	371	371	G	A	5	0.6							2	1	2	3
>comp1864_c0_seq1	412	412	C	T	5	0.6							2	1	2	3
>comp1864_c0_seq1	449	449	G	A	7	1							3	4	3	4
>comp1864_c0_seq1	485	485	A	G	8	0.5							2	2	4	4
>comp1864_c0_seq1	512	512	C	T	8	1							4	4	4	4
>comp1864_c0_seq1	528	528	-	T	7	1							3	4	3	4
>comp1876_c0_seq1	586	586	A	T	5	0.8							3	1	4	1
>comp1877_c0_seq1	989	989	T	C	22	1							8	14	8	14
>comp1884_c0_seq1	286	286	A	G	3	1							2	1	2	1
>comp1884_c0_seq1	701	701	A	G	7	1							6	1	6	1
>comp1884_c0_seq1	737	737	G	A	6	1							5	1	5	1
>comp1884_c0_seq1	758	758	G	A	5	1							4	1	4	1
>comp1884_c0_seq1	789	803	TCAAGTTTCCACCGG	-	4	1							3	1	3	1
>comp1887_c0_seq2	750	750	A	G	4	1							3	1	3	1
>comp1887_c0_seq2	899	899	C	G	3	1							2	1	2	1
>comp1890_c0_seq2	325	325	A	T	6	1							5	1	5	1
>comp1892_c0_seq1	567	567	A	G	4	0.75							1	2	2	2
>comp1899_c0_seq1	534	534	C	A	4	1							3	1	3	1
>comp1899_c0_seq1	559	559	A	G	4	1							3	1	3	1
>comp1899_c0_seq1	785	785	T	C	3	1							2	1	2	1
>comp1911_c0_seq1	930	930	A	C	4	1							2	2	2	2
>comp1916_c0_seq1	344	344	A	G	66	1							5	61	5	61
>comp1916_c0_seq1	458	458	T	A	29	0.97							1	27	2	27
>comp1916_c0_seq1	461	461	C	G	27	1							2	25	2	25
>comp1921_c0_seq1	15	15	G	C	3	1							2	1	2	1
>comp1921_c0_seq1	26	26	G	A	3	1							2	1	2	1
>comp1921_c0_seq1	34	36	AAG	GAA	3	1							2	1	2	1
>comp1921_c0_seq1	52	52	T	C	3	1							2	1	2	1
>comp1921_c0_seq1	58	58	G	A	4	0.75							2	1	3	1
>comp1921_c0_seq1	61	61	C	T	4	0.75							2	1	3	1
>comp1921_c0_seq1	70	70	A	T	5	0.8							2	2	3	2
>comp1921_c0_seq1	82	82	A	T	5	0.8							2	2	3	2
>comp1921_c0_seq1	85	85	C	A	5	0.8							2	2	3	2
>comp1921_c0_seq1	97	97	G	A	5	0.8							2	2	3	2
>comp1921_c0_seq1	103	103	A	G	5	0.8							2	2	3	2
>comp1921_c0_seq1	109	110	AC	GG	5	0.8							2	2	3	2
>comp1921_c0_seq1	112	112	A	G	5	0.8							2	2	3	2
>comp1921_c0_seq1	116	116	A	G	5	0.8							2	2	3	2
>comp1921_c0_seq1	118	118	A	G	5	0.8							2	2	3	2
>comp1921_c0_seq1	139	139	C	T	5	0.8							2	2	3	2
>comp1921_c0_seq1	147	147	G	A	5	0.8							2	2	3	2
>comp1921_c0_seq1	154	154	C	G	5	0.8							2	2	3	2
>comp1930_c0_seq1	1579	1579	C	T	3	1							1	2	1	2
>comp1949_c0_seq1	389	389	A	G	4	1							1	3	1	3
>comp1956_c0_seq1	788	788	G	A	3	1							1	2	1	2
>comp1961_c0_seq1	228	229	CT	-	5	1							2	3	2	3
>comp1964_c0_seq1	250	250	G	T	36	0.39							0	14	0	36
>comp1964_c0_seq1	283	283	G	A	39	0.97							0	38	0	39
>comp1964_c0_seq1	286	286	G	T	39	1							0	39	0	39
>comp1964_c0_seq1	288	288	G	A	39	1							0	39	0	39
>comp1964_c0_seq1	1273	1273	A	G	19	1							10	9	10	9
>comp1964_c0_seq1	1580	1580	G	A	22	1							16	6	16	6
>comp1964_c0_seq1	1767	1767	T	G	9	1							6	3	6	3
>comp1970_c0_seq1	1596	1596	T	G	7	1							7	0	7	0
>comp1973_c0_seq1	506	506	C	T	7	1							3	4	3	4
>comp1977_c0_seq1	895	895	G	A	3	1							2	1	2	1
>comp1977_c0_seq1	1183	1183	T	C	11	1							10	1	10	1
>comp1981_c0_seq1	17	17	A	G	5	1							1	4	1	4
>comp1987_c0_seq1	1524	1524	G	A	4	1							3	1	3	1
>comp1993_c0_seq1	406	406	C	T	9	1							0	9	0	9
>comp1993_c0_seq1	748	748	A	C	6	1							4	2	4	2
>comp1995_c0_seq1	1772	1772	G	A	8	0.37							1	2	4	4
>comp1995_c0_seq1	1778	1778	A	G	8	0.37							1	2	4	4
>comp1995_c0_seq1	1790	1790	G	A	8	0.37							1	2	4	4
>comp2002_c0_seq1	648	648	T	C	8	1							6	2	6	2
>comp2002_c0_seq1	873	873	-	G	8	1							6	2	6	2
>comp2004_c0_seq1	477	477	G	A	3	1							2	1	2	1
>comp2004_c0_seq1	595	595	T	C	4	1							3	1	3	1
>comp2008_c0_seq1	493	493	C	T	3	1							2	1	2	1
>comp2010_c0_seq1	1355	1355	-	T	7	1							6	1	6	1
>comp2011_c0_seq1	1176	1176	T	G	3	1							2	1	2	1
>comp2011_c0_seq1	1189	1189	A	T	3	1							2	1	2	1
>comp2011_c0_seq1	1254	1254	G	C	5	0.8							3	1	4	1
>comp2011_c0_seq1	1265	1265	C	T	5	0.8							3	1	4	1
>comp2011_c0_seq1	1272	1272	A	G	5	0.8							3	1	4	1
>comp2011_c0_seq1	1274	1274	T	C	5	0.8							3	1	4	1
>comp2011_c0_seq1	1281	1281	T	A	5	0.8							3	1	4	1
>comp2011_c0_seq1	1288	1288	G	A	5	0.8							3	1	4	1
>comp2011_c0_seq1	1349	1349	G	A	5	0.6							2	1	4	1
>comp2012_c0_seq1	416	416	A	G	4	1							1	3	1	3
>comp2012_c0_seq1	1099	1099	T	A	5	1							4	1	4	1
>comp2012_c0_seq1	1152	1152	T	G	3	1							2	1	2	1
>comp2019_c0_seq1	689	689	A	G	5	1							4	1	4	1
>comp2032_c0_seq2	334	334	A	G	3	1							2	1	2	1
>comp2032_c0_seq2	685	685	G	A	7	1							1	6	1	6
>comp2032_c0_seq2	691	691	T	A	7	1							1	6	1	6
>comp2032_c0_seq2	883	883	G	C	13	1							12	1	12	1
>comp2032_c0_seq2	910	910	A	G	13	1							12	1	12	1
>comp2032_c0_seq2	924	924	A	-	13	0.92							11	1	12	1
>comp2032_c0_seq2	1049	1049	A	G	10	1							10	0	10	0
>comp2034_c0_seq1	722	722	G	T	10	1							5	5	5	5
>comp2034_c0_seq1	740	740	T	A	10	1							5	5	5	5
>comp2034_c0_seq1	826	826	T	C	8	1							4	4	4	4
>comp2040_c0_seq1	67	67	G	C	5	1							2	3	2	3
>comp2040_c0_seq1	70	70	C	T	5	1							2	3	2	3
>comp2040_c0_seq1	80	80	A	G	6	1							2	4	2	4
>comp2040_c0_seq1	103	103	-	T	8	1							2	6	2	6
>comp2041_c0_seq1	192	192	A	C	6	1							3	3	3	3
>comp2041_c0_seq1	354	354	A	G	6	1							5	1	5	1
>comp2041_c0_seq1	372	372	A	C	6	1							5	1	5	1
>comp2041_c0_seq1	380	380	C	T	7	1							6	1	6	1
>comp2041_c0_seq1	406	406	C	T	7	1							6	1	6	1
>comp2041_c0_seq1	417	417	A	G	8	0.87							6	1	7	1
>comp2041_c0_seq1	468	468	G	A	6	0.67							3	1	5	1
>comp2041_c0_seq1	657	657	T	G	9	0.33							2	1	4	5
>comp2041_c0_seq1	672	672	G	C	11	0.27							2	1	6	5
>comp2041_c0_seq1	675	675	A	G	11	0.27							2	1	6	5
>comp2041_c0_seq1	696	696	A	G	10	0.3							2	1	5	5
>comp2041_c0_seq1	702	702	A	C	10	0.3							2	1	5	5
>comp2041_c0_seq1	704	704	C	T	10	0.3							2	1	5	5
>comp2041_c0_seq1	710	710	T	C	10	0.3							2	1	5	5
>comp2041_c0_seq1	711	711	G	C	10	0.3							2	1	5	5
>comp2041_c0_seq1	720	720	A	C	10	0.3							2	1	5	5
>comp2041_c0_seq1	723	723	A	C	10	0.3							2	1	5	5
>comp2041_c0_seq1	741	741	G	C	9	0.33							2	1	5	4
>comp2041_c0_seq1	750	750	T	C	9	0.33							2	1	5	4
>comp2041_c0_seq1	804	804	A	C	6	1							3	3	3	3
>comp2041_c0_seq1	1236	1236	-	G	9	1							8	1	8	1
>comp2041_c0_seq1	1321	1321	C	T	8	1							8	0	8	0
>comp2042_c0_seq1	456	456	C	G	8	0.37							1	2	3	5
>comp2056_c0_seq1	1247	1247	C	G	3	1							2	1	2	1
>comp2056_c0_seq1	1302	1302	C	T	5	1							4	1	4	1
>comp2057_c0_seq1	595	595	G	A	4	0.75							1	2	2	2
>comp2057_c0_seq1	1029	1029	C	T	4	1							3	1	3	1
>comp2061_c0_seq1	865	865	T	C	3	1							2	1	2	1
>comp2066_c0_seq1	950	950	T	C	15	1							10	5	10	5
>comp2066_c0_seq1	1091	1091	T	C	10	1							9	1	9	1
>comp2072_c0_seq1	45	45	A	G	4	1							1	3	1	3
>comp2081_c0_seq1	784	784	T	C	4	1							2	2	2	2
>comp2082_c0_seq1	361	361	C	T	3	1							1	2	1	2
>comp2083_c0_seq1	179	179	G	T	7	1							5	2	5	2
>comp2086_c0_seq1	340	340	G	C	6	1							1	5	1	5
>comp2086_c0_seq1	356	356	T	C	6	1							1	5	1	5
>comp2086_c0_seq1	434	434	G	C	5	1							1	4	1	4
>comp2086_c0_seq1	509	509	G	T	3	1							1	2	1	2
>comp2087_c0_seq1	1145	1145	C	T	4	0.75							1	2	2	2
>comp2091_c0_seq1	86	87	CC	AA	7	0.71							1	4	1	6
>comp2091_c0_seq1	118	118	C	T	8	0.62							1	4	1	7
>comp2091_c0_seq1	391	391	G	A	4	1							1	3	1	3
>comp2097_c0_seq1	391	391	G	A	4	1							1	3	1	3
>comp2106_c0_seq1	914	914	A	T	4	1							1	3	1	3
>comp2107_c0_seq1	962	962	G	C	13	1							3	10	3	10
>comp2109_c0_seq1	806	806	C	T	3	1							2	1	2	1
>comp2117_c0_seq1	613	613	A	T	15	0.6							9	0	15	0
>comp2117_c0_seq1	637	637	T	G	17	0.65							11	0	17	0
>comp2117_c0_seq1	843	843	C	G	22	0.68							10	5	16	6
>comp2117_c0_seq1	877	881	GCAAT	-	22	0.64							9	5	16	6
>comp2117_c0_seq1	1022	1022	T	A	3	1							2	1	2	1
>comp2118_c0_seq1	658	658	T	C	3	1							2	1	2	1
>comp2120_c0_seq1	169	169	C	G	10	0.4							2	2	7	3
>comp2120_c0_seq1	356	356	C	G	10	0.6							5	1	8	2
>comp2120_c0_seq1	1557	1557	G	A	11	0.27							2	1	7	4
>comp2120_c0_seq1	1560	1560	G	C	11	0.27							2	1	7	4
>comp2120_c0_seq1	1573	1573	A	C	10	0.3							2	1	6	4
>comp2120_c0_seq1	1581	1581	T	C	10	0.3							2	1	6	4
>comp2120_c0_seq1	1611	1611	A	G	9	0.33							2	1	5	4
>comp2120_c0_seq1	1617	1617	A	G	9	0.33							2	1	5	4
>comp2120_c0_seq1	1620	1620	C	T	10	0.3							2	1	5	5
>comp2120_c0_seq1	1626	1626	T	A	10	0.3							2	1	5	5
>comp2120_c0_seq1	1632	1632	C	G	10	0.3							2	1	5	5
>comp2120_c0_seq1	1638	1638	C	T	11	0.36							3	1	6	5
>comp2120_c0_seq1	1645	1645	C	A	10	0.4							3	1	5	5
>comp2120_c0_seq1	1651	1651	T	C	10	0.4							3	1	5	5
>comp2120_c0_seq1	1674	1674	C	T	10	0.4							3	1	6	4
>comp2120_c0_seq1	1680	1680	C	T	9	0.44							3	1	6	3
>comp2120_c0_seq1	1688	1688	-	AAA	10	0.5							4	1	7	3
>comp2120_c0_seq1	1691	1691	A	T	10	0.5							4	1	7	3
>comp2120_c0_seq1	1696	1698	CTG	-	10	0.5							4	1	7	3
>comp2120_c0_seq1	1740	1740	T	A	8	0.37							2	1	5	3
>comp2120_c0_seq1	2013	2013	G	A	7	0.71							3	2	4	3
>comp2121_c0_seq1	359	359	T	G	5	1							4	1	4	1
>comp2129_c0_seq1	1101	1101	G	C	5	0.6							2	1	4	1
>comp2139_c0_seq1	207	207	C	T	4	1							1	3	1	3
>comp2145_c0_seq1	436	436	G	T	5	0.8							1	3	1	4
>comp2145_c0_seq1	490	490	T	C	6	1							1	5	1	5
>comp2150_c0_seq1	132	137	ACACCA	-	4	0.75							1	2	1	3
>comp2150_c0_seq1	185	185	A	G	9	1							1	8	1	8
>comp2151_c0_seq1	587	587	T	G	14	1							14	0	14	0
>comp2155_c0_seq1	1076	1076	T	A	3	1							2	1	2	1
>comp2155_c0_seq1	1159	1159	G	A	3	1							2	1	2	1
>comp2155_c0_seq1	1184	1184	A	G	3	1							2	1	2	1
>comp2166_c0_seq1	985	985	A	G	4	1							3	1	3	1
>comp2166_c0_seq1	2109	2109	T	-	6	1							3	3	3	3
>comp2166_c0_seq1	2116	2117	AG	GAA	6	1							3	3	3	3
>comp2166_c0_seq1	2134	2134	A	-	6	1							3	3	3	3
>comp2168_c0_seq1	590	590	G	A	3	1							1	2	1	2
>comp2168_c0_seq1	962	962	G	A	3	1							2	1	2	1
>comp2169_c0_seq1	858	858	G	C	6	1							4	2	4	2
>comp2176_c0_seq1	176	176	-	C	7	1							1	6	1	6
>comp2176_c0_seq1	180	180	G	TGGT	7	1							1	6	1	6
>comp2176_c0_seq1	186	186	G	T	7	1							1	6	1	6
>comp2176_c0_seq1	193	193	T	A	7	0.71							1	4	1	6
>comp2176_c0_seq1	197	197	-	A	7	1							1	6	1	6
>comp2179_c0_seq1	1642	1642	G	T	12	0.92							10	1	11	1
>comp2180_c0_seq1	1865	1865	T	C	3	1							1	2	1	2
>comp2187_c0_seq1	1398	1399	CC	-	4	0.75							2	1	3	1
>comp2187_c0_seq1	1409	1410	CA	-	4	1							3	1	3	1
>comp2188_c0_seq1	1614	1614	A	G	10	0.7							7	0	10	0
>comp2188_c0_seq1	1641	1641	A	G	10	0.7							7	0	10	0
>comp2189_c0_seq1	118	118	G	A	3	1							2	1	2	1
>comp2189_c0_seq1	189	189	-	GGTGGT	6	0.5							2	1	4	2
>comp2191_c1_seq1	1466	1466	G	A	3	1							2	1	2	1
>comp2200_c0_seq1	1038	1038	G	A	6	0.83							4	1	5	1
>comp2201_c0_seq1	15	15	T	C	14	1							1	13	1	13
>comp2203_c0_seq1	730	731	AA	-	42	0.26							10	1	39	3
>comp2207_c0_seq1	73	73	A	G	9	1							5	4	5	4
>comp2216_c0_seq1	47	47	T	C	8	1							0	8	0	8
>comp2216_c0_seq1	53	53	A	T	8	1							0	8	0	8
>comp2216_c0_seq1	127	127	C	T	6	0.5							1	2	1	5
>comp2216_c0_seq1	1319	1319	G	A	3	1							1	2	1	2
>comp2221_c0_seq1	494	494	C	G	4	1							3	1	3	1
>comp2222_c0_seq1	260	263	GTTG	-	3	1							1	2	1	2
>comp2222_c0_seq1	489	489	G	A	6	1							2	4	2	4
>comp2225_c0_seq1	1315	1315	G	A	5	1							1	4	1	4
>comp2227_c0_seq1	114	114	A	G	4	1							1	3	1	3
>comp2243_c0_seq1	555	555	T	C	3	1							2	1	2	1
>comp2244_c0_seq1	354	354	A	G	4	0.75							2	1	2	2
>comp2244_c0_seq1	378	378	A	G	4	0.75							2	1	2	2
>comp2244_c0_seq1	570	570	C	G	6	0.5							2	1	2	4
>comp2244_c0_seq1	1093	1094	TT	CC	8	0.87							7	0	7	1
>comp2245_c0_seq1	654	654	A	C	19	0.42							8	0	19	0
>comp2249_c0_seq1	344	344	G	C	6	1							5	1	5	1
>comp2249_c0_seq1	412	412	A	G	6	0.67							2	2	4	2
>comp2249_c0_seq1	434	434	C	T	6	1							4	2	4	2
>comp2252_c0_seq1	1114	1114	-	TCTTCTTCTTCT	15	1							13	2	13	2
>comp2253_c0_seq1	71	71	T	C	9	1							1	8	1	8
>comp2253_c0_seq1	83	83	T	-	9	1							1	8	1	8
>comp2253_c0_seq1	213	215	TGT	-	16	1							3	13	3	13
>comp2253_c0_seq1	553	553	C	G	23	1							11	12	11	12
>comp2253_c0_seq1	682	682	-	AGCCAG	24	0.79							11	8	12	12
>comp2253_c0_seq1	1144	1144	-	ACCAAC	3	1							2	1	2	1
>comp2253_c0_seq1	1166	1168	GCT	-	3	1							2	1	2	1
>comp2254_c0_seq1	523	523	C	T	4	1							3	1	3	1
>comp2256_c0_seq1	735	735	T	C	7	1							7	0	7	0
>comp2259_c0_seq1	1268	1268	G	A	3	1							2	1	2	1
>comp2263_c0_seq1	104	104	T	C	7	1							1	6	1	6
>comp2263_c0_seq1	251	253	AGC	-	3	1							2	1	2	1
>comp2263_c0_seq1	1440	1440	A	T	7	1							3	4	3	4
>comp2263_c0_seq1	1622	1622	A	G	7	1							4	3	4	3
>comp2263_c0_seq1	1737	1737	A	T	8	1							6	2	6	2
>comp2269_c0_seq1	1374	1374	A	-	6	1							5	1	5	1
>comp2282_c0_seq1	583	583	T	G	8	1							2	6	2	6
>comp2282_c0_seq1	589	589	G	T	8	1							2	6	2	6
>comp2282_c0_seq1	781	781	T	C	14	1							8	6	8	6
>comp2282_c0_seq1	812	812	A	G	16	1							10	6	10	6
>comp2282_c0_seq1	814	814	G	A	16	0.94							10	5	10	6
>comp2282_c0_seq1	886	886	C	T	14	1							10	4	10	4
>comp2282_c0_seq1	935	935	A	G	18	0.94							13	4	13	5
>comp2282_c0_seq1	1017	1017	C	T	16	1							8	8	8	8
>comp2282_c0_seq1	1242	1242	A	G	12	1							7	5	7	5
>comp2282_c0_seq1	1285	1285	G	A	11	0.91							5	5	6	5
>comp2282_c0_seq1	1357	1357	A	T	10	1							3	7	3	7
>comp2282_c0_seq1	1378	1378	T	A	10	1							3	7	3	7
>comp2282_c0_seq1	1585	1585	C	T	25	1							20	5	20	5
>comp2282_c0_seq1	1732	1732	A	G	28	0.96							24	3	25	3
>comp2282_c0_seq1	1901	1901	-	A	11	1							9	2	9	2
>comp2282_c0_seq1	1927	1927	C	T	12	0.92							8	3	9	3
>comp2284_c0_seq1	1108	1108	C	T	4	1							3	1	3	1
>comp2288_c0_seq1	405	405	C	G	3	1							1	2	1	2
>comp2290_c0_seq1	343	343	G	A	7	1							6	1	6	1
>comp2290_c0_seq2	504	504	A	C	14	0.57							8	0	14	0
>comp2290_c0_seq2	664	664	A	T	20	1							20	0	20	0
>comp2290_c0_seq2	665	665	G	C	20	1							20	0	20	0
>comp2290_c0_seq2	670	670	A	T	20	1							20	0	20	0
>comp2290_c0_seq2	676	676	C	A	20	1							20	0	20	0
>comp2290_c0_seq2	679	679	G	A	19	1							19	0	19	0
>comp2290_c0_seq2	683	683	A	T	19	1							19	0	19	0
>comp2290_c0_seq2	685	685	T	G	19	1							19	0	19	0
>comp2290_c0_seq2	688	688	G	A	18	1							18	0	18	0
>comp2290_c0_seq2	712	712	C	T	17	1							17	0	17	0
>comp2290_c0_seq2	718	718	A	T	17	1							17	0	17	0
>comp2290_c0_seq2	721	721	A	G	17	0.65							11	0	17	0
>comp2290_c0_seq2	727	727	G	A	17	1							17	0	17	0
>comp2290_c0_seq2	733	733	A	C	15	1							15	0	15	0
>comp2290_c0_seq2	735	735	A	T	15	0.93							14	0	15	0
>comp2290_c0_seq2	745	745	T	G	14	1							14	0	14	0
>comp2290_c0_seq2	748	748	T	C	14	1							14	0	14	0
>comp2290_c0_seq2	759	759	G	C	14	1							14	0	14	0
>comp2310_c0_seq1	744	744	C	G	20	1							19	1	19	1
>comp2312_c0_seq1	264	264	A	G	5	1							1	4	1	4
>comp2312_c0_seq1	360	360	T	C	7	1							1	6	1	6
>comp2312_c0_seq1	381	381	T	C	7	1							1	6	1	6
>comp2314_c0_seq1	237	237	G	TGA	6	1							1	5	1	5
>comp2314_c0_seq1	240	240	-	GA	5	1							1	4	1	4
>comp2314_c0_seq1	249	249	G	T	5	0.8							1	3	1	4
>comp2323_c0_seq1	281	281	G	T	11	1							1	10	1	10
>comp2325_c0_seq1	249	249	T	C	11	1							4	7	4	7
>comp2325_c0_seq1	290	290	G	A	12	0.58							2	5	4	8
>comp2325_c0_seq1	626	626	C	T	4	0.75							2	1	3	1
>comp2331_c0_seq1	1342	1342	G	A	3	1							1	2	1	2
>comp2334_c0_seq1	1074	1074	A	G	8	0.37							1	2	4	4
>comp2334_c0_seq1	1081	1081	C	G	8	0.37							1	2	4	4
>comp2334_c0_seq1	1082	1082	T	A	8	0.37							1	2	4	4
>comp2334_c0_seq1	1095	1095	G	A	9	0.33							1	2	4	5
>comp2334_c0_seq1	1100	1100	T	G	9	0.33							1	2	4	5
>comp2334_c0_seq1	1122	1122	A	G	8	0.37							1	2	3	5
>comp2334_c0_seq1	1133	1133	T	C	8	0.37							1	2	3	5
>comp2334_c0_seq1	1134	1134	G	A	8	0.37							1	2	3	5
>comp2339_c0_seq1	746	746	A	G	4	0.75							1	2	1	3
>comp2339_c0_seq1	761	761	A	G	4	1							1	3	1	3
>comp2340_c0_seq1	1355	1355	T	C	10	1							2	8	2	8
>comp2347_c0_seq1	445	445	C	T	5	1							4	1	4	1
>comp2347_c0_seq1	454	454	C	A	7	1							5	2	5	2
>comp2347_c0_seq1	502	502	C	T	9	1							6	3	6	3
>comp2381_c0_seq1	137	137	G	T	5	1							4	1	4	1
>comp2381_c0_seq1	149	149	A	G	4	1							3	1	3	1
>comp2381_c0_seq1	168	168	A	G	4	1							3	1	3	1
>comp2381_c0_seq1	170	170	T	A	4	1							3	1	3	1
>comp2381_c0_seq1	173	173	G	T	4	1							3	1	3	1
>comp2381_c0_seq1	182	182	G	A	4	1							3	1	3	1
>comp2381_c0_seq1	194	194	G	A	4	1							3	1	3	1
>comp2381_c0_seq1	203	203	A	G	4	1							3	1	3	1
>comp2381_c0_seq1	221	221	C	G	4	1							3	1	3	1
>comp2384_c0_seq1	404	404	C	A	10	1							2	8	2	8
>comp2384_c0_seq1	479	479	A	G	8	1							7	1	7	1
>comp2386_c0_seq1	1036	1036	C	T	4	1							1	3	1	3
>comp2386_c0_seq1	1323	1323	T	G	4	1							3	1	3	1
>comp2390_c0_seq1	559	559	A	G	4	1							2	2	2	2
>comp2409_c0_seq1	892	892	G	C	3	1							2	1	2	1
>comp2416_c0_seq1	588	588	T	G	3	1							2	1	2	1
>comp2419_c0_seq1	661	661	T	C	5	1							3	2	3	2
>comp2419_c0_seq1	678	678	C	T	6	0.67							3	1	4	2
>comp2419_c0_seq1	683	683	T	C	6	0.83							4	1	4	2
>comp2419_c0_seq1	813	813	A	G	4	0.75							2	1	3	1
>comp2419_c0_seq1	818	818	G	T	4	0.75							2	1	3	1
>comp2421_c0_seq1	1573	1573	G	A	3	1							2	1	2	1
>comp2423_c0_seq1	83	85	TTA	ATTT	4	1							1	3	1	3
>comp2423_c0_seq1	90	91	AT	-	4	1							1	3	1	3
>comp2423_c0_seq1	95	95	T	G	4	1							1	3	1	3
>comp2424_c0_seq1	709	709	-	C	7	1							7	0	7	0
>comp2431_c0_seq1	316	319	TAGA	CCGG	5	0.8							3	1	4	1
>comp2431_c0_seq1	324	324	A	G	5	0.8							3	1	4	1
>comp2431_c0_seq1	334	334	T	C	7	0.86							5	1	6	1
>comp2431_c0_seq1	340	340	T	G	7	0.86							5	1	6	1
>comp2431_c0_seq1	349	349	T	G	7	0.86							5	1	6	1
>comp2431_c0_seq1	350	350	T	A	7	0.86							5	1	6	1
>comp2431_c0_seq1	372	372	T	C	8	0.75							5	1	7	1
>comp2431_c0_seq1	384	384	G	A	8	0.75							5	1	7	1
>comp2431_c0_seq1	392	392	A	G	8	0.75							5	1	7	1
>comp2431_c0_seq1	406	406	A	C	8	0.75							5	1	7	1
>comp2431_c0_seq1	418	418	T	C	8	0.75							5	1	7	1
>comp2431_c0_seq1	424	425	GG	AA	8	0.75							5	1	7	1
>comp2431_c0_seq1	430	430	A	G	8	0.75							5	1	7	1
>comp2431_c0_seq1	442	442	T	C	8	0.75							5	1	7	1
>comp2431_c0_seq1	457	457	A	G	8	0.75							5	1	7	1
>comp2431_c0_seq1	458	458	T	C	8	0.75							5	1	7	1
>comp2431_c0_seq1	475	475	T	C	8	0.75							5	1	7	1
>comp2433_c0_seq1	703	703	C	T	4	1							1	3	1	3
>comp2436_c0_seq1	1003	1003	C	T	3	1							2	1	2	1
>comp2437_c0_seq1	475	475	T	A	3	1							1	2	1	2
>comp2455_c0_seq2	675	675	G	T	5	1							4	1	4	1
>comp2458_c0_seq1	289	289	A	G	3	1							1	2	1	2
>comp2474_c0_seq1	1028	1028	A	T	3	1							1	2	1	2
>comp2478_c0_seq1	451	451	C	T	4	1							1	3	1	3
>comp2478_c0_seq1	770	770	G	C	11	1							6	5	6	5
>comp2478_c0_seq1	823	823	T	A	9	1							5	4	5	4
>comp2478_c0_seq1	824	824	G	C	9	1							5	4	5	4
>comp2478_c0_seq1	850	850	T	A	7	1							5	2	5	2
>comp2478_c0_seq1	862	862	G	-	6	1							5	1	5	1
>comp2485_c0_seq1	223	223	T	C	5	1							2	3	2	3
>comp2485_c0_seq1	452	452	A	G	3	1							2	1	2	1
>comp2490_c0_seq1	68	68	C	T	5	0.6							1	2	1	4
>comp2504_c0_seq1	424	424	G	C	16	0.19							2	1	15	1
>comp2504_c0_seq1	430	430	T	C	16	0.19							2	1	15	1
>comp2504_c0_seq1	447	447	G	C	16	0.19							2	1	15	1
>comp2504_c0_seq1	451	451	C	T	16	0.19							2	1	15	1
>comp2504_c0_seq1	484	484	G	C	15	0.2							2	1	14	1
>comp2504_c0_seq1	486	487	GG	AA	15	0.2							2	1	14	1
>comp2504_c0_seq1	508	508	G	A	15	0.2							2	1	14	1
>comp2504_c0_seq1	520	520	T	C	15	0.2							2	1	14	1
>comp2504_c0_seq1	526	526	G	A	15	0.2							2	1	14	1
>comp2504_c0_seq1	529	529	A	T	15	0.2							2	1	14	1
>comp2504_c0_seq1	535	535	A	G	16	0.19							2	1	14	2
>comp2504_c0_seq1	553	553	A	G	16	0.19							2	1	14	2
>comp2504_c0_seq1	562	562	G	A	16	0.19							2	1	14	2
>comp2504_c0_seq1	574	574	G	C	16	0.19							2	1	14	2
>comp2504_c0_seq1	580	580	C	T	16	0.19							2	1	14	2
>comp2504_c0_seq1	586	586	G	C	16	0.19							2	1	14	2
>comp2504_c0_seq1	643	643	T	C	15	0.2							2	1	13	2
>comp2504_c0_seq1	655	655	G	A	15	0.2							2	1	13	2
>comp2504_c0_seq1	675	675	C	T	10	1							8	2	8	2
>comp2518_c0_seq1	851	851	A	T	3	1							1	2	1	2
>comp2524_c0_seq1	456	456	G	A	6	0.83							1	4	2	4
>comp2553_c0_seq1	868	868	G	C	9	0.56							1	4	3	6
>comp2553_c0_seq1	919	919	G	C	9	0.56							1	4	3	6
>comp2553_c0_seq1	1268	1273	GCTCCT	-	6	0.5							2	1	3	3
>comp2559_c0_seq1	590	590	G	A	5	1							3	2	3	2
>comp2597_c0_seq1	331	331	T	C	3	1							2	1	2	1
>comp2597_c0_seq1	355	355	C	T	6	1							4	2	4	2
>comp2597_c0_seq1	364	364	C	G	6	1							4	2	4	2
>comp2597_c0_seq1	367	367	C	T	6	1							4	2	4	2
>comp2597_c0_seq1	370	370	A	G	6	1							4	2	4	2
>comp2597_c0_seq1	379	379	C	T	6	1							4	2	4	2
>comp2597_c0_seq1	382	382	A	G	6	1							4	2	4	2
>comp2597_c0_seq1	384	384	-	C	6	1							4	2	4	2
>comp2597_c0_seq1	389	389	G	-	6	1							4	2	4	2
>comp2597_c0_seq1	394	394	G	T	6	1							4	2	4	2
>comp2597_c0_seq1	403	403	G	A	6	1							4	2	4	2
>comp2597_c0_seq1	410	410	T	C	6	1							4	2	4	2
>comp2597_c0_seq1	412	412	G	C	6	1							4	2	4	2
>comp2597_c0_seq1	418	418	C	G	6	1							4	2	4	2
>comp2597_c0_seq1	421	421	C	T	6	1							4	2	4	2
>comp2597_c0_seq1	422	422	G	A	6	0.67							2	2	4	2
>comp2597_c0_seq1	427	427	G	T	6	1							4	2	4	2
>comp2597_c0_seq1	436	436	C	T	6	1							4	2	4	2
>comp2597_c0_seq1	439	439	G	A	6	1							4	2	4	2
>comp2597_c0_seq1	451	451	C	G	6	1							4	2	4	2
>comp2597_c0_seq1	616	616	A	G	4	0.75							1	2	1	3
>comp2597_c0_seq1	619	619	A	G	4	0.75							1	2	1	3
>comp2597_c0_seq1	625	625	A	G	4	0.75							1	2	1	3
>comp2597_c0_seq1	673	673	G	T	3	1							1	2	1	2
>comp2598_c0_seq2	249	249	A	C	21	1							14	7	14	7
>comp2598_c0_seq2	384	384	C	G	32	0.25							8	0	31	1
>comp2598_c0_seq2	386	386	A	G	32	0.25							8	0	31	1
>comp2598_c0_seq2	390	390	A	G	33	0.24							8	0	32	1
>comp2598_c0_seq2	393	393	A	T	34	0.26							9	0	33	1
>comp2598_c0_seq2	399	399	A	G	37	0.32							12	0	37	0
>comp2598_c0_seq2	408	408	A	G	42	0.4							17	0	42	0
>comp2598_c0_seq2	417	417	A	G	42	0.4							17	0	42	0
>comp2598_c0_seq2	423	423	A	G	42	0.4							17	0	42	0
>comp2598_c0_seq2	426	426	T	C	42	0.4							17	0	42	0
>comp2598_c0_seq2	432	432	A	G	42	0.4							17	0	42	0
>comp2598_c0_seq2	438	438	G	A	42	0.4							17	0	42	0
>comp2598_c0_seq2	441	441	G	T	42	0.4							17	0	42	0
>comp2598_c0_seq2	477	477	A	C	45	0.4							17	1	43	2
>comp2598_c0_seq2	483	483	A	T	45	0.38							16	1	43	2
>comp2598_c0_seq2	501	501	G	T	45	0.36							15	1	42	3
>comp2598_c0_seq2	503	503	G	T	45	0.36							15	1	42	3
>comp2598_c0_seq2	504	504	A	T	45	0.36							15	1	42	3
>comp2598_c0_seq2	513	513	A	G	46	0.37							15	2	42	4
>comp2598_c0_seq2	528	528	A	T	42	0.4							15	2	38	4
>comp2598_c0_seq2	549	549	G	A	41	0.39							14	2	37	4
>comp2598_c0_seq2	572	572	A	G	31	0.32							8	2	27	4
>comp2598_c0_seq2	609	609	G	A	16	0.37							4	2	12	4
>comp2598_c0_seq2	630	631	CT	TC	14	0.43							4	2	10	4
>comp2598_c0_seq2	639	639	T	C	14	0.43							4	2	10	4
>comp2598_c0_seq2	645	645	C	G	14	0.43							4	2	10	4
>comp2599_c0_seq1	64	64	G	A	4	1							1	3	1	3
>comp2599_c0_seq1	156	156	T	C	3	1							2	1	2	1
>comp2605_c1_seq1	1305	1305	C	T	4	1							1	3	1	3
>comp2606_c0_seq1	842	842	C	T	4	1							2	2	2	2
>comp2612_c0_seq1	813	813	G	T	6	1							3	3	3	3
>comp2612_c0_seq1	1363	1363	G	A	9	1							8	1	8	1
>comp2612_c0_seq1	1459	1459	G	A	12	1							10	2	10	2
>comp2612_c0_seq1	1492	1492	C	T	10	0.9							7	2	8	2
>comp2644_c0_seq1	334	334	C	A	9	0.89							0	8	0	9
>comp2644_c0_seq1	486	486	T	C	8	1							1	7	1	7
>comp2646_c0_seq2	372	372	C	G	4	1							2	2	2	2
>comp2658_c1_seq1	442	442	T	C	4	1							2	2	2	2
>comp2658_c1_seq1	599	599	G	A	7	1							3	4	3	4
>comp2658_c1_seq1	669	669	T	-	8	1							2	6	2	6
>comp2660_c0_seq1	716	716	T	G	3	1							1	2	1	2
>comp2663_c0_seq1	282	282	-	AACACTACTGCTA	12	1							2	10	2	10
>comp2663_c0_seq1	407	407	T	A	15	1							3	12	3	12
>comp2663_c0_seq1	563	563	C	A	5	1							2	3	2	3
>comp2663_c0_seq1	599	599	A	G	6	1							3	3	3	3
>comp2663_c0_seq1	797	797	T	C	12	0.92							6	5	6	6
>comp2663_c0_seq1	914	914	T	G	22	1							9	13	9	13
>comp2663_c0_seq1	1288	1288	C	T	28	0.46							13	0	28	0
>comp2663_c0_seq1	1313	1313	A	G	34	1							34	0	34	0
>comp2663_c0_seq1	1373	1373	A	C	42	1							42	0	42	0
>comp2663_c0_seq1	1643	1643	A	C	20	0.65							11	2	16	4
>comp2663_c0_seq1	1660	1660	G	A	17	1							13	4	13	4
>comp2663_c0_seq1	1680	1680	A	C	15	0.33							3	2	11	4
>comp2663_c0_seq1	1684	1684	T	A	15	0.33							3	2	11	4
>comp2663_c0_seq1	1687	1687	G	A	15	0.33							3	2	11	4
>comp2663_c0_seq1	1692	1692	-	GTGA	15	0.67							8	2	11	4
>comp2671_c0_seq2	660	660	T	C	5	1							2	3	2	3
>comp2671_c0_seq2	779	779	A	G	5	1							3	2	3	2
>comp2672_c0_seq1	1127	1127	C	A	3	1							2	1	2	1
>comp2672_c0_seq1	1162	1162	G	T	3	1							2	1	2	1
>comp2674_c0_seq1	6	6	C	A	7	1							0	7	0	7
>comp2674_c0_seq1	78	78	T	A	7	1							0	7	0	7
>comp2674_c0_seq1	87	87	G	A	7	1							0	7	0	7
>comp2674_c0_seq1	90	90	G	T	7	1							0	7	0	7
>comp2674_c0_seq1	102	102	C	-	7	1							0	7	0	7
>comp2674_c0_seq1	117	117	C	-	7	1							0	7	0	7
>comp2674_c0_seq1	121	122	CA	T	7	1							0	7	0	7
>comp2676_c0_seq2	786	786	A	G	4	1							2	2	2	2
>comp2676_c0_seq2	797	797	G	A	4	1							2	2	2	2
>comp2678_c0_seq1	384	384	T	C	16	1							1	15	1	15
>comp2692_c0_seq2	474	474	-	GC	5	1							1	4	1	4
>comp2692_c0_seq2	476	477	TG	-	5	1							1	4	1	4
>comp2692_c0_seq2	489	489	G	A	5	0.8							1	3	1	4
>comp2692_c0_seq2	495	495	T	C	5	1							1	4	1	4
>comp2692_c0_seq2	687	687	G	C	9	0.67							4	2	5	4
>comp2692_c0_seq2	691	691	G	T	9	0.33							1	2	5	4
>comp2692_c0_seq2	708	708	T	C	11	1							5	6	5	6
>comp2692_c0_seq2	757	757	C	A	13	0.31							1	3	6	7
>comp2692_c0_seq2	804	804	T	C	14	0.29							1	3	6	8
>comp2692_c0_seq2	1236	1236	A	C	10	0.5							2	3	5	5
>comp2692_c0_seq2	1290	1290	T	C	11	0.64							3	4	6	5
>comp2692_c0_seq2	1297	1297	G	A	11	0.64							3	4	6	5
>comp2693_c0_seq1	713	713	G	A	13	1							13	0	13	0
>comp2693_c0_seq1	731	731	G	C	12	1							12	0	12	0
>comp2693_c0_seq1	761	761	T	A	9	1							9	0	9	0
>comp2693_c0_seq1	767	767	C	A	8	1							8	0	8	0
>comp2693_c0_seq1	770	770	A	T	8	1							8	0	8	0
>comp2693_c0_seq1	785	785	T	C	8	1							8	0	8	0
>comp2693_c0_seq1	800	800	G	A	8	1							8	0	8	0
>comp2693_c0_seq1	803	803	G	A	8	1							8	0	8	0
>comp2693_c0_seq1	815	815	G	A	8	1							8	0	8	0
>comp2693_c0_seq1	818	818	T	G	7	1							7	0	7	0
>comp2693_c0_seq1	821	821	T	C	7	1							7	0	7	0
>comp2693_c0_seq1	833	833	T	C	7	1							7	0	7	0
>comp2693_c0_seq2	650	650	C	G	8	1							8	0	8	0
>comp2697_c0_seq1	144	144	T	C	4	1							1	3	1	3
>comp2701_c0_seq1	366	366	G	T	4	1							1	3	1	3
>comp2708_c0_seq1	85	85	A	G	6	0.5							2	1	5	1
>comp2708_c0_seq1	141	141	A	C	7	1							6	1	6	1
>comp2726_c0_seq1	574	574	A	G	4	1							2	2	2	2
>comp2728_c0_seq1	714	714	A	G	4	1							2	2	2	2
>comp2731_c0_seq1	789	789	-	TGGGCATGGACATGGTGGTGGTGGTTA	10	0.7							3	4	6	4
>comp2738_c0_seq1	1261	1261	G	A	6	0.5							2	1	3	3
>comp2738_c0_seq1	1263	1263	T	G	6	0.5							2	1	3	3
>comp2738_c0_seq1	1275	1275	G	T	7	0.43							2	1	4	3
>comp2738_c0_seq1	1288	1288	A	T	8	0.37							2	1	5	3
>comp2738_c0_seq1	1382	1382	C	T	4	1							3	1	3	1
>comp2748_c0_seq2	899	899	T	A	3	1							2	1	2	1
>comp2748_c0_seq2	939	939	T	C	3	1							2	1	2	1
>comp2753_c0_seq1	644	644	C	A	9	1							6	3	6	3
>comp2753_c0_seq1	902	902	A	G	9	1							7	2	7	2
>comp2753_c0_seq1	959	959	C	A	6	1							4	2	4	2
>comp2753_c0_seq1	1589	1589	G	A	3	1							2	1	2	1
>comp2753_c0_seq1	1598	1598	T	A	5	0.8							3	1	4	1
>comp2753_c0_seq1	1624	1624	G	A	7	0.43							2	1	6	1
>comp2753_c0_seq1	1633	1633	C	-	7	1							6	1	6	1
>comp2769_c0_seq1	505	505	T	A	3	1							1	2	1	2
>comp2778_c0_seq1	687	687	A	T	3	1							1	2	1	2
>comp2788_c0_seq1	757	757	A	G	6	1							5	1	5	1
>comp2793_c0_seq3	206	206	A	G	6	0.5							1	2	2	4
>comp2793_c0_seq3	207	207	C	T	6	0.5							1	2	2	4
>comp2793_c0_seq3	215	215	T	G	6	0.5							1	2	2	4
>comp2794_c0_seq1	915	915	A	G	3	1							2	1	2	1
>comp2794_c0_seq1	921	921	G	A	3	1							2	1	2	1
>comp2807_c0_seq1	1533	1533	G	C	4	1							2	2	2	2
>comp2809_c0_seq1	851	851	G	A	3	1							2	1	2	1
>comp2813_c0_seq1	1287	1287	G	A	5	1							4	1	4	1
>comp2826_c0_seq1	888	888	G	A	5	0.8							2	2	2	3
>comp2829_c0_seq1	1556	1556	G	A	5	1							4	1	4	1
>comp2839_c0_seq1	1958	1958	G	A	3	1							2	1	2	1
>comp2840_c0_seq1	1216	1216	T	G	3	1							2	1	2	1
>comp2854_c0_seq1	620	621	GG	TT	3	1							2	1	2	1
>comp2869_c0_seq1	141	141	G	A	5	0.6							2	1	2	3
>comp2872_c0_seq1	795	795	A	G	3	1							1	2	1	2
>comp2885_c0_seq1	185	193	GTAACTCCT	-	13	0.54							7	0	13	0
>comp2885_c0_seq1	332	332	G	A	29	1							28	1	28	1
>comp2910_c0_seq2	609	609	C	G	7	0.86							2	4	3	4
>comp2910_c0_seq2	813	813	T	C	5	0.8							2	2	3	2
>comp2912_c0_seq1	235	235	G	A	6	1							4	2	4	2
>comp2912_c0_seq1	238	238	A	G	7	0.86							3	3	4	3
>comp2912_c0_seq1	298	298	T	G	17	0.41							7	0	14	3
>comp2912_c0_seq1	322	322	G	A	18	0.44							8	0	15	3
>comp2912_c0_seq1	349	349	G	A	21	0.48							9	1	16	5
>comp2912_c0_seq1	361	361	G	A	21	0.48							9	1	16	5
>comp2912_c0_seq1	379	379	A	G	22	0.55							10	2	16	6
>comp2912_c0_seq1	391	391	A	G	24	0.46							7	4	18	6
>comp2912_c0_seq1	391	391	A	T	24	0.54							11	2	18	6
>comp2912_c0_seq1	427	427	A	G	26	0.38							7	3	19	7
>comp2912_c0_seq1	433	433	C	T	26	0.58							12	3	19	7
>comp2912_c0_seq1	469	469	C	T	25	0.64							13	3	20	5
>comp2912_c0_seq1	499	499	G	C	25	0.72							13	5	18	7
>comp2912_c0_seq1	505	505	A	G	24	0.75							13	5	17	7
>comp2912_c0_seq1	550	550	T	C	24	0.67							12	4	17	7
>comp2912_c0_seq1	598	598	C	T	24	0.71							13	4	17	7
>comp2912_c0_seq1	634	634	C	T	18	0.72							9	4	12	6
>comp2914_c0_seq1	1321	1321	G	C	3	1							2	1	2	1
>comp2918_c0_seq1	279	279	G	A	11	0.73							0	8	0	11
>comp2918_c0_seq1	319	319	A	C	10	0.7							0	7	0	10
>comp2918_c0_seq1	414	414	A	G	10	0.7							0	7	0	10
>comp2919_c0_seq1	409	409	T	A	30	0.27							8	0	25	5
>comp2919_c0_seq1	424	424	C	T	29	0.28							8	0	25	4
>comp2919_c0_seq1	448	448	A	G	29	0.31							9	0	26	3
>comp2919_c0_seq1	475	475	C	T	26	0.35							9	0	26	0
>comp2919_c0_seq1	481	481	A	C	26	0.35							9	0	26	0
>comp2919_c0_seq1	490	490	A	G	27	0.37							10	0	27	0
>comp2919_c0_seq1	505	505	G	T	28	0.36							10	0	28	0
>comp2919_c0_seq1	511	511	C	G	28	0.36							10	0	28	0
>comp2919_c0_seq1	511	511	C	T	28	0.64							18	0	28	0
>comp2919_c0_seq1	532	532	T	C	31	0.45							14	0	31	0
>comp2919_c0_seq1	535	535	A	G	31	0.45							14	0	31	0
>comp2919_c0_seq1	556	556	C	T	31	0.45							14	0	31	0
>comp2919_c0_seq1	571	571	G	A	32	0.44							14	0	31	1
>comp2919_c0_seq1	601	601	G	A	30	0.43							13	0	29	1
>comp2919_c0_seq1	646	646	G	A	25	0.48							12	0	24	1
>comp2919_c0_seq1	664	664	T	A	24	0.46							11	0	23	1
>comp2919_c0_seq1	703	703	C	G	19	0.37							7	0	18	1
>comp2919_c0_seq1	720	720	G	A	16	0.44							7	0	15	1
>comp2928_c0_seq2	27	27	A	T	10	1							0	10	0	10
>comp2928_c0_seq2	213	213	G	A	41	1							1	40	1	40
>comp2928_c0_seq2	489	489	T	C	20	0.95							3	16	3	17
>comp2936_c0_seq1	282	282	C	T	3	1							2	1	2	1
>comp2939_c0_seq1	608	608	T	G	3	1							2	1	2	1
>comp2953_c0_seq1	322	322	C	A	4	0.75							1	2	1	3
>comp2957_c0_seq1	299	299	C	T	3	1							2	1	2	1
>comp2958_c0_seq1	396	398	GCT	-	3	1							2	1	2	1
>comp2965_c0_seq1	908	908	A	G	7	1							4	3	4	3
>comp2969_c0_seq1	1651	1651	T	C	3	1							2	1	2	1
>comp2988_c0_seq2	631	631	C	T	13	0.92							7	5	7	6
>comp2988_c0_seq2	853	853	C	A	7	1							4	3	4	3
>comp2988_c0_seq2	859	861	TTA	CGTGTGAT	6	1							3	3	3	3
>comp2988_c0_seq2	865	865	-	GC	6	1							3	3	3	3
>comp3011_c0_seq1	799	799	C	T	4	0.75							1	2	2	2
>comp3023_c0_seq1	726	726	C	A	4	1							2	2	2	2
>comp3023_c0_seq1	1629	1629	G	A	3	1							2	1	2	1
>comp3025_c0_seq1	2120	2120	T	C	6	1							3	3	3	3
>comp3035_c0_seq1	203	203	T	C	3	1							1	2	1	2
>comp3037_c0_seq1	692	692	T	C	3	1							2	1	2	1
>comp3037_c0_seq1	745	745	C	G	4	1							3	1	3	1
>comp3040_c0_seq1	745	745	A	T	3	1							1	2	1	2
>comp3044_c0_seq1	1329	1329	A	G	7	1							6	1	6	1
>comp3044_c0_seq1	1366	1366	C	T	7	1							7	0	7	0
>comp3045_c0_seq1	118	118	C	T	4	1							2	2	2	2
>comp3045_c0_seq2	271	271	A	G	7	1							5	2	5	2
>comp3048_c0_seq1	956	956	G	A	5	1							2	3	2	3
>comp3048_c0_seq1	1601	1601	-	CT	3	1							2	1	2	1
>comp3054_c0_seq1	333	333	A	G	3	1							1	2	1	2
>comp3054_c0_seq1	387	387	C	T	4	1							2	2	2	2
>comp3054_c0_seq1	570	570	C	T	5	1							3	2	3	2
>comp3059_c0_seq1	643	643	C	T	5	1							2	3	2	3
>comp3060_c0_seq1	804	804	C	T	3	1							1	2	1	2
>comp3060_c0_seq1	1672	1672	G	C	5	0.6							1	2	3	2
>comp3061_c0_seq1	723	723	C	T	9	1							5	4	5	4
>comp3066_c0_seq1	798	798	C	G	6	1							4	2	4	2
>comp3071_c0_seq1	1950	1950	G	A	8	1							8	0	8	0
>comp3074_c0_seq1	831	831	C	A	3	1							2	1	2	1
>comp3074_c0_seq1	842	842	C	A	3	1							2	1	2	1
>comp3077_c0_seq1	579	579	G	A	30	0.57							16	1	29	1
>comp3077_c0_seq1	925	925	G	A	6	1							5	1	5	1
>comp3078_c0_seq1	1181	1181	G	A	8	1							8	0	8	0
>comp3080_c0_seq1	1124	1124	-	A	15	0.93							13	1	14	1
>comp3080_c0_seq1	1136	1136	-	G	14	1							13	1	13	1
>comp3082_c0_seq1	1546	1546	T	C	4	0.75							1	2	2	2
>comp3083_c0_seq1	530	530	T	G	3	1							1	2	1	2
>comp3094_c0_seq1	1058	1058	C	T	3	1							2	1	2	1
>comp3094_c0_seq1	1097	1097	A	T	4	1							3	1	3	1
>comp3104_c0_seq1	1926	1926	G	A	4	1							3	1	3	1
>comp3105_c0_seq1	1413	1413	A	C	3	1							2	1	2	1
>comp3110_c0_seq1	971	971	T	A	3	1							2	1	2	1
>comp3112_c0_seq2	122	122	G	A	5	0.8							2	2	3	2
>comp3112_c0_seq2	137	137	G	A	6	0.83							2	3	3	3
>comp3112_c0_seq2	394	394	A	T	5	0.8							2	2	3	2
>comp3112_c0_seq2	476	476	G	A	18	0.78							12	2	16	2
>comp3112_c0_seq2	524	524	C	T	19	0.79							15	0	19	0
>comp3112_c0_seq2	540	540	C	T	19	0.79							15	0	19	0
>comp3112_c0_seq2	551	551	A	T	19	0.79							15	0	19	0
>comp3112_c0_seq2	573	574	GA	AT	20	0.8							16	0	20	0
>comp3112_c0_seq2	578	578	A	G	20	0.8							16	0	20	0
>comp3112_c0_seq2	592	592	A	G	20	0.8							16	0	20	0
>comp3112_c0_seq2	602	602	T	G	22	0.82							16	2	20	2
>comp3112_c0_seq2	611	611	G	A	22	0.82							16	2	20	2
>comp3112_c0_seq2	626	626	G	T	22	0.82							16	2	20	2
>comp3112_c0_seq2	631	631	T	C	22	0.82							16	2	20	2
>comp3112_c0_seq2	644	644	A	G	22	0.82							16	2	20	2
>comp3112_c0_seq2	665	665	A	G	21	0.81							15	2	19	2
>comp3112_c0_seq2	686	686	C	G	21	0.81							15	2	19	2
>comp3112_c0_seq2	747	747	C	T	19	0.79							13	2	17	2
>comp3112_c0_seq2	752	752	C	T	19	0.79							13	2	17	2
>comp3112_c0_seq2	843	843	T	G	6	0.83							3	2	4	2
>comp3112_c0_seq2	850	850	-	TGA	6	0.83							3	2	4	2
>comp3112_c0_seq2	854	854	T	A	6	0.83							3	2	4	2
>comp3112_c0_seq2	856	856	C	A	6	0.83							3	2	4	2
>comp3112_c0_seq2	866	866	T	A	6	0.83							3	2	4	2
>comp3112_c0_seq2	872	873	GA	TG	4	0.75							1	2	2	2
>comp3112_c0_seq2	877	883	GGTTTTG	AGTTTTTC	4	0.75							1	2	2	2
>comp3112_c0_seq2	906	906	T	C	4	0.75							1	2	2	2
>comp3112_c0_seq2	916	916	A	T	4	0.75							1	2	2	2
>comp3112_c0_seq2	925	925	T	C	4	0.75							1	2	2	2
>comp3112_c0_seq2	940	940	T	C	3	1							1	2	1	2
>comp3114_c0_seq1	1231	1231	T	A	3	1							1	2	1	2
>comp3116_c0_seq1	2132	2132	T	A	5	0.8							3	1	4	1
>comp3116_c0_seq1	2135	2135	C	T	5	0.8							3	1	4	1
>comp3116_c0_seq1	2138	2138	C	T	5	0.8							3	1	4	1
>comp3116_c0_seq1	2177	2177	T	C	5	0.8							3	1	4	1
>comp3116_c0_seq1	2186	2186	A	G	5	0.8							3	1	4	1
>comp3116_c0_seq1	2195	2195	A	G	5	0.8							3	1	4	1
>comp3116_c0_seq1	2198	2198	C	A	5	0.8							3	1	4	1
>comp3116_c0_seq1	2204	2204	T	A	5	0.6							2	1	4	1
>comp3116_c0_seq1	2219	2219	C	T	5	0.8							3	1	4	1
>comp3116_c0_seq1	2225	2225	A	T	5	0.8							3	1	4	1
>comp3116_c0_seq1	2489	2489	G	A	7	0.43							2	1	4	3
>comp3116_c0_seq1	2510	2510	A	T	7	0.43							2	1	4	3
>comp3116_c0_seq1	2514	2514	T	G	7	0.43							2	1	4	3
>comp3116_c0_seq1	2548	2548	G	T	8	0.37							2	1	5	3
>comp3116_c0_seq1	2558	2558	G	A	8	0.37							2	1	5	3
>comp3116_c0_seq1	2561	2561	C	T	8	0.37							2	1	5	3
>comp3116_c0_seq1	2564	2564	G	A	8	0.37							2	1	5	3
>comp3116_c0_seq1	2591	2591	C	A	7	0.43							2	1	4	3
>comp3116_c0_seq1	2642	2642	A	G	6	0.5							1	2	3	3
>comp3116_c0_seq1	2654	2654	G	A	5	0.6							1	2	3	2
>comp3116_c0_seq1	2666	2666	T	A	5	0.6							1	2	3	2
>comp3123_c0_seq1	265	265	T	C	3	1							1	2	1	2
>comp3125_c0_seq1	243	243	C	T	3	1							2	1	2	1
>comp3125_c0_seq1	250	250	T	A	3	1							2	1	2	1
>comp3125_c0_seq1	255	255	T	G	3	1							2	1	2	1
>comp3125_c0_seq1	258	258	G	A	3	1							2	1	2	1
>comp3125_c0_seq1	279	279	T	C	4	1							2	2	2	2
>comp3125_c0_seq1	300	300	T	C	4	1							2	2	2	2
>comp3125_c0_seq1	303	303	A	C	5	1							2	3	2	3
>comp3125_c0_seq1	309	309	T	C	5	1							2	3	2	3
>comp3125_c0_seq1	312	312	C	T	5	1							2	3	2	3
>comp3125_c0_seq1	315	315	A	G	5	1							2	3	2	3
>comp3125_c0_seq1	321	324	GAAA	AAAG	5	1							2	3	2	3
>comp3125_c0_seq1	585	585	-	AC	4	1							3	1	3	1
>comp3130_c0_seq1	502	502	G	A	6	1							3	3	3	3
>comp3130_c0_seq1	532	532	G	A	6	1							3	3	3	3
>comp3130_c0_seq1	637	637	A	G	7	1							3	4	3	4
>comp3130_c0_seq1	643	643	A	T	7	1							3	4	3	4
>comp3130_c0_seq1	1654	1654	A	T	7	1							6	1	6	1
>comp3130_c0_seq1	1669	1669	G	A	7	1							6	1	6	1
>comp3130_c0_seq1	1711	1711	G	A	4	1							2	2	2	2
>comp3130_c0_seq1	1723	1723	A	G	4	1							2	2	2	2
>comp3130_c0_seq1	1741	1741	T	G	4	1							2	2	2	2
>comp3137_c0_seq1	352	352	G	A	5	1							2	3	2	3
>comp3137_c0_seq1	500	500	-	GCT	6	0.5							1	2	2	4
>comp3137_c0_seq1	572	572	A	G	5	1							2	3	2	3
>comp3137_c0_seq1	988	988	G	A	3	1							1	2	1	2
>comp3141_c0_seq1	129	129	G	A	4	1							2	2	2	2
>comp3141_c0_seq1	152	155	TATC	-	4	1							2	2	2	2
>comp3142_c0_seq3	1149	1149	T	A	7	0.43							2	1	2	5
>comp3152_c0_seq1	1432	1432	T	C	6	0.67							2	2	3	3
>comp3168_c0_seq1	624	624	C	T	29	0.76							21	1	28	1
>comp3168_c0_seq1	804	804	C	G	14	0.64							9	0	14	0
>comp3170_c0_seq1	885	885	C	G	3	1							1	2	1	2
>comp3170_c0_seq1	887	887	G	C	3	1							1	2	1	2
>comp3172_c0_seq1	328	328	G	A	17	0.59							0	10	0	17
>comp3172_c0_seq1	345	345	C	T	17	0.59							0	10	0	17
>comp3172_c0_seq1	377	377	-	C	20	1							0	20	0	20
>comp3172_c0_seq1	390	390	A	G	20	0.55							0	11	0	20
>comp3172_c0_seq1	903	903	T	C	12	0.67							6	2	10	2
>comp3173_c0_seq1	177	177	C	T	8	0.87							0	7	0	8
>comp3173_c0_seq1	212	212	-	G	8	1							0	8	0	8
>comp3175_c0_seq1	672	672	G	A	5	0.6							2	1	3	2
>comp3175_c0_seq1	705	705	C	A	5	0.6							1	2	2	3
>comp3175_c0_seq1	836	836	A	T	6	0.5							1	2	2	4
>comp3187_c0_seq1	1412	1412	G	A	5	1							1	4	1	4
>comp3188_c0_seq1	707	707	T	C	3	1							1	2	1	2
>comp3188_c0_seq1	719	719	A	G	3	1							1	2	1	2
>comp3188_c0_seq1	776	776	T	C	3	1							1	2	1	2
>comp3188_c0_seq1	800	800	T	C	5	1							3	2	3	2
>comp3188_c0_seq1	809	809	A	T	5	1							3	2	3	2
>comp3193_c0_seq1	447	447	T	C	5	1							2	3	2	3
>comp3193_c0_seq1	462	462	T	C	5	1							1	4	1	4
>comp3203_c0_seq1	455	455	C	A	64	1							60	4	60	4
>comp3203_c0_seq1	518	518	G	T	66	0.98							64	1	65	1
>comp3203_c0_seq1	533	533	T	C	65	1							64	1	64	1
>comp3203_c0_seq1	539	539	T	A	62	1							61	1	61	1
>comp3203_c0_seq1	545	545	G	A	61	0.98							59	1	60	1
>comp3203_c0_seq1	788	788	C	G	17	0.47							6	2	13	4
>comp3203_c0_seq1	792	800	TTCTTCTTC	-	12	0.5							5	1	9	3
>comp3203_c0_seq1	846	846	A	C	7	0.43							2	1	5	2
>comp3205_c0_seq1	46	46	A	T	3	1							2	1	2	1
>comp3209_c0_seq1	150	150	C	G	4	1							1	3	1	3
>comp3209_c0_seq1	763	763	C	T	4	1							2	2	2	2
>comp3209_c0_seq1	985	985	A	C	3	1							2	1	2	1
>comp3211_c0_seq1	31	32	GA	TT	3	1							2	1	2	1
>comp3211_c0_seq1	40	40	A	G	3	1							2	1	2	1
>comp3211_c0_seq1	74	74	A	C	3	1							2	1	2	1
>comp3211_c0_seq1	128	128	G	C	6	0.67							3	1	5	1
>comp3211_c0_seq1	164	164	G	A	6	0.5							2	1	5	1
>comp3211_c0_seq1	174	174	T	C	6	1							5	1	5	1
>comp3211_c0_seq1	187	187	C	T	6	0.5							2	1	5	1
>comp3211_c0_seq1	197	197	A	G	6	1							5	1	5	1
>comp3211_c0_seq1	244	244	G	A	4	1							3	1	3	1
>comp3211_c0_seq1	282	282	G	C	4	0.75							2	1	3	1
>comp3211_c0_seq1	308	308	G	C	4	0.75							2	1	3	1
>comp3212_c0_seq1	283	283	G	A	9	0.44							3	1	4	5
>comp3212_c0_seq1	830	830	C	T	7	1							3	4	3	4
>comp3212_c0_seq1	1517	1517	A	G	13	1							13	0	13	0
>comp3214_c0_seq1	336	336	C	T	13	0.31							2	2	3	10
>comp3214_c0_seq1	343	345	AAT	-	13	0.31							2	2	3	10
>comp3214_c0_seq1	348	350	ATA	CACC	13	0.31							2	2	3	10
>comp3214_c0_seq1	356	376	CCAGCACCAATTGATAAGTCA	-	12	0.67							1	7	3	9
>comp3220_c0_seq1	880	880	C	G	5	1							2	3	2	3
>comp3220_c0_seq1	925	925	A	G	4	1							2	2	2	2
>comp3220_c0_seq1	1479	1479	A	G	6	1							4	2	4	2
>comp3220_c0_seq1	1531	1531	A	CACG	10	1							9	1	9	1
>comp3220_c0_seq1	1565	1565	-	CCACGGGTTTTTGTTCTTCCT	10	1							9	1	9	1
>comp3220_c0_seq1	1625	1625	-	A	9	1							8	1	8	1
>comp3224_c0_seq1	1111	1111	C	T	4	0.75							2	1	3	1
>comp3224_c0_seq1	1261	1261	T	C	4	1							3	1	3	1
>comp3225_c0_seq1	233	244	GTGGTGTTGTTG	-	5	0.6							1	2	1	4
>comp3225_c0_seq1	285	285	-	ACCC	8	0.62							1	4	1	7
>comp3230_c0_seq1	206	206	A	G	8	1							0	8	0	8
>comp3230_c0_seq1	800	800	A	T	3	1							2	1	2	1
>comp3230_c0_seq1	839	839	C	T	3	1							2	1	2	1
>comp3237_c0_seq1	692	692	G	A	4	0.75							1	2	1	3
>comp3239_c0_seq1	207	207	A	G	6	1							1	5	1	5
>comp3239_c0_seq1	427	427	G	T	7	0.86							2	4	2	5
>comp3239_c0_seq1	472	472	G	T	8	1							2	6	2	6
>comp3239_c0_seq1	925	925	C	T	14	1							13	1	13	1
>comp3239_c0_seq1	975	975	A	G	6	1							5	1	5	1
>comp3242_c0_seq1	1103	1103	C	T	8	1							5	3	5	3
>comp3243_c0_seq1	1680	1680	C	G	5	0.6							2	1	4	1
>comp3246_c0_seq1	211	211	T	C	5	1							1	4	1	4
>comp3247_c0_seq1	245	245	T	-	10	1							10	0	10	0
>comp3247_c0_seq1	262	262	C	A	11	1							10	1	10	1
>comp3247_c0_seq1	283	283	G	A	20	0.35							7	0	19	1
>comp3247_c0_seq1	289	289	G	A	23	0.39							9	0	22	1
>comp3247_c0_seq1	295	295	T	A	23	0.39							9	0	22	1
>comp3247_c0_seq1	310	310	T	G	24	0.42							10	0	23	1
>comp3247_c0_seq1	334	334	T	C	27	0.44							12	0	26	1
>comp3247_c0_seq1	376	376	A	G	30	1							29	1	29	1
>comp3247_c0_seq1	382	382	G	C	30	0.5							15	0	29	1
>comp3247_c0_seq1	385	385	A	T	30	0.5							15	0	29	1
>comp3247_c0_seq1	391	391	A	C	30	0.5							15	0	29	1
>comp3247_c0_seq1	421	421	A	G	32	0.5							16	0	31	1
>comp3247_c0_seq1	424	424	G	A	32	0.5							16	0	31	1
>comp3247_c0_seq1	439	439	G	T	33	0.48							16	0	31	2
>comp3247_c0_seq1	451	451	G	A	33	0.45							15	0	30	3
>comp3247_c0_seq1	454	454	A	G	32	0.47							15	0	30	2
>comp3247_c0_seq1	460	460	G	C	31	0.45							14	0	29	2
>comp3247_c0_seq1	463	463	A	G	31	0.42							13	0	29	2
>comp3247_c0_seq1	466	466	T	G	30	0.43							13	0	28	2
>comp3247_c0_seq1	481	481	C	A	24	0.29							7	0	22	2
>comp3247_c0_seq1	483	483	T	G	24	0.29							7	0	22	2
>comp3247_c0_seq1	484	484	C	G	24	0.29							7	0	22	2
>comp3247_c0_seq1	490	490	G	A	22	0.68							13	2	20	2
>comp3247_c0_seq1	505	505	C	G	22	0.32							7	0	20	2
>comp3247_c0_seq1	517	517	C	G	22	0.32							7	0	20	2
>comp3247_c0_seq1	580	580	T	A	11	1							9	2	9	2
>comp3250_c0_seq1	869	869	G	A	4	1							3	1	3	1
>comp3251_c0_seq1	865	865	G	A	4	1							2	2	2	2
>comp3253_c0_seq1	334	334	C	A	18	0.39							5	2	14	4
>comp3253_c0_seq1	351	351	C	T	18	0.39							5	2	14	4
>comp3253_c0_seq1	363	363	C	T	20	0.35							5	2	16	4
>comp3253_c0_seq1	382	382	T	A	18	0.33							4	2	14	4
>comp3253_c0_seq1	403	403	T	C	18	0.33							4	2	14	4
>comp3253_c0_seq1	421	424	GGGT	AGGG	18	0.33							4	2	14	4
>comp3253_c0_seq1	429	429	C	T	18	0.33							4	2	14	4
>comp3253_c0_seq1	433	433	G	T	18	0.33							4	2	14	4
>comp3253_c0_seq1	436	436	G	A	18	0.33							4	2	14	4
>comp3253_c0_seq1	442	442	C	A	18	0.33							4	2	14	4
>comp3253_c0_seq1	445	445	C	T	18	0.33							4	2	14	4
>comp3253_c0_seq1	448	448	G	T	17	0.71							10	2	14	3
>comp3253_c0_seq1	448	448	G	A	17	0.29							4	1	14	3
>comp3253_c0_seq1	453	453	G	C	17	0.24							3	1	14	3
>comp3253_c0_seq1	477	477	A	G	17	0.29							4	1	14	3
>comp3253_c0_seq1	485	486	CT	GCACC	15	0.2							2	1	12	3
>comp3253_c0_seq1	484	484	-	GCA	15	0.2							2	1	12	3
>comp3253_c0_seq1	502	502	A	G	17	0.24							3	1	14	3
>comp3253_c0_seq1	507	507	T	A	17	0.24							3	1	14	3
>comp3253_c0_seq1	513	513	T	C	17	0.24							3	1	14	3
>comp3257_c0_seq2	197	197	G	A	3	1							1	2	1	2
>comp3257_c0_seq2	206	206	A	G	3	1							1	2	1	2
>comp3257_c0_seq2	210	210	A	G	3	1							1	2	1	2
>comp3257_c0_seq2	213	213	T	C	3	1							1	2	1	2
>comp3257_c0_seq2	217	217	A	T	3	1							1	2	1	2
>comp3257_c0_seq2	226	227	TA	GT	4	1							2	2	2	2
>comp3257_c0_seq2	232	234	TCA	CCC	4	1							2	2	2	2
>comp3257_c0_seq2	238	238	C	T	5	1							3	2	3	2
>comp3257_c0_seq2	347	347	G	-	8	1							5	3	5	3
>comp3257_c0_seq2	860	860	C	T	12	1							5	7	5	7
>comp3257_c0_seq2	1230	1230	-	T	14	0.86							4	8	5	9
>comp3257_c0_seq2	1251	1251	G	-	14	1							6	8	6	8
>comp3271_c0_seq1	474	474	T	C	11	0.55							2	4	2	9
>comp3271_c0_seq1	477	477	C	T	11	0.55							2	4	2	9
>comp3271_c0_seq1	479	479	A	T	11	0.55							2	4	2	9
>comp3271_c0_seq1	480	480	C	G	11	0.55							2	4	2	9
>comp3271_c0_seq1	507	507	C	A	12	0.5							2	4	2	10
>comp3271_c0_seq1	1140	1140	A	T	5	1							3	2	3	2
>comp3274_c0_seq1	1245	1245	C	T	5	1							4	1	4	1
>comp3274_c0_seq1	1272	1272	C	T	4	1							3	1	3	1
>comp3291_c0_seq1	1054	1054	G	A	4	1							3	1	3	1
>comp3291_c0_seq1	1426	1426	A	G	3	1							2	1	2	1
>comp3291_c0_seq1	1515	1515	A	GAGG	4	1							3	1	3	1
>comp3291_c0_seq2	269	269	C	T	5	1							2	3	2	3
>comp3291_c0_seq2	331	331	C	T	5	0.8							1	3	2	3
>comp3291_c0_seq2	388	388	G	A	5	1							2	3	2	3
>comp3293_c0_seq2	39	39	C	T	5	1							3	2	3	2
>comp3298_c0_seq1	1127	1127	A	T	5	1							3	2	3	2
>comp3301_c0_seq1	40	40	C	T	7	1							0	7	0	7
>comp3301_c0_seq1	87	87	A	T	8	1							0	8	0	8
>comp3307_c0_seq1	1021	1021	C	T	3	1							1	2	1	2
>comp3308_c0_seq1	126	126	C	T	14	1							0	14	0	14
>comp3308_c0_seq1	897	897	T	C	7	1							5	2	5	2
>comp3312_c0_seq1	220	220	T	C	6	0.67							1	3	1	5
>comp3317_c0_seq1	873	873	A	T	8	1							5	3	5	3
>comp3317_c0_seq1	1245	1245	G	A	9	1							3	6	3	6
>comp3317_c0_seq1	1508	1508	C	T	5	1							4	1	4	1
>comp3326_c0_seq1	802	802	G	T	3	1							2	1	2	1
>comp3327_c0_seq1	1268	1268	T	C	3	1							2	1	2	1
>comp3327_c0_seq1	1314	1314	A	G	3	1							2	1	2	1
>comp3327_c0_seq1	1358	1358	C	T	3	1							2	1	2	1
>comp3338_c0_seq1	179	179	A	G	3	1							1	2	1	2
>comp3338_c0_seq1	1190	1190	G	C	8	1							4	4	4	4
>comp3344_c0_seq1	763	763	A	G	5	1							3	2	3	2
>comp3344_c0_seq1	906	906	T	C	5	1							3	2	3	2
>comp3344_c0_seq1	981	981	C	A	7	1							3	4	3	4
>comp3344_c0_seq1	1107	1107	C	-	6	1							2	4	2	4
>comp3344_c0_seq1	1108	1108	-	G	6	1							2	4	2	4
>comp3348_c0_seq1	1015	1015	T	C	4	1							3	1	3	1
>comp3351_c0_seq1	274	274	G	A	5	0.6							1	2	1	4
>comp3351_c0_seq1	321	321	A	G	6	0.5							1	2	1	5
>comp3351_c0_seq1	333	333	A	G	6	0.67							1	3	1	5
>comp3351_c0_seq1	356	356	T	C	8	0.75							1	5	1	7
>comp3353_c0_seq1	374	374	G	A	29	0.1							1	2	8	21
>comp3353_c0_seq1	386	386	T	C	26	0.12							1	2	9	17
>comp3353_c0_seq1	387	387	G	A	26	0.12							1	2	9	17
>comp3353_c0_seq1	401	401	T	G	29	0.17							2	3	12	17
>comp3353_c0_seq1	419	419	G	T	29	0.17							2	3	15	14
>comp3353_c0_seq1	431	431	C	G	27	0.15							2	2	16	11
>comp3353_c0_seq1	439	439	A	T	25	0.2							2	3	16	9
>comp3353_c0_seq1	443	443	A	G	24	0.21							2	3	16	8
>comp3353_c0_seq1	464	464	C	G	21	0.19							2	2	15	6
>comp3353_c0_seq1	467	467	C	T	21	0.19							2	2	15	6
>comp3353_c0_seq1	474	474	G	A	22	0.18							2	2	16	6
>comp3353_c0_seq1	491	492	TG	CT	19	0.21							2	2	16	3
>comp3353_c0_seq1	497	497	G	A	19	0.21							2	2	16	3
>comp3353_c0_seq1	512	512	A	G	17	0.18							2	1	15	2
>comp3353_c0_seq1	515	515	G	T	17	0.18							2	1	15	2
>comp3353_c0_seq1	524	524	T	G	18	0.17							2	1	15	3
>comp3353_c0_seq1	530	530	T	C	18	0.17							2	1	15	3
>comp3353_c0_seq1	533	533	C	T	18	0.17							2	1	15	3
>comp3355_c0_seq1	17	17	A	C	26	1							2	24	2	24
>comp3355_c0_seq1	35	35	C	T	29	0.97							2	26	2	27
>comp3355_c0_seq1	41	41	C	T	31	1							2	29	2	29
>comp3355_c0_seq1	80	80	T	C	40	1							2	38	2	38
>comp3355_c0_seq1	98	98	C	T	50	1							2	48	2	48
>comp3355_c0_seq1	101	101	C	T	51	1							2	49	2	49
>comp3355_c0_seq1	106	106	C	T	51	1							2	49	2	49
>comp3355_c0_seq1	110	110	A	G	53	1							3	50	3	50
>comp3355_c0_seq1	128	128	C	T	55	0.98							3	51	3	52
>comp3355_c0_seq1	131	131	A	C	55	1							3	52	3	52
>comp3355_c0_seq1	143	143	T	A	57	0.98							3	53	3	54
>comp3355_c0_seq1	800	800	G	A	43	1							26	17	26	17
>comp3358_c0_seq1	1799	1799	G	A	17	1							14	3	14	3
>comp3366_c0_seq1	19	19	G	C	4	1							1	3	1	3
>comp3366_c0_seq1	20	20	A	T	4	1							1	3	1	3
>comp3366_c0_seq1	26	26	A	G	4	1							1	3	1	3
>comp3366_c0_seq1	201	201	A	G	3	1							1	2	1	2
>comp3368_c0_seq1	1447	1447	T	C	4	1							3	1	3	1
>comp3372_c0_seq1	1282	1282	T	A	7	1							4	3	4	3
>comp3372_c0_seq1	1286	1286	A	T	7	1							4	3	4	3
>comp3381_c0_seq1	656	656	C	T	4	1							2	2	2	2
>comp3383_c0_seq1	444	444	G	A	14	0.36							4	1	13	1
>comp3383_c0_seq1	753	753	C	T	15	0.73							11	0	15	0
>comp3383_c0_seq1	768	768	T	C	14	0.79							11	0	14	0
>comp3387_c0_seq1	1064	1064	G	T	7	1							7	0	7	0
>comp3388_c0_seq1	322	323	TG	GTT	3	1							1	2	1	2
>comp3390_c0_seq1	451	451	T	C	34	1							5	29	5	29
>comp3390_c0_seq1	483	483	A	G	34	1							5	29	5	29
>comp3392_c0_seq3	225	225	G	A	3	1							1	2	1	2
>comp3392_c0_seq3	433	433	C	A	3	1							1	2	1	2
>comp3393_c0_seq1	1141	1141	C	T	4	1							2	2	2	2
>comp3393_c0_seq1	1162	1162	T	C	6	1							3	3	3	3
>comp3394_c0_seq1	725	725	T	G	3	1							1	2	1	2
>comp3394_c0_seq1	1140	1140	A	T	3	1							1	2	1	2
>comp3395_c0_seq1	1228	1230	TTG	CTT	9	1							9	0	9	0
>comp3399_c0_seq1	911	911	C	T	5	1							4	1	4	1
>comp3399_c0_seq1	919	919	G	A	5	1							4	1	4	1
>comp3405_c0_seq1	335	335	A	C	12	1							0	12	0	12
>comp3405_c0_seq1	411	411	T	G	25	1							14	11	14	11
>comp3405_c0_seq1	441	441	G	A	23	1							14	9	14	9
>comp3405_c0_seq1	855	855	A	G	10	1							9	1	9	1
>comp3405_c0_seq1	865	865	G	-	10	1							9	1	9	1
>comp3406_c0_seq4	115	115	T	C	10	0.7							1	6	1	9
>comp3406_c0_seq4	157	157	C	G	20	0.55							1	10	1	19
>comp3406_c0_seq4	172	172	C	G	21	0.52							0	11	1	20
>comp3406_c0_seq4	175	175	T	C	21	0.33							1	6	1	20
>comp3406_c0_seq4	178	178	C	A	21	0.33							1	6	1	20
>comp3406_c0_seq4	181	181	A	C	21	0.14							1	2	1	20
>comp3406_c0_seq4	208	208	A	G	20	0.2							1	3	2	18
>comp3406_c0_seq4	220	220	T	G	20	0.2							1	3	2	18
>comp3410_c0_seq1	1827	1827	C	T	6	0.83							3	2	4	2
>comp3421_c0_seq1	89	89	T	C	3	1							1	2	1	2
>comp3421_c0_seq1	99	99	T	G	3	1							1	2	1	2
>comp3421_c0_seq1	117	117	T	C	3	1							1	2	1	2
>comp3421_c0_seq1	120	120	T	G	3	1							1	2	1	2
>comp3421_c0_seq1	144	144	C	T	3	1							1	2	1	2
>comp3421_c0_seq1	153	153	C	A	3	1							1	2	1	2
>comp3421_c0_seq1	160	160	T	C	3	1							1	2	1	2
>comp3421_c0_seq1	163	163	A	C	3	1							1	2	1	2
>comp3424_c0_seq1	492	492	C	T	21	1							16	5	16	5
>comp3424_c0_seq1	706	706	G	A	16	1							15	1	15	1
>comp3428_c0_seq1	1234	1234	T	A	4	0.75							2	1	2	2
>comp3430_c0_seq2	495	495	T	G	3	1							1	2	1	2
>comp3437_c0_seq1	98	98	C	-	9	1							1	8	1	8
>comp3445_c0_seq1	722	722	A	C	4	1							2	2	2	2
>comp3445_c0_seq1	815	815	T	C	5	1							3	2	3	2
>comp3445_c0_seq1	1313	1313	T	C	4	1							3	1	3	1
>comp3445_c0_seq1	1592	1592	T	C	5	1							4	1	4	1
>comp3445_c0_seq1	1629	1629	G	A	3	1							2	1	2	1
>comp3449_c0_seq1	1285	1285	T	A	4	0.75							2	1	3	1
>comp3451_c0_seq1	1174	1174	T	C	6	1							5	1	5	1
>comp3465_c0_seq1	211	211	G	A	12	1							12	0	12	0
>comp3469_c0_seq1	61	61	G	A	3	1							2	1	2	1
>comp3469_c0_seq1	389	389	T	C	4	0.75							1	2	1	3
>comp3469_c0_seq1	908	908	C	G	16	0.5							8	0	16	0
>comp3469_c0_seq1	1043	1043	T	G	10	1							10	0	10	0
>comp3470_c0_seq1	279	279	G	A	3	1							1	2	1	2
>comp3475_c0_seq1	556	556	C	T	4	1							3	1	3	1
>comp3482_c0_seq1	439	439	T	C	3	1							1	2	1	2
>comp3484_c0_seq1	1010	1010	A	G	7	1							1	6	1	6
>comp3488_c0_seq1	783	783	T	G	3	1							2	1	2	1
>comp3503_c0_seq2	1938	1938	C	-	7	1							5	2	5	2
>comp3503_c0_seq2	2014	2014	C	T	4	1							3	1	3	1
>comp3503_c0_seq2	2015	2015	G	A	4	1							3	1	3	1
>comp3513_c0_seq1	478	478	T	C	18	1							15	3	15	3
>comp3513_c0_seq1	499	499	C	T	18	1							15	3	15	3
>comp3513_c0_seq1	773	773	T	A	7	1							3	4	3	4
>comp3518_c0_seq1	573	573	C	T	3	1							1	2	1	2
>comp3518_c0_seq1	581	581	C	T	3	1							1	2	1	2
>comp3519_c0_seq1	1344	1344	C	T	48	0.48							17	6	32	16
>comp3519_c0_seq1	1416	1416	T	C	51	0.55							24	4	40	11
>comp3519_c0_seq1	1419	1419	G	T	51	0.47							22	2	40	11
>comp3519_c0_seq1	1446	1446	A	C	50	0.54							23	4	41	9
>comp3519_c0_seq1	1542	1542	T	C	33	0.45							12	3	26	7
>comp3519_c0_seq1	1561	1561	G	C	31	0.45							11	3	24	7
>comp3519_c0_seq1	1573	1573	G	C	23	0.39							6	3	16	7
>comp3519_c0_seq1	1619	1619	A	T	15	0.53							7	1	11	4
>comp3519_c0_seq1	1672	1672	T	C	14	0.5							7	0	10	4
>comp3520_c0_seq1	646	646	A	G	3	1							1	2	1	2
>comp3521_c0_seq1	1317	1317	G	A	5	0.6							2	1	3	2
>comp3522_c0_seq1	320	320	C	T	3	1							1	2	1	2
>comp3523_c0_seq1	285	287	TCC	CCT	6	1							4	2	4	2
>comp3534_c0_seq2	23	23	C	T	3	1							1	2	1	2
>comp3534_c0_seq2	27	27	G	A	3	1							1	2	1	2
>comp3534_c0_seq2	517	517	A	G	3	1							1	2	1	2
>comp3534_c0_seq2	568	568	A	G	3	1							1	2	1	2
>comp3534_c0_seq2	582	582	G	A	3	1							1	2	1	2
>comp3534_c0_seq2	584	584	G	A	3	1							1	2	1	2
>comp3534_c0_seq2	596	596	C	T	3	1							1	2	1	2
>comp3534_c0_seq2	605	605	A	T	3	1							1	2	1	2
>comp3534_c0_seq2	628	628	A	C	3	1							1	2	1	2
>comp3534_c0_seq2	1067	1067	A	G	4	1							1	3	1	3
>comp3534_c0_seq2	1257	1257	T	C	6	0.5							1	2	1	5
>comp3546_c0_seq1	934	934	A	G	9	0.67							4	2	6	3
>comp3546_c0_seq1	1098	1098	A	C	17	0.47							5	3	11	6
>comp3574_c0_seq1	33	33	T	C	3	1							2	1	2	1
>comp3574_c0_seq2	1192	1192	A	G	8	1							6	2	6	2
>comp3574_c0_seq3	1114	1114	C	G	4	1							2	2	2	2
>comp3574_c0_seq3	1117	1117	T	C	4	1							2	2	2	2
>comp3574_c0_seq3	1120	1120	A	G	4	1							2	2	2	2
>comp3574_c0_seq3	1126	1126	A	T	4	1							2	2	2	2
>comp3574_c0_seq3	1137	1138	AT	-	4	1							2	2	2	2
>comp3574_c0_seq3	1147	1147	T	C	3	1							2	1	2	1
>comp3578_c0_seq1	567	567	A	G	8	0.75							5	1	7	1
>comp3580_c0_seq1	328	328	A	G	4	1							2	2	2	2
>comp3580_c0_seq1	620	620	G	A	5	1							2	3	2	3
>comp3580_c0_seq1	643	643	G	A	6	1							2	4	2	4
>comp3580_c0_seq1	711	711	T	C	4	1							2	2	2	2
>comp3580_c0_seq1	736	736	T	ATG	4	1							2	2	2	2
>comp3580_c0_seq1	751	751	T	CTC	3	1							2	1	2	1
>comp3580_c0_seq1	758	759	CA	ACCAT	3	1							2	1	2	1
>comp3580_c0_seq1	778	778	G	A	3	1							2	1	2	1
>comp3590_c0_seq1	996	996	C	T	5	1							4	1	4	1
>comp3599_c0_seq1	1735	1735	T	C	7	1							6	1	6	1
>comp3599_c0_seq1	1750	1750	A	G	7	1							6	1	6	1
>comp3599_c0_seq1	1753	1753	C	-	7	1							6	1	6	1
>comp3599_c0_seq1	1771	1771	A	-	7	1							6	1	6	1
>comp3599_c0_seq1	1800	1800	A	G	7	0.43							2	1	6	1
>comp3599_c0_seq1	1806	1806	A	G	7	1							6	1	6	1
>comp3599_c0_seq1	1815	1815	C	A	7	1							6	1	6	1
>comp3599_c0_seq1	1847	1847	A	G	7	1							6	1	6	1
>comp3599_c0_seq1	1848	1848	T	C	7	1							6	1	6	1
>comp3599_c0_seq1	1851	1851	T	A	5	1							4	1	4	1
>comp3599_c0_seq1	1861	1861	T	C	5	1							4	1	4	1
>comp3599_c0_seq1	1867	1867	C	T	5	1							4	1	4	1
>comp3614_c0_seq1	492	492	T	C	4	1							1	3	1	3
>comp3645_c0_seq1	223	223	G	A	3	1							1	2	1	2
>comp3645_c0_seq1	694	694	A	C	4	0.75							2	1	3	1
>comp3645_c0_seq1	698	698	G	C	4	0.75							2	1	3	1
>comp3645_c0_seq1	701	701	T	C	4	0.75							2	1	3	1
>comp3645_c0_seq1	711	711	C	T	4	0.75							2	1	3	1
>comp3645_c0_seq1	725	725	T	A	4	0.75							2	1	3	1
>comp3645_c0_seq1	749	749	G	A	4	0.75							2	1	3	1
>comp3645_c0_seq1	761	761	C	T	4	0.75							2	1	3	1
>comp3645_c0_seq1	764	764	G	A	4	0.75							2	1	3	1
>comp3645_c0_seq1	782	782	C	G	4	0.75							2	1	3	1
>comp3645_c0_seq1	794	794	A	G	4	0.75							2	1	3	1
>comp3645_c0_seq1	795	795	A	C	4	0.75							2	1	3	1
>comp3654_c0_seq1	55	55	C	T	5	1							3	2	3	2
>comp3654_c0_seq1	201	201	C	G	10	0.7							3	4	5	5
>comp3654_c0_seq1	226	226	C	T	10	0.7							3	4	5	5
>comp3654_c0_seq1	258	258	A	C	10	0.7							3	4	5	5
>comp3654_c0_seq1	303	303	G	A	8	0.37							2	1	4	4
>comp3655_c0_seq1	272	272	C	A	4	1							1	3	1	3
>comp3655_c0_seq1	350	350	C	T	5	1							2	3	2	3
>comp3655_c0_seq1	561	561	C	T	6	1							5	1	5	1
>comp3655_c0_seq1	649	649	A	T	8	1							7	1	7	1
>comp3655_c0_seq1	686	686	T	C	8	1							7	1	7	1
>comp3655_c0_seq1	719	719	G	A	8	1							7	1	7	1
>comp3655_c0_seq1	797	797	C	T	7	1							6	1	6	1
>comp3655_c0_seq1	935	935	A	C	5	1							3	2	3	2
>comp3668_c0_seq1	1509	1509	G	A	4	1							2	2	2	2
>comp3668_c0_seq1	1554	1554	T	A	3	1							1	2	1	2
>comp3677_c0_seq1	1304	1304	G	A	5	1							3	2	3	2
>comp3677_c0_seq1	1895	1895	A	T	5	1							4	1	4	1
>comp3677_c0_seq1	2402	2402	T	C	4	1							3	1	3	1
>comp3677_c0_seq1	2493	2493	C	A	4	1							3	1	3	1
>comp3677_c0_seq1	2494	2494	C	T	4	1							3	1	3	1
>comp3685_c0_seq2	714	714	G	A	3	1							2	1	2	1
>comp3686_c0_seq1	206	206	-	A	15	1							1	14	1	14
>comp3690_c0_seq2	456	456	A	T	18	0.72							4	9	6	12
>comp3694_c0_seq1	784	784	C	A	4	0.75							1	2	1	3
>comp3695_c0_seq1	523	523	C	T	19	1							18	1	18	1
>comp3695_c0_seq1	880	880	G	T	7	1							6	1	6	1
>comp3698_c0_seq1	567	567	A	G	5	1							2	3	2	3
>comp3701_c0_seq1	579	579	G	T	5	1							1	4	1	4
>comp3703_c0_seq1	932	932	C	T	12	1							11	1	11	1
>comp3704_c0_seq1	768	768	G	T	23	1							20	3	20	3
>comp3708_c0_seq1	206	206	C	T	9	1							0	9	0	9
>comp3708_c0_seq1	1462	1462	G	A	6	0.5							1	2	3	3
>comp3708_c0_seq1	2229	2229	A	-	7	1							4	3	4	3
>comp3709_c0_seq1	131	131	T	A	3	1							2	1	2	1
>comp3716_c0_seq1	1595	1595	C	T	7	1							6	1	6	1
>comp3716_c0_seq1	1640	1640	G	A	6	1							5	1	5	1
>comp3716_c0_seq1	1717	1717	C	A	5	1							4	1	4	1
>comp3721_c0_seq1	999	999	C	T	3	1							2	1	2	1
>comp3732_c0_seq1	1031	1031	G	A	3	1							1	2	1	2
>comp3741_c0_seq1	822	822	A	G	6	1							4	2	4	2
>comp3741_c0_seq1	927	927	C	T	5	1							4	1	4	1
>comp3753_c0_seq1	244	244	A	T	3	1							1	2	1	2
>comp3753_c0_seq1	379	379	A	G	4	1							2	2	2	2
>comp3753_c0_seq1	382	382	C	T	4	1							2	2	2	2
>comp3753_c0_seq1	397	397	T	C	4	1							2	2	2	2
>comp3753_c0_seq1	409	409	A	G	4	1							2	2	2	2
>comp3753_c0_seq1	490	490	G	A	9	1							7	2	7	2
>comp3753_c0_seq1	510	510	G	T	14	1							12	2	12	2
>comp3753_c0_seq1	523	523	G	A	15	1							14	1	14	1
>comp3753_c0_seq1	691	691	G	A	19	1							19	0	19	0
>comp3753_c0_seq1	697	697	G	T	18	1							18	0	18	0
>comp3754_c0_seq1	859	859	G	T	4	1							1	3	1	3
>comp3755_c0_seq1	1542	1542	A	G	3	1							1	2	1	2
>comp3755_c0_seq1	1545	1545	A	G	3	1							1	2	1	2
>comp3755_c0_seq1	1551	1551	C	T	3	1							1	2	1	2
>comp3758_c0_seq1	1012	1012	C	T	5	1							3	2	3	2
>comp3763_c0_seq1	999	1004	GGAGCA	-	4	1							3	1	3	1
>comp3769_c0_seq2	224	224	-	C	7	1							5	2	5	2
>comp3770_c0_seq1	766	766	G	A	4	1							2	2	2	2
>comp3770_c0_seq1	1196	1196	G	C	3	1							1	2	1	2
>comp3772_c0_seq2	1616	1616	G	A	6	1							4	2	4	2
>comp3777_c0_seq1	396	396	T	C	6	1							1	5	1	5
>comp3777_c0_seq1	1739	1739	T	C	6	1							5	1	5	1
>comp3777_c0_seq1	2162	2162	-	C	13	0.92							11	1	12	1
>comp3777_c0_seq1	2280	2280	G	A	9	1							7	2	7	2
>comp3778_c0_seq1	1836	1836	T	A	3	1							2	1	2	1
>comp3779_c0_seq1	706	706	C	T	5	0.6							2	1	3	2
>comp3780_c0_seq1	972	972	A	G	5	1							4	1	4	1
>comp3790_c0_seq1	398	398	T	C	4	1							1	3	1	3
>comp3790_c0_seq1	500	500	C	T	7	1							2	5	2	5
>comp3790_c0_seq1	765	765	G	A	13	0.92							2	10	3	10
>comp3790_c0_seq1	800	800	A	G	10	1							2	8	2	8
>comp3790_c0_seq1	942	942	C	T	5	1							3	2	3	2
>comp3790_c0_seq1	943	943	C	A	5	1							3	2	3	2
>comp3790_c0_seq1	951	951	C	T	5	1							3	2	3	2
>comp3791_c0_seq1	435	435	C	T	5	1							3	2	3	2
>comp3791_c0_seq1	440	440	G	C	5	1							3	2	3	2
>comp3793_c0_seq1	1010	1010	G	A	3	1							2	1	2	1
>comp3811_c0_seq1	153	153	G	A	10	1							0	10	0	10
>comp3811_c0_seq2	416	416	C	T	3	1							1	2	1	2
>comp3811_c0_seq2	419	419	T	G	3	1							1	2	1	2
>comp3811_c0_seq2	433	433	C	T	3	1							1	2	1	2
>comp3811_c0_seq2	434	434	A	G	3	1							1	2	1	2
>comp3811_c0_seq2	461	461	A	G	3	1							1	2	1	2
>comp3811_c0_seq2	467	467	G	A	3	1							1	2	1	2
>comp3811_c0_seq2	485	485	T	A	3	1							1	2	1	2
>comp3811_c0_seq2	491	491	G	A	3	1							1	2	1	2
>comp3811_c0_seq2	493	493	T	C	3	1							1	2	1	2
>comp3811_c0_seq2	509	509	G	A	3	1							1	2	1	2
>comp3815_c0_seq1	767	767	G	A	15	1							8	7	8	7
>comp3815_c0_seq1	1187	1187	G	T	23	1							20	3	20	3
>comp3816_c0_seq1	234	234	A	G	7	1							0	7	0	7
>comp3816_c0_seq1	357	357	A	G	3	1							1	2	1	2
>comp3820_c0_seq1	639	639	A	G	3	1							1	2	1	2
>comp3820_c0_seq1	734	734	C	T	5	1							2	3	2	3
>comp3820_c0_seq1	737	737	C	T	5	1							2	3	2	3
>comp3820_c0_seq1	779	779	C	A	7	1							3	4	3	4
>comp3820_c0_seq1	788	788	C	T	8	1							3	5	3	5
>comp3820_c0_seq1	794	794	A	T	8	0.5							3	1	3	5
>comp3820_c0_seq1	797	797	A	T	7	0.57							3	1	3	4
>comp3820_c0_seq1	824	824	T	C	7	0.57							3	1	3	4
>comp3820_c0_seq1	948	948	A	G	3	1							1	2	1	2
>comp3822_c0_seq2	2113	2113	G	T	3	1							2	1	2	1
>comp3825_c0_seq1	643	643	G	T	3	1							1	2	1	2
>comp3825_c0_seq1	671	671	G	A	3	1							1	2	1	2
>comp3825_c0_seq1	679	679	G	A	3	1							1	2	1	2
>comp3825_c0_seq1	691	691	G	C	3	1							1	2	1	2
>comp3825_c0_seq1	698	698	A	G	3	1							1	2	1	2
>comp3825_c0_seq1	715	715	G	C	3	1							1	2	1	2
>comp3826_c0_seq1	825	825	T	C	7	1							5	2	5	2
>comp3829_c0_seq1	133	133	G	A	3	1							1	2	1	2
>comp3832_c0_seq2	528	528	G	C	3	1							1	2	1	2
>comp3837_c0_seq1	437	437	A	G	12	0.58							7	0	12	0
>comp3838_c0_seq1	455	455	A	G	5	1							2	3	2	3
>comp3838_c0_seq1	479	479	T	A	5	1							2	3	2	3
>comp3838_c0_seq1	548	548	C	A	5	1							3	2	3	2
>comp3838_c0_seq1	605	605	C	T	3	1							2	1	2	1
>comp3845_c0_seq2	494	494	T	C	6	0.83							4	1	4	2
>comp3846_c0_seq2	803	803	A	G	4	1							3	1	3	1
>comp3846_c0_seq2	821	821	T	C	4	1							3	1	3	1
>comp3853_c0_seq1	320	320	G	C	3	1							2	1	2	1
>comp3857_c0_seq1	1166	1166	A	-	6	1							3	3	3	3
>comp3860_c0_seq1	75	75	A	C	4	1							2	2	2	2
>comp3860_c0_seq1	138	138	A	C	8	0.5							1	3	3	5
>comp3860_c0_seq1	225	225	G	C	21	0.57							2	10	4	17
>comp3860_c0_seq1	242	242	C	T	32	0.5							2	14	4	28
>comp3860_c0_seq1	633	633	G	A	96	0.49							41	6	88	8
>comp3860_c0_seq1	768	768	C	T	95	0.49							43	4	90	5
>comp3873_c0_seq1	468	468	A	T	6	1							3	3	3	3
>comp3873_c0_seq1	474	474	A	G	6	1							3	3	3	3
>comp3873_c0_seq1	498	498	G	C	6	1							3	3	3	3
>comp3873_c0_seq1	504	504	C	T	5	1							2	3	2	3
>comp3873_c0_seq1	507	507	C	T	5	1							2	3	2	3
>comp3877_c0_seq1	1584	1584	A	C	9	1							8	1	8	1
>comp3881_c0_seq1	1016	1016	C	T	7	1							5	2	5	2
>comp3886_c0_seq1	403	403	T	C	7	0.43							1	2	4	3
>comp3892_c0_seq1	24	25	CA	AG	5	1							1	4	1	4
>comp3892_c0_seq1	39	39	A	G	4	1							1	3	1	3
>comp3892_c0_seq1	40	40	T	C	4	1							1	3	1	3
>comp3892_c0_seq1	49	49	C	G	4	1							1	3	1	3
>comp3892_c0_seq1	60	60	T	A	4	1							1	3	1	3
>comp3892_c0_seq1	75	75	A	G	3	1							1	2	1	2
>comp3892_c0_seq1	99	99	T	C	3	1							1	2	1	2
>comp3892_c0_seq1	293	293	C	T	3	1							2	1	2	1
>comp3892_c0_seq1	1279	1279	T	G	5	1							3	2	3	2
>comp3898_c0_seq1	747	747	C	T	4	1							2	2	2	2
>comp3901_c0_seq1	1201	1201	-	ACG	4	1							3	1	3	1
>comp3908_c0_seq1	107	109	ATC	CATT	4	1							1	3	1	3
>comp3908_c0_seq1	114	114	A	T	4	1							1	3	1	3
>comp3908_c0_seq1	118	118	C	T	4	1							1	3	1	3
>comp3908_c0_seq1	136	136	C	T	4	1							1	3	1	3
>comp3908_c0_seq1	146	146	C	T	4	0.75							1	2	1	3
>comp3908_c0_seq1	163	163	T	G	4	1							1	3	1	3
>comp3908_c0_seq1	180	180	T	C	4	1							1	3	1	3
>comp3908_c0_seq1	381	381	G	A	5	0.6							1	2	1	4
>comp3908_c0_seq1	406	406	G	A	5	0.6							1	2	1	4
>comp3908_c0_seq1	557	557	A	G	5	0.6							2	1	2	3
>comp3908_c0_seq1	564	564	G	C	5	0.6							2	1	2	3
>comp3908_c0_seq1	572	572	C	A	5	0.6							2	1	2	3
>comp3908_c0_seq1	611	611	C	A	4	0.75							2	1	2	2
>comp3908_c0_seq1	614	614	C	T	4	0.75							2	1	2	2
>comp3908_c0_seq1	618	618	C	T	4	0.75							2	1	2	2
>comp3908_c0_seq1	657	659	GAG	AAA	4	0.75							2	1	2	2
>comp3908_c0_seq1	680	680	G	C	4	0.75							2	1	3	1
>comp3908_c0_seq1	686	686	T	C	4	0.75							2	1	3	1
>comp3914_c0_seq2	356	356	A	G	6	1							4	2	4	2
>comp3914_c0_seq2	1124	1124	A	G	5	0.8							2	2	2	3
>comp3914_c0_seq2	1433	1433	G	A	10	1							10	0	10	0
>comp3918_c0_seq1	1084	1084	G	C	3	1							2	1	2	1
>comp3919_c0_seq1	701	701	C	T	3	1							1	2	1	2
>comp3920_c0_seq1	19	19	G	A	4	0.75							2	1	3	1
>comp3920_c0_seq1	357	357	A	C	3	1							2	1	2	1
>comp3920_c0_seq1	464	464	T	C	5	1							3	2	3	2
>comp3920_c0_seq1	514	514	C	T	5	0.8							3	1	3	2
>comp3925_c0_seq1	363	363	A	G	9	1							1	8	1	8
>comp3925_c0_seq1	399	399	T	C	11	0.91							1	9	1	10
>comp3925_c0_seq1	426	426	G	A	14	1							2	12	2	12
>comp3925_c0_seq1	438	438	A	G	15	1							3	12	3	12
>comp3925_c0_seq1	486	486	T	C	12	1							5	7	5	7
>comp3925_c0_seq1	497	497	A	G	12	1							5	7	5	7
>comp3925_c0_seq1	501	501	G	C	11	1							5	6	5	6
>comp3925_c0_seq1	513	513	C	T	12	1							7	5	7	5
>comp3925_c0_seq1	822	822	G	A	12	1							7	5	7	5
>comp3925_c0_seq1	1530	1530	G	T	4	1							2	2	2	2
>comp3927_c0_seq1	29	29	C	T	5	1							2	3	2	3
>comp3927_c0_seq1	41	41	A	G	3	1							2	1	2	1
>comp3927_c0_seq1	50	50	G	C	4	1							2	2	2	2
>comp3927_c0_seq1	68	68	A	G	4	1							2	2	2	2
>comp3927_c0_seq1	71	71	A	G	4	1							2	2	2	2
>comp3927_c0_seq1	77	77	T	C	4	1							2	2	2	2
>comp3927_c0_seq1	90	90	A	G	5	1							3	2	3	2
>comp3927_c0_seq1	113	113	G	A	6	1							4	2	4	2
>comp3927_c0_seq1	116	116	A	G	6	1							4	2	4	2
>comp3927_c0_seq1	125	125	T	C	6	1							4	2	4	2
>comp3927_c0_seq1	152	152	C	T	7	1							5	2	5	2
>comp3927_c0_seq1	158	158	A	G	7	1							5	2	5	2
>comp3927_c0_seq1	161	161	C	T	8	1							6	2	6	2
>comp3927_c0_seq1	176	176	A	G	8	1							7	1	7	1
>comp3927_c0_seq1	185	185	G	T	9	1							7	2	7	2
>comp3927_c0_seq1	188	188	A	T	9	1							7	2	7	2
>comp3927_c0_seq1	194	194	C	T	9	1							7	2	7	2
>comp3927_c0_seq1	200	200	T	C	9	1							7	2	7	2
>comp3927_c0_seq1	218	218	T	C	9	1							7	2	7	2
>comp3927_c0_seq1	224	224	G	A	9	1							7	2	7	2
>comp3927_c0_seq1	239	239	C	G	9	1							8	1	8	1
>comp3927_c0_seq1	242	242	A	G	10	1							8	2	8	2
>comp3927_c0_seq1	245	245	T	C	10	0.9							8	1	8	2
>comp3927_c0_seq1	260	260	G	T	11	1							8	3	8	3
>comp3927_c0_seq1	1156	1156	C	-	8	1							3	5	3	5
>comp3932_c0_seq1	602	619	CTTAACAGGAACCGGAGG	-	19	0.53							7	3	16	3
>comp3934_c0_seq1	251	251	A	G	3	1							2	1	2	1
>comp3934_c0_seq1	259	259	A	G	3	1							2	1	2	1
>comp3940_c0_seq1	1476	1476	C	T	7	1							6	1	6	1
>comp3949_c0_seq1	547	547	A	G	14	1							14	0	14	0
>comp3949_c0_seq1	571	571	G	T	22	1							22	0	22	0
>comp3949_c0_seq1	727	727	T	C	29	1							28	1	28	1
>comp3949_c0_seq1	763	763	A	G	29	1							28	1	28	1
>comp3951_c0_seq1	755	755	A	T	4	1							3	1	3	1
>comp3957_c0_seq2	458	458	T	C	3	1							1	2	1	2
>comp3957_c0_seq2	463	463	T	C	3	1							1	2	1	2
>comp3957_c0_seq2	472	472	T	C	3	1							1	2	1	2
>comp3957_c0_seq2	484	484	G	A	4	1							1	3	1	3
>comp3957_c0_seq2	490	490	G	A	4	1							1	3	1	3
>comp3957_c0_seq2	493	493	A	G	4	1							1	3	1	3
>comp3957_c0_seq2	499	499	C	T	4	0.75							1	2	1	3
>comp3957_c0_seq2	501	501	A	G	4	1							1	3	1	3
>comp3957_c0_seq2	539	539	G	A	4	1							1	3	1	3
>comp3959_c0_seq1	1354	1354	G	A	4	1							2	2	2	2
>comp3960_c0_seq1	492	492	A	G	10	0.3							1	2	5	5
>comp3960_c0_seq1	1275	1275	A	G	15	0.53							7	1	14	1
>comp3961_c0_seq1	963	963	G	C	8	1							8	0	8	0
>comp3961_c0_seq1	964	964	G	A	8	1							8	0	8	0
>comp3961_c0_seq1	970	970	A	G	7	1							7	0	7	0
>comp3961_c0_seq1	972	974	CAT	-	7	1							7	0	7	0
>comp3962_c0_seq1	849	849	T	C	7	1							4	3	4	3
>comp3962_c0_seq1	2457	2457	-	AT	3	1							2	1	2	1
>comp3965_c0_seq1	931	931	A	G	4	1							2	2	2	2
>comp3965_c0_seq1	1008	1008	C	T	3	1							1	2	1	2
>comp3971_c0_seq2	797	797	C	T	3	1							2	1	2	1
>comp3971_c0_seq2	880	880	C	T	8	0.87							7	0	8	0
>comp3971_c0_seq2	916	916	G	T	8	0.87							7	0	8	0
>comp3973_c0_seq1	1084	1084	T	C	4	1							2	2	2	2
>comp3973_c0_seq1	2461	2461	C	A	4	1							2	2	2	2
>comp3973_c0_seq1	2477	2477	C	T	3	1							2	1	2	1
>comp3974_c0_seq1	87	87	T	C	3	1							2	1	2	1
>comp3974_c0_seq1	433	433	A	G	4	1							2	2	2	2
>comp3974_c0_seq1	718	718	T	C	13	1							7	6	7	6
>comp3983_c0_seq1	1087	1087	G	C	4	0.75							2	1	2	2
>comp3988_c0_seq1	620	620	A	T	5	1							2	3	2	3
>comp3988_c0_seq1	905	905	T	G	7	1							3	4	3	4
>comp3988_c0_seq1	911	911	G	A	7	1							3	4	3	4
>comp3988_c0_seq1	1197	1197	A	G	7	1							1	6	1	6
>comp3991_c0_seq2	676	676	C	G	7	1							6	1	6	1
>comp3991_c0_seq2	700	700	-	C	7	1							6	1	6	1
>comp3991_c0_seq2	719	719	A	G	6	1							5	1	5	1
>comp3991_c0_seq2	725	725	G	A	6	1							5	1	5	1
>comp3991_c0_seq2	813	813	G	A	5	1							4	1	4	1
>comp3991_c0_seq2	894	894	T	G	4	1							2	2	2	2
>comp3993_c0_seq1	281	281	G	T	3	1							1	2	1	2
>comp3993_c0_seq1	510	510	A	G	5	1							2	3	2	3
>comp3993_c0_seq1	616	616	G	C	4	1							1	3	1	3
>comp3993_c0_seq1	739	739	C	T	4	1							2	2	2	2
>comp3993_c0_seq1	763	763	T	C	3	1							1	2	1	2
>comp4008_c0_seq1	1019	1019	G	T	13	1							12	1	12	1
>comp4008_c0_seq1	1118	1118	A	G	6	1							5	1	5	1
>comp4008_c0_seq1	1121	1121	G	A	6	1							5	1	5	1
>comp4008_c0_seq1	1193	1193	C	T	3	1							2	1	2	1
>comp4008_c0_seq1	1201	1202	TG	AA	3	1							2	1	2	1
>comp4008_c0_seq1	1209	1209	A	G	3	1							2	1	2	1
>comp4009_c0_seq1	175	175	C	T	4	0.75							2	1	2	2
>comp4009_c0_seq1	342	342	A	G	3	1							1	2	1	2
>comp4009_c0_seq1	703	703	A	T	3	1							2	1	2	1
>comp4009_c0_seq1	820	820	G	T	6	0.5							2	1	4	2
>comp4009_c0_seq1	1160	1160	A	G	3	1							2	1	2	1
>comp4009_c0_seq1	1255	1255	C	G	5	0.8							2	2	2	3
>comp4009_c0_seq1	1330	1330	A	G	5	1							3	2	3	2
>comp4009_c0_seq1	1351	1351	A	T	5	0.8							3	1	3	2
>comp4009_c0_seq1	1624	1624	A	C	4	0.75							1	2	2	2
>comp4009_c0_seq1	1873	1873	G	C	6	0.5							2	1	5	1
>comp4009_c0_seq1	1891	1891	G	C	6	0.5							2	1	5	1
>comp4009_c0_seq1	1914	1914	G	A	6	0.5							2	1	5	1
>comp4009_c0_seq1	2003	2003	C	G	4	0.75							2	1	3	1
>comp4009_c0_seq1	2056	2056	G	A	3	1							2	1	2	1
>comp4029_c0_seq1	766	766	G	A	11	1							11	0	11	0
>comp4037_c0_seq1	828	828	T	C	4	1							2	2	2	2
>comp4037_c0_seq1	1001	1001	T	C	4	1							1	3	1	3
>comp4051_c0_seq1	1137	1137	T	C	5	1							4	1	4	1
>comp4051_c0_seq1	1149	1149	G	A	6	1							4	2	4	2
>comp4051_c0_seq1	1152	1152	T	C	6	1							4	2	4	2
>comp4051_c0_seq1	1164	1164	G	A	6	1							4	2	4	2
>comp4055_c0_seq1	50	50	-	T	8	1							2	6	2	6
>comp4055_c0_seq1	79	79	-	T	16	0.94							2	13	2	14
>comp4055_c0_seq1	114	114	-	T	21	1							2	19	2	19
>comp4055_c0_seq1	121	121	G	-	21	1							2	19	2	19
>comp4055_c0_seq1	127	127	-	A	21	1							2	19	2	19
>comp4055_c0_seq1	147	147	-	A	21	0.95							2	18	2	19
>comp4055_c0_seq1	184	184	C	-	20	0.9							2	16	2	18
>comp4055_c0_seq1	433	433	C	T	20	1							2	18	2	18
>comp4056_c0_seq1	978	978	A	G	5	1							4	1	4	1
>comp4057_c0_seq1	784	784	T	C	5	0.6							1	2	3	2
>comp4057_c0_seq1	818	818	A	G	5	0.6							1	2	3	2
>comp4057_c0_seq1	833	833	A	G	5	0.6							1	2	3	2
>comp4057_c0_seq1	908	908	A	G	5	0.6							1	2	3	2
>comp4057_c0_seq1	1013	1013	T	C	15	0.33							1	4	6	9
>comp4061_c0_seq1	526	526	G	A	42	0.98							38	3	39	3
>comp4061_c0_seq1	556	556	A	G	50	1							46	4	46	4
>comp4067_c0_seq1	556	556	A	G	8	0.5							2	2	6	2
>comp4067_c0_seq1	631	631	A	G	7	0.57							2	2	5	2
>comp4069_c0_seq1	739	739	A	G	7	1							2	5	2	5
>comp4069_c0_seq1	740	740	C	T	7	1							2	5	2	5
>comp4069_c0_seq1	777	777	G	C	9	1							3	6	3	6
>comp4069_c0_seq1	812	812	T	C	7	1							3	4	3	4
>comp4069_c0_seq1	886	886	T	C	8	0.87							1	6	1	7
>comp4069_c0_seq1	996	996	C	T	9	0.89							1	7	1	8
>comp4069_c0_seq1	1138	1138	C	T	14	1							10	4	10	4
>comp4073_c0_seq1	546	546	C	A	6	0.5							1	2	4	2
>comp4074_c0_seq1	1249	1249	G	T	6	0.5							2	1	4	2
>comp4077_c0_seq1	1592	1592	C	T	9	1							4	5	4	5
>comp4077_c0_seq1	2088	2088	-	T	8	1							1	7	1	7
>comp4077_c0_seq1	2139	2139	G	A	8	1							1	7	1	7
>comp4084_c0_seq1	1181	1181	A	T	5	1							4	1	4	1
>comp4084_c0_seq1	1241	1241	T	C	6	0.67							3	1	5	1
>comp4084_c0_seq1	1297	1297	-	G	6	1							5	1	5	1
>comp4084_c0_seq1	1300	1301	AA	G	6	1							5	1	5	1
>comp4084_c0_seq1	1342	1342	C	T	6	1							5	1	5	1
>comp4087_c0_seq1	968	968	T	C	3	1							2	1	2	1
>comp4087_c0_seq1	983	983	A	G	3	1							2	1	2	1
>comp4087_c0_seq1	1519	1519	C	T	4	1							3	1	3	1
>comp4088_c0_seq1	732	732	A	G	3	1							2	1	2	1
>comp4091_c0_seq1	1244	1244	G	A	4	1							3	1	3	1
>comp4092_c0_seq1	301	301	A	T	3	1							2	1	2	1
>comp4092_c0_seq1	976	976	G	A	11	1							1	10	1	10
>comp4092_c0_seq1	1412	1412	T	C	12	1							11	1	11	1
>comp4092_c0_seq1	1499	1499	T	A	15	1							14	1	14	1
>comp4092_c0_seq1	1661	1661	A	G	14	0.93							10	3	11	3
>comp4092_c0_seq1	1754	1754	A	C	10	1							7	3	7	3
>comp4092_c0_seq1	1781	1782	GA	-	10	1							7	3	7	3
>comp4097_c0_seq1	785	785	T	G	12	0.92							4	7	4	8
>comp4106_c0_seq1	193	193	T	C	11	0.64							0	7	0	11
>comp4107_c0_seq1	1328	1328	A	G	9	0.56							1	4	1	8
>comp4107_c0_seq1	1501	1501	T	G	9	1							3	6	3	6
>comp4108_c0_seq1	785	785	A	G	10	0.7							6	1	9	1
>comp4109_c0_seq1	253	253	C	G	5	0.6							1	2	1	4
[truncated: 8,418 more rows]
