# Supplementary material for: De novo transcriptome assembly of Pueraria montana var. lobata and Neustanthus phaseoloides for the development of eSSR and SNP markers: narrowing the US origin(s) of the invasive kudzu
Source: BMC Genomics. 2018 Jun 5;19:439. doi: 10.1186/s12864-018-4798-3 (PMC5989403; doi:10.1186/s12864-018-4798-3)
Supplement: Supplementary file 7 — SNPs_CPP02_vs_CPP27. High-confidence single nucleotide polymorphisms between tropical kudzu CPP02 (reference: Ref) and kudzu accession CPP27 (variant: Var). Abbreviations as described for Additional file 6. (XLSX 4932 kb) [file 12864_2018_4798_MOESM7_ESM.xlsx]

## Sheet: SNPs_CPP02_vs_CPP27
>Reference	Start	End	Ref	Var	Total	Var	Ref	Var	Coding	Region	Known	Near	# Fwd	# Rev	# Fwd	# Rev
>Accno	Pos	Pos	Nuc	Nuc	Depth	Freq	AA	AA	Frame	Name	SNPs	SNPs	w/ var	w/ var	Total	Total
>comp4_c0_seq1	37	37	G	A	5	0.6							1	2	1	4
>comp4_c0_seq1	58	58	T	A	5	0.6							1	2	1	4
>comp4_c0_seq1	103	103	T	C	5	1							1	4	1	4
>comp5_c0_seq1	364	364	C	G	8	1							0	8	0	8
>comp5_c0_seq2	139	139	C	T	4	1							1	3	1	3
>comp5_c0_seq2	168	168	A	G	4	1							1	3	1	3
>comp5_c0_seq2	177	177	A	C	5	1							2	3	2	3
>comp5_c0_seq2	274	274	A	G	6	1							3	3	3	3
>comp5_c0_seq2	289	289	G	A	6	1							3	3	3	3
>comp5_c0_seq2	379	379	T	G	4	1							2	2	2	2
>comp5_c0_seq2	391	391	A	T	4	1							2	2	2	2
>comp5_c0_seq2	449	449	A	C	6	1							3	3	3	3
>comp5_c0_seq2	454	454	A	T	6	1							3	3	3	3
>comp5_c0_seq2	460	460	A	G	6	1							3	3	3	3
>comp5_c0_seq2	470	470	T	C	4	1							2	2	2	2
>comp5_c0_seq2	487	487	C	A	4	1							2	2	2	2
>comp5_c0_seq2	505	505	T	C	4	1							2	2	2	2
>comp5_c0_seq2	515	515	G	A	4	1							2	2	2	2
>comp5_c0_seq2	525	525	A	C	4	1							2	2	2	2
>comp10_c0_seq1	505	505	C	T	4	1							3	1	3	1
>comp11_c0_seq1	194	194	T	C	4	1							3	1	3	1
>comp11_c0_seq1	885	885	G	A	3	1							2	1	2	1
>comp13_c0_seq1	209	209	A	T	6	1							1	5	1	5
>comp13_c0_seq1	212	212	G	T	6	1							1	5	1	5
>comp13_c0_seq1	246	246	C	G	6	1							1	5	1	5
>comp13_c0_seq1	302	302	T	-	6	1							1	5	1	5
>comp13_c0_seq1	303	303	-	A	6	1							1	5	1	5
>comp13_c0_seq1	308	308	C	T	6	1							1	5	1	5
>comp13_c0_seq1	329	329	C	T	6	1							1	5	1	5
>comp13_c0_seq1	330	330	A	G	6	1							1	5	1	5
>comp13_c0_seq1	350	350	T	C	6	1							1	5	1	5
>comp13_c0_seq1	389	389	T	C	6	1							1	5	1	5
>comp13_c0_seq1	414	414	T	G	5	1							1	4	1	4
>comp13_c0_seq1	428	428	A	G	5	1							1	4	1	4
>comp13_c0_seq1	431	431	T	C	5	1							1	4	1	4
>comp13_c0_seq1	432	432	G	A	5	1							1	4	1	4
>comp13_c0_seq1	440	440	T	C	5	1							1	4	1	4
>comp13_c0_seq1	472	472	G	A	4	1							1	3	1	3
>comp13_c0_seq1	476	476	T	C	4	1							1	3	1	3
>comp13_c0_seq1	499	499	T	A	3	1							1	2	1	2
>comp15_c0_seq1	20	20	C	G	3	1							1	2	1	2
>comp15_c0_seq1	32	32	A	G	3	1							1	2	1	2
>comp15_c0_seq1	41	41	C	T	3	1							1	2	1	2
>comp15_c0_seq1	124	124	C	G	4	1							2	2	2	2
>comp15_c0_seq1	128	128	T	C	4	1							2	2	2	2
>comp15_c0_seq1	183	183	T	C	4	1							3	1	3	1
>comp15_c0_seq1	186	186	C	T	4	1							3	1	3	1
>comp15_c0_seq1	193	193	T	C	4	1							3	1	3	1
>comp15_c0_seq1	200	200	T	A	4	1							3	1	3	1
>comp15_c0_seq1	214	214	T	C	4	1							3	1	3	1
>comp15_c0_seq1	220	220	-	TTC	4	1							3	1	3	1
>comp15_c0_seq1	228	228	G	T	4	1							3	1	3	1
>comp15_c0_seq1	235	235	T	C	6	1							5	1	5	1
>comp15_c0_seq1	259	259	G	A	8	1							7	1	7	1
>comp15_c0_seq1	338	338	G	A	8	1							7	1	7	1
>comp15_c0_seq1	347	347	T	A	7	1							6	1	6	1
>comp15_c0_seq1	396	396	T	C	7	1							6	1	6	1
>comp15_c0_seq1	398	398	T	G	7	1							6	1	6	1
>comp15_c0_seq1	410	410	G	A	7	1							6	1	6	1
>comp15_c0_seq1	428	428	T	A	6	1							5	1	5	1
>comp15_c0_seq1	440	440	G	C	6	1							5	1	5	1
>comp31_c0_seq1	205	205	T	C	3	1							2	1	2	1
>comp32_c0_seq2	160	160	G	T	3	1							1	2	1	2
>comp32_c0_seq2	175	175	A	C	3	1							1	2	1	2
>comp32_c0_seq2	185	185	G	C	3	1							1	2	1	2
>comp32_c0_seq2	191	191	A	T	3	1							1	2	1	2
>comp34_c0_seq1	35	35	-	C	7	1							2	5	2	5
>comp34_c0_seq1	59	59	T	A	6	1							1	5	1	5
>comp34_c0_seq1	62	62	T	C	6	1							1	5	1	5
>comp34_c0_seq1	92	92	T	-	6	1							1	5	1	5
>comp34_c0_seq1	94	95	TC	GTG	6	1							1	5	1	5
>comp34_c0_seq1	107	107	T	C	6	1							1	5	1	5
>comp34_c0_seq1	118	118	C	T	6	1							1	5	1	5
>comp34_c0_seq1	137	137	T	C	5	1							1	4	1	4
>comp34_c0_seq1	143	143	T	A	5	1							1	4	1	4
>comp34_c0_seq1	151	151	T	G	5	1							1	4	1	4
>comp34_c0_seq1	152	152	T	C	5	1							1	4	1	4
>comp40_c0_seq1	252	252	T	C	4	1							3	1	3	1
>comp40_c0_seq1	341	341	G	A	3	1							2	1	2	1
>comp40_c0_seq1	346	346	T	C	3	1							2	1	2	1
>comp40_c0_seq1	348	348	T	C	3	1							2	1	2	1
>comp57_c0_seq1	56	56	A	G	5	0.8							1	3	2	3
>comp57_c0_seq1	59	59	T	A	5	1							2	3	2	3
>comp57_c0_seq1	96	96	T	C	7	0.86							3	3	4	3
>comp57_c0_seq1	98	98	G	C	7	0.86							3	3	4	3
>comp57_c0_seq1	100	100	A	G	7	0.86							3	3	4	3
>comp57_c0_seq1	128	128	C	T	9	1							5	4	5	4
>comp57_c0_seq1	132	132	A	C	9	0.78							4	3	5	4
>comp57_c0_seq1	139	139	C	T	7	0.71							3	2	4	3
>comp57_c0_seq1	140	140	A	G	7	0.71							3	2	4	3
>comp57_c0_seq1	327	327	C	T	5	1							1	4	1	4
>comp57_c0_seq1	355	355	T	G	10	0.6							4	2	4	6
>comp57_c0_seq1	357	357	A	T	10	0.6							4	2	4	6
>comp57_c0_seq1	359	359	A	G	10	0.6							4	2	4	6
>comp69_c0_seq1	11	11	C	A	5	1							1	4	1	4
>comp69_c0_seq1	26	26	A	T	5	1							1	4	1	4
>comp69_c0_seq1	59	59	A	C	9	1							1	8	1	8
>comp69_c0_seq1	65	65	T	C	10	1							1	9	1	9
>comp69_c0_seq1	67	67	T	-	10	1							1	9	1	9
>comp69_c0_seq1	78	78	T	C	10	1							1	9	1	9
>comp69_c0_seq1	93	93	A	G	10	0.9							1	8	1	9
>comp69_c0_seq1	147	147	G	C	8	1							1	7	1	7
>comp69_c0_seq1	171	171	G	T	9	1							0	9	0	9
>comp69_c0_seq1	183	183	A	G	9	0.89							0	8	0	9
>comp69_c0_seq1	192	192	A	C	9	1							0	9	0	9
>comp69_c0_seq1	207	207	C	T	9	1							0	9	0	9
>comp69_c0_seq1	254	254	G	A	8	1							0	8	0	8
>comp69_c0_seq1	267	267	C	G	7	1							0	7	0	7
>comp69_c0_seq1	270	272	TGC	GGG	7	1							0	7	0	7
>comp69_c0_seq1	479	479	C	G	4	1							1	3	1	3
>comp69_c0_seq1	493	494	CC	GG	4	1							1	3	1	3
>comp69_c0_seq1	498	498	G	A	4	1							1	3	1	3
>comp69_c0_seq1	501	501	C	A	4	1							1	3	1	3
>comp69_c0_seq1	528	528	G	A	6	1							2	4	2	4
>comp69_c0_seq1	539	539	G	A	6	1							2	4	2	4
>comp69_c0_seq1	555	555	T	A	7	1							3	4	3	4
>comp69_c0_seq1	565	565	A	C	7	1							4	3	4	3
>comp69_c0_seq1	580	580	G	A	8	1							4	4	4	4
>comp69_c0_seq1	585	585	T	A	8	1							4	4	4	4
>comp69_c0_seq1	596	598	AAA	-	8	0.87							3	4	4	4
>comp69_c0_seq1	639	639	G	A	8	0.87							4	3	4	4
>comp69_c0_seq1	674	674	G	C	7	1							3	4	3	4
>comp69_c0_seq1	683	683	C	T	7	1							3	4	3	4
>comp69_c0_seq1	697	697	T	G	7	1							3	4	3	4
>comp69_c0_seq1	726	726	G	A	6	1							2	4	2	4
>comp70_c0_seq1	115	115	C	T	5	1							3	2	3	2
>comp70_c0_seq1	128	128	G	A	5	1							3	2	3	2
>comp70_c0_seq1	137	137	T	A	5	1							3	2	3	2
>comp70_c0_seq1	152	152	T	C	4	1							3	1	3	1
>comp70_c0_seq1	168	168	T	A	4	1							3	1	3	1
>comp70_c0_seq1	177	177	C	T	4	1							3	1	3	1
>comp70_c0_seq1	197	197	A	G	4	1							3	1	3	1
>comp70_c0_seq1	214	214	A	C	5	1							3	2	3	2
>comp70_c0_seq1	228	228	A	C	5	1							3	2	3	2
>comp70_c0_seq1	234	234	G	A	5	1							3	2	3	2
>comp75_c0_seq1	126	126	T	C	5	1							4	1	4	1
>comp75_c0_seq1	150	150	G	C	6	1							5	1	5	1
>comp75_c0_seq1	176	176	C	T	9	1							8	1	8	1
>comp75_c0_seq1	195	195	G	A	9	1							8	1	8	1
>comp75_c0_seq1	215	215	C	T	10	1							9	1	9	1
>comp75_c0_seq1	222	222	G	A	10	1							9	1	9	1
>comp75_c0_seq1	235	236	TT	GG	11	1							10	1	10	1
>comp75_c0_seq1	242	243	CA	AG	11	1							10	1	10	1
>comp75_c0_seq1	267	267	G	A	9	1							9	0	9	0
>comp75_c0_seq1	278	279	TG	-	9	1							9	0	9	0
>comp75_c0_seq1	280	280	-	A	9	1							9	0	9	0
>comp75_c0_seq1	283	284	GC	AGA	9	1							9	0	9	0
>comp75_c0_seq1	349	349	A	T	9	1							9	0	9	0
>comp75_c0_seq1	354	354	T	C	8	1							8	0	8	0
>comp75_c0_seq1	375	375	T	-	8	1							8	0	8	0
>comp75_c0_seq1	405	405	C	G	8	1							8	0	8	0
>comp75_c0_seq1	422	422	A	G	8	1							8	0	8	0
>comp75_c0_seq1	445	445	G	C	8	1							8	0	8	0
>comp75_c0_seq1	454	454	A	G	7	1							7	0	7	0
>comp79_c0_seq1	659	659	T	C	3	1							1	2	1	2
>comp79_c0_seq1	738	738	T	C	4	1							1	3	1	3
>comp79_c0_seq1	747	747	A	G	4	0.75							1	2	1	3
>comp79_c0_seq1	753	753	G	T	4	1							1	3	1	3
>comp79_c0_seq1	757	757	A	C	4	1							1	3	1	3
>comp79_c0_seq1	798	798	T	C	4	0.75							1	2	1	3
>comp79_c0_seq1	804	804	T	C	4	0.75							1	2	1	3
>comp79_c0_seq1	810	810	C	A	4	0.75							1	2	1	3
>comp79_c0_seq1	811	811	C	T	4	1							1	3	1	3
>comp79_c0_seq1	828	828	G	C	4	0.75							1	2	1	3
>comp79_c0_seq1	834	834	G	A	4	0.75							1	2	1	3
>comp79_c0_seq1	838	838	A	G	4	0.75							1	2	1	3
>comp79_c0_seq1	852	852	T	C	4	1							1	3	1	3
>comp79_c0_seq1	864	864	T	C	4	0.75							1	2	1	3
>comp79_c0_seq1	870	870	C	G	4	0.75							1	2	1	3
>comp79_c0_seq1	879	879	C	T	5	0.6							1	2	1	4
>comp81_c0_seq1	97	97	T	C	3	1							2	1	2	1
>comp81_c0_seq1	106	106	A	G	3	1							2	1	2	1
>comp84_c0_seq1	321	321	G	C	3	1							2	1	2	1
>comp84_c0_seq1	325	325	G	A	3	1							2	1	2	1
>comp84_c0_seq1	333	333	A	C	3	1							2	1	2	1
>comp84_c0_seq1	344	344	T	C	3	1							2	1	2	1
>comp84_c0_seq1	375	375	A	C	3	1							2	1	2	1
>comp84_c0_seq1	417	417	G	A	3	1							2	1	2	1
>comp84_c0_seq1	424	424	G	A	3	1							2	1	2	1
>comp84_c0_seq1	427	427	G	A	3	1							2	1	2	1
>comp95_c0_seq1	161	161	C	T	4	1							1	3	1	3
>comp95_c0_seq1	165	165	G	C	4	1							1	3	1	3
>comp95_c0_seq1	171	171	C	G	4	1							1	3	1	3
>comp95_c0_seq1	177	177	G	A	4	1							1	3	1	3
>comp95_c0_seq1	183	183	T	C	4	1							1	3	1	3
>comp95_c0_seq1	192	192	T	G	4	1							1	3	1	3
>comp95_c0_seq1	212	212	A	G	4	1							1	3	1	3
>comp95_c0_seq1	225	225	C	A	3	1							1	2	1	2
>comp95_c0_seq1	227	229	TAG	AAA	3	1							1	2	1	2
>comp95_c0_seq1	275	275	G	A	4	1							2	2	2	2
>comp102_c0_seq1	169	169	G	A	3	1							2	1	2	1
>comp102_c0_seq1	180	180	G	A	3	1							2	1	2	1
>comp102_c0_seq1	202	202	T	C	3	1							2	1	2	1
>comp102_c0_seq1	268	268	C	T	4	1							3	1	3	1
>comp102_c0_seq1	304	304	C	T	4	1							3	1	3	1
>comp102_c0_seq1	308	308	G	A	4	1							3	1	3	1
>comp102_c0_seq1	310	310	A	G	3	1							2	1	2	1
>comp102_c0_seq1	323	323	G	A	3	1							2	1	2	1
>comp107_c0_seq1	405	405	A	C	3	1							2	1	2	1
>comp107_c0_seq1	416	416	A	G	3	1							2	1	2	1
>comp107_c0_seq1	491	491	T	C	3	1							2	1	2	1
>comp107_c0_seq1	494	494	G	C	3	1							2	1	2	1
>comp107_c0_seq1	515	515	A	G	3	1							2	1	2	1
>comp108_c0_seq1	42	42	A	C	3	1							2	1	2	1
>comp108_c0_seq1	75	75	A	G	3	1							2	1	2	1
>comp108_c0_seq1	81	81	G	A	3	1							2	1	2	1
>comp108_c0_seq1	90	90	A	C	3	1							2	1	2	1
>comp108_c0_seq1	93	93	T	A	3	1							2	1	2	1
>comp108_c0_seq1	111	111	A	G	3	1							2	1	2	1
>comp108_c0_seq1	128	128	A	G	4	1							3	1	3	1
>comp108_c0_seq1	144	144	C	T	4	1							3	1	3	1
>comp108_c0_seq1	168	168	T	G	4	1							3	1	3	1
>comp108_c0_seq1	189	189	G	A	4	1							3	1	3	1
>comp108_c0_seq1	222	222	T	C	3	1							2	1	2	1
>comp108_c0_seq1	237	237	G	A	3	1							2	1	2	1
>comp112_c0_seq1	72	72	T	C	3	1							2	1	2	1
>comp112_c0_seq1	73	73	G	A	3	1							2	1	2	1
>comp112_c0_seq1	117	117	G	C	4	1							2	2	2	2
>comp112_c0_seq1	144	144	C	T	4	1							2	2	2	2
>comp112_c0_seq1	153	153	C	T	4	1							2	2	2	2
>comp112_c0_seq1	172	172	C	T	4	1							1	3	1	3
>comp112_c0_seq1	181	181	G	C	4	1							1	3	1	3
>comp112_c0_seq1	217	217	A	G	4	1							1	3	1	3
>comp112_c0_seq1	225	225	C	T	4	1							1	3	1	3
>comp112_c0_seq1	228	228	G	T	4	1							1	3	1	3
>comp112_c0_seq1	232	232	T	A	4	1							1	3	1	3
>comp112_c0_seq1	234	234	C	T	4	1							1	3	1	3
>comp125_c0_seq1	572	572	G	C	3	1							1	2	1	2
>comp125_c0_seq1	593	593	G	A	3	1							1	2	1	2
>comp125_c0_seq1	616	616	A	G	4	1							1	3	1	3
>comp125_c0_seq1	625	625	G	A	4	1							1	3	1	3
>comp125_c0_seq1	628	628	T	G	4	1							1	3	1	3
>comp125_c0_seq1	662	662	A	G	4	1							1	3	1	3
>comp133_c0_seq1	299	299	T	C	4	1							1	3	1	3
>comp133_c0_seq1	305	306	TA	GG	5	1							1	4	1	4
>comp133_c0_seq1	317	317	C	T	5	1							1	4	1	4
>comp133_c0_seq1	378	379	TC	GG	4	1							1	3	1	3
>comp133_c0_seq1	383	383	T	C	4	1							1	3	1	3
>comp133_c0_seq1	386	386	G	C	4	1							1	3	1	3
>comp133_c0_seq1	509	509	T	A	3	1							2	1	2	1
>comp133_c0_seq1	532	532	T	G	3	1							2	1	2	1
>comp133_c0_seq1	550	550	G	C	3	1							2	1	2	1
>comp143_c0_seq1	21	21	A	C	4	1							1	3	1	3
>comp143_c0_seq1	39	39	A	T	4	1							1	3	1	3
>comp143_c0_seq1	45	45	C	T	4	1							1	3	1	3
>comp143_c0_seq1	92	92	A	G	3	1							1	2	1	2
>comp143_c0_seq1	259	259	A	T	4	1							3	1	3	1
>comp143_c0_seq1	289	289	A	G	5	1							4	1	4	1
>comp143_c0_seq1	307	307	T	C	6	1							5	1	5	1
>comp143_c0_seq1	316	316	A	G	6	1							5	1	5	1
>comp143_c0_seq1	355	355	A	G	11	1							10	1	10	1
>comp143_c0_seq1	361	361	A	T	11	1							10	1	10	1
>comp143_c0_seq1	370	370	A	G	11	1							10	1	10	1
>comp143_c0_seq1	385	385	G	A	11	1							10	1	10	1
>comp143_c0_seq1	400	400	T	A	11	1							10	1	10	1
>comp143_c0_seq1	423	423	A	G	11	1							10	1	10	1
>comp143_c0_seq1	465	465	A	G	11	1							11	0	11	0
>comp143_c0_seq1	490	490	T	A	11	1							11	0	11	0
>comp143_c0_seq1	496	498	CTG	-	11	1							11	0	11	0
>comp143_c0_seq1	507	507	-	CAC	10	1							10	0	10	0
>comp143_c0_seq1	515	515	-	A	10	1							10	0	10	0
>comp143_c0_seq1	561	561	G	A	9	1							9	0	9	0
>comp143_c0_seq1	579	579	T	A	9	1							9	0	9	0
>comp143_c0_seq1	600	600	C	A	8	1							8	0	8	0
>comp152_c0_seq1	937	937	T	A	3	1							2	1	2	1
>comp152_c0_seq1	965	965	C	T	4	1							2	2	2	2
>comp152_c0_seq1	1006	1006	G	A	4	1							2	2	2	2
>comp152_c0_seq1	1021	1021	G	A	4	0.75							1	2	2	2
>comp152_c0_seq1	1042	1042	C	T	4	1							2	2	2	2
>comp152_c0_seq1	1108	1108	T	C	4	1							1	3	1	3
>comp154_c0_seq1	52	52	A	G	3	1							2	1	2	1
>comp154_c0_seq1	70	70	C	A	3	1							2	1	2	1
>comp154_c0_seq1	99	99	A	G	4	1							3	1	3	1
>comp154_c0_seq1	118	118	C	T	4	1							3	1	3	1
>comp154_c0_seq1	133	133	A	G	4	1							3	1	3	1
>comp157_c0_seq1	220	222	CAG	AAA	3	1							1	2	1	2
>comp157_c0_seq1	233	233	C	T	3	1							1	2	1	2
>comp157_c0_seq1	271	271	A	G	3	1							1	2	1	2
>comp157_c0_seq1	298	298	A	G	4	1							1	3	1	3
>comp157_c0_seq1	337	337	A	T	4	1							1	3	1	3
>comp157_c0_seq1	340	340	A	T	4	1							1	3	1	3
>comp157_c0_seq1	346	346	A	G	3	1							1	2	1	2
>comp157_c0_seq1	421	421	A	G	3	1							2	1	2	1
>comp157_c0_seq1	433	433	A	G	3	1							2	1	2	1
>comp157_c0_seq1	457	457	A	T	3	1							2	1	2	1
>comp157_c0_seq1	1116	1116	C	A	5	1							4	1	4	1
>comp157_c0_seq1	1123	1124	AT	GG	5	1							4	1	4	1
>comp157_c0_seq1	1134	1134	T	A	5	1							4	1	4	1
>comp157_c0_seq1	1138	1138	G	A	5	1							4	1	4	1
>comp157_c0_seq1	1159	1159	T	A	5	1							4	1	4	1
>comp157_c0_seq1	1170	1170	T	C	5	1							4	1	4	1
>comp164_c0_seq1	226	226	A	T	5	1							1	4	1	4
>comp164_c0_seq1	245	247	ATA	TTT	3	1							1	2	1	2
>comp164_c0_seq1	267	267	C	TT	3	1							1	2	1	2
>comp164_c0_seq1	274	274	C	T	3	1							1	2	1	2
>comp164_c0_seq1	289	289	C	A	3	1							1	2	1	2
>comp164_c0_seq1	322	322	A	G	3	1							1	2	1	2
>comp167_c0_seq1	402	402	A	C	4	1							1	3	1	3
>comp167_c0_seq1	405	405	G	A	4	1							1	3	1	3
>comp167_c0_seq1	408	408	T	C	4	1							1	3	1	3
>comp167_c0_seq1	422	422	G	T	3	1							1	2	1	2
>comp167_c0_seq1	428	428	C	T	3	1							1	2	1	2
>comp167_c0_seq1	464	464	T	C	3	1							1	2	1	2
>comp167_c0_seq1	476	476	C	T	3	1							1	2	1	2
>comp167_c0_seq1	1349	1349	T	C	3	1							2	1	2	1
>comp167_c0_seq1	1358	1358	C	T	3	1							2	1	2	1
>comp167_c0_seq1	1376	1376	G	C	3	1							2	1	2	1
>comp167_c0_seq1	1514	1514	T	C	4	1							3	1	3	1
>comp167_c0_seq1	1526	1526	C	T	4	1							3	1	3	1
>comp167_c0_seq1	1553	1553	A	T	4	1							3	1	3	1
>comp167_c0_seq1	1556	1556	C	T	4	1							3	1	3	1
>comp167_c0_seq1	1568	1568	C	T	4	1							3	1	3	1
>comp167_c0_seq1	1585	1586	GG	AA	4	1							3	1	3	1
>comp168_c0_seq1	203	203	T	C	3	1							1	2	1	2
>comp174_c0_seq1	632	632	T	C	4	1							2	2	2	2
>comp174_c0_seq1	638	638	A	G	4	1							2	2	2	2
>comp174_c0_seq1	641	641	A	G	4	1							2	2	2	2
>comp174_c0_seq1	654	654	A	G	4	1							2	2	2	2
>comp174_c0_seq1	674	674	C	T	4	1							2	2	2	2
>comp177_c0_seq1	581	581	A	G	3	1							2	1	2	1
>comp177_c0_seq1	593	593	A	T	3	1							2	1	2	1
>comp177_c0_seq1	635	635	A	G	3	1							2	1	2	1
>comp177_c0_seq1	660	660	T	A	3	1							2	1	2	1
>comp177_c0_seq1	662	662	C	T	3	1							2	1	2	1
>comp177_c0_seq1	683	683	C	G	3	1							2	1	2	1
>comp177_c0_seq1	764	764	A	G	3	1							2	1	2	1
>comp177_c0_seq1	767	767	A	T	3	1							2	1	2	1
>comp177_c0_seq1	779	779	A	G	3	1							2	1	2	1
>comp177_c0_seq1	797	797	A	G	3	1							2	1	2	1
>comp177_c0_seq1	809	809	C	T	3	1							2	1	2	1
>comp177_c0_seq1	818	818	T	C	3	1							2	1	2	1
>comp177_c0_seq1	830	830	G	C	3	1							2	1	2	1
>comp177_c0_seq1	839	839	C	T	3	1							2	1	2	1
>comp177_c0_seq1	872	872	A	T	3	1							2	1	2	1
>comp177_c0_seq1	893	893	T	C	3	1							2	1	2	1
>comp180_c0_seq1	205	205	A	G	5	1							1	4	1	4
>comp180_c0_seq1	213	213	A	G	5	1							1	4	1	4
>comp180_c0_seq1	270	270	A	T	5	1							1	4	1	4
>comp180_c0_seq1	281	281	T	G	5	1							1	4	1	4
>comp180_c0_seq1	304	304	T	C	5	1							1	4	1	4
>comp180_c0_seq1	307	307	C	T	5	1							1	4	1	4
>comp180_c0_seq1	308	308	A	G	5	1							1	4	1	4
>comp180_c0_seq1	322	322	T	C	5	1							1	4	1	4
>comp180_c0_seq1	333	333	C	A	5	1							1	4	1	4
>comp180_c0_seq1	335	335	A	G	5	1							1	4	1	4
>comp180_c0_seq1	355	355	A	G	5	1							1	4	1	4
>comp180_c0_seq1	363	364	GT	CGGC	5	1							1	4	1	4
>comp180_c0_seq1	379	379	T	C	5	1							1	4	1	4
>comp180_c0_seq1	395	395	A	T	5	1							1	4	1	4
>comp181_c0_seq1	174	174	C	A	3	1							2	1	2	1
>comp181_c0_seq1	222	222	G	A	4	1							3	1	3	1
>comp186_c0_seq1	584	584	T	A	3	1							2	1	2	1
>comp186_c0_seq1	594	594	G	A	3	1							2	1	2	1
>comp186_c0_seq1	677	677	C	T	3	1							2	1	2	1
>comp186_c0_seq1	692	692	C	T	3	1							2	1	2	1
>comp186_c0_seq1	694	694	T	G	3	1							2	1	2	1
>comp186_c0_seq1	695	695	T	A	3	1							2	1	2	1
>comp186_c0_seq1	698	698	A	G	3	1							2	1	2	1
>comp186_c0_seq1	707	707	T	A	3	1							2	1	2	1
>comp186_c0_seq1	715	715	T	G	3	1							2	1	2	1
>comp186_c0_seq1	741	741	T	G	3	1							2	1	2	1
>comp186_c0_seq1	882	882	T	A	3	1							2	1	2	1
>comp186_c0_seq1	890	890	A	G	3	1							2	1	2	1
>comp186_c0_seq1	908	908	G	A	3	1							2	1	2	1
>comp186_c0_seq1	929	929	A	G	3	1							2	1	2	1
>comp186_c0_seq1	934	934	T	A	3	1							2	1	2	1
>comp189_c0_seq1	323	323	T	C	3	1							2	1	2	1
>comp189_c0_seq1	413	413	C	T	5	1							4	1	4	1
>comp189_c0_seq1	449	449	C	T	10	0.5							2	3	6	4
>comp189_c0_seq1	458	458	A	T	10	0.5							2	3	6	4
>comp189_c0_seq1	461	461	C	T	10	0.5							2	3	6	4
>comp189_c0_seq1	467	467	G	T	10	0.5							2	3	6	4
>comp189_c0_seq1	482	482	T	A	4	1							3	1	3	1
>comp189_c0_seq1	822	822	T	C	3	1							2	1	2	1
>comp189_c0_seq1	855	855	C	A	3	1							2	1	2	1
>comp189_c0_seq1	870	870	C	T	3	1							2	1	2	1
>comp189_c0_seq1	871	871	A	G	3	1							2	1	2	1
>comp192_c0_seq2	609	609	A	C	3	1							1	2	1	2
>comp192_c0_seq2	618	619	TC	AA	3	1							1	2	1	2
>comp192_c0_seq2	634	634	G	C	3	1							1	2	1	2
>comp192_c0_seq2	636	636	G	C	3	1							1	2	1	2
>comp192_c0_seq2	646	646	T	G	3	1							1	2	1	2
>comp192_c0_seq2	654	654	T	C	3	1							1	2	1	2
>comp192_c0_seq2	692	692	G	C	3	1							1	2	1	2
>comp192_c0_seq2	747	747	T	C	4	1							2	2	2	2
>comp192_c0_seq2	758	758	A	T	4	1							2	2	2	2
>comp192_c0_seq2	766	766	A	G	4	1							2	2	2	2
>comp192_c0_seq2	779	779	T	A	6	0.67							2	2	3	3
>comp192_c0_seq2	782	782	T	C	6	0.67							2	2	3	3
>comp192_c0_seq2	891	891	A	C	3	1							1	2	1	2
>comp192_c0_seq2	904	904	G	C	3	1							1	2	1	2
>comp192_c0_seq2	911	911	A	C	3	1							1	2	1	2
>comp192_c0_seq2	1016	1016	T	C	3	1							2	1	2	1
>comp192_c0_seq2	1023	1023	T	C	3	1							2	1	2	1
>comp192_c0_seq2	1025	1025	G	A	3	1							2	1	2	1
>comp193_c0_seq1	221	221	A	G	3	1							1	2	1	2
>comp193_c0_seq1	222	222	C	T	3	1							1	2	1	2
>comp193_c0_seq1	248	248	C	T	3	1							1	2	1	2
>comp193_c0_seq1	266	266	G	A	3	1							1	2	1	2
>comp193_c0_seq1	365	365	T	C	3	1							1	2	1	2
>comp195_c0_seq1	1246	1246	C	A	4	0.75							2	1	3	1
>comp195_c0_seq1	1312	1312	C	G	5	0.6							1	2	2	3
>comp196_c0_seq1	28	28	C	T	6	1							3	3	3	3
>comp196_c0_seq1	31	31	A	G	6	1							3	3	3	3
>comp196_c0_seq1	102	102	G	T	4	1							2	2	2	2
>comp196_c0_seq1	148	148	A	T	3	1							2	1	2	1
>comp196_c0_seq1	223	223	G	A	4	1							2	2	2	2
>comp196_c0_seq1	295	295	C	T	4	1							3	1	3	1
>comp196_c0_seq1	316	316	G	A	4	1							3	1	3	1
>comp196_c0_seq1	331	331	A	G	4	1							3	1	3	1
>comp196_c0_seq1	373	373	A	G	6	1							4	2	4	2
>comp196_c0_seq1	375	375	A	T	6	1							4	2	4	2
>comp196_c0_seq1	415	415	C	T	7	1							5	2	5	2
>comp196_c0_seq1	430	430	T	C	7	1							5	2	5	2
>comp196_c0_seq1	436	436	A	G	8	1							6	2	6	2
>comp196_c0_seq1	445	445	T	C	8	1							6	2	6	2
>comp196_c0_seq1	487	487	T	C	4	1							3	1	3	1
>comp196_c0_seq1	514	514	A	T	5	1							3	2	3	2
>comp196_c0_seq1	534	534	A	C	5	1							3	2	3	2
>comp196_c0_seq1	561	561	A	C	6	1							3	3	3	3
>comp196_c0_seq1	565	565	C	T	6	1							3	3	3	3
>comp196_c0_seq1	585	585	-	C	6	1							3	3	3	3
>comp196_c0_seq1	588	588	G	T	6	1							3	3	3	3
>comp196_c0_seq1	589	589	C	-	6	1							3	3	3	3
>comp196_c0_seq1	636	636	G	A	5	1							3	2	3	2
>comp196_c0_seq1	641	641	G	T	5	1							3	2	3	2
>comp196_c0_seq1	673	673	G	A	6	1							4	2	4	2
>comp196_c0_seq1	688	688	A	C	6	1							4	2	4	2
>comp196_c0_seq1	694	694	G	A	7	1							5	2	5	2
>comp196_c0_seq1	706	706	T	G	7	1							5	2	5	2
>comp196_c0_seq1	730	730	A	T	7	1							5	2	5	2
>comp196_c0_seq1	796	796	A	T	5	1							4	1	4	1
>comp196_c0_seq1	823	823	T	C	6	1							5	1	5	1
>comp196_c0_seq1	838	838	T	C	6	1							5	1	5	1
>comp196_c0_seq1	841	841	G	A	7	1							6	1	6	1
>comp196_c0_seq1	859	859	T	A	6	1							4	2	4	2
>comp196_c0_seq1	868	868	C	T	6	1							4	2	4	2
>comp196_c0_seq1	883	883	C	T	6	1							4	2	4	2
>comp196_c0_seq1	892	892	A	G	6	1							4	2	4	2
>comp196_c0_seq1	950	950	T	C	3	1							2	1	2	1
>comp196_c0_seq1	963	963	G	C	4	1							3	1	3	1
>comp196_c0_seq1	979	979	T	C	5	1							3	2	3	2
>comp196_c0_seq1	1001	1001	T	C	6	1							4	2	4	2
>comp196_c0_seq1	1009	1009	G	A	6	1							4	2	4	2
>comp196_c0_seq1	1045	1045	G	A	7	1							4	3	4	3
>comp196_c0_seq1	1198	1198	A	G	6	1							3	3	3	3
>comp196_c0_seq1	1291	1291	G	A	4	1							2	2	2	2
>comp196_c0_seq1	1336	1336	T	A	4	1							2	2	2	2
>comp196_c0_seq1	1366	1366	T	C	4	1							3	1	3	1
>comp196_c0_seq1	1390	1390	T	C	4	1							3	1	3	1
>comp196_c0_seq1	1504	1504	T	C	3	1							2	1	2	1
>comp196_c0_seq1	1592	1592	T	A	5	1							4	1	4	1
>comp196_c0_seq1	1600	1600	C	A	5	1							4	1	4	1
>comp196_c0_seq1	1636	1636	T	A	7	1							6	1	6	1
>comp196_c0_seq1	1705	1705	A	G	7	1							6	1	6	1
>comp196_c0_seq1	1708	1708	A	G	7	1							6	1	6	1
>comp196_c0_seq1	1756	1756	G	C	4	1							3	1	3	1
>comp196_c0_seq1	1759	1759	A	C	4	1							3	1	3	1
>comp196_c0_seq1	1771	1771	A	C	4	1							3	1	3	1
>comp196_c0_seq1	1780	1780	G	C	4	1							3	1	3	1
>comp196_c0_seq1	1783	1783	A	G	4	1							3	1	3	1
>comp196_c0_seq1	1786	1786	G	T	4	1							3	1	3	1
>comp201_c0_seq1	8	8	T	G	3	1							1	2	1	2
>comp201_c0_seq1	24	24	A	C	5	1							1	4	1	4
>comp201_c0_seq1	32	32	T	G	5	1							1	4	1	4
>comp201_c0_seq1	47	47	C	G	7	1							2	5	2	5
>comp201_c0_seq1	71	71	C	T	7	1							2	5	2	5
>comp201_c0_seq1	79	79	A	T	7	1							2	5	2	5
>comp201_c0_seq1	87	87	G	-	6	1							1	5	1	5
>comp201_c0_seq1	88	88	-	T	6	1							1	5	1	5
>comp201_c0_seq1	110	110	G	C	6	1							1	5	1	5
>comp201_c0_seq1	151	151	T	C	9	1							2	7	2	7
>comp201_c0_seq1	163	163	T	A	12	0.25							1	2	3	9
>comp201_c0_seq1	166	166	T	A	12	1							3	9	3	9
>comp201_c0_seq1	175	175	A	G	11	0.73							2	6	3	8
>comp201_c0_seq1	190	190	G	A	11	0.27							1	2	3	8
>comp201_c0_seq1	194	197	GCCT	CCCC	11	0.73							2	6	3	8
>comp201_c0_seq1	194	197	GCCT	CCCC	11	1							3	8	3	8
>comp201_c0_seq1	202	202	C	T	11	0.73							2	6	3	8
>comp201_c0_seq1	211	211	A	G	10	0.7							2	5	3	7
>comp201_c0_seq1	214	214	A	G	10	0.7							2	5	3	7
>comp201_c0_seq1	226	226	C	A	10	0.3							1	2	3	7
>comp201_c0_seq1	243	243	A	T	9	0.78							2	5	3	6
>comp201_c0_seq1	250	250	G	T	9	0.78							2	5	3	6
>comp201_c0_seq1	256	256	T	C	6	1							2	4	2	4
>comp201_c0_seq1	258	258	G	T	6	1							2	4	2	4
>comp201_c0_seq1	262	262	A	G	6	1							2	4	2	4
>comp201_c0_seq1	307	307	A	C	6	1							2	4	2	4
>comp201_c0_seq1	317	317	T	C	5	1							2	3	2	3
>comp201_c0_seq1	401	401	T	G	3	1							2	1	2	1
>comp201_c0_seq1	403	403	G	A	3	1							2	1	2	1
>comp203_c0_seq1	126	126	T	C	3	1							2	1	2	1
>comp203_c0_seq1	891	891	C	T	4	1							3	1	3	1
>comp203_c0_seq1	900	900	C	A	4	0.75							2	1	3	1
>comp203_c0_seq1	903	903	G	A	4	1							3	1	3	1
>comp203_c0_seq1	915	915	C	T	4	1							3	1	3	1
>comp203_c0_seq1	960	960	T	C	4	1							3	1	3	1
>comp203_c0_seq1	987	987	A	G	3	1							2	1	2	1
>comp203_c0_seq1	1029	1029	T	C	3	1							2	1	2	1
>comp203_c0_seq1	1032	1032	T	C	3	1							2	1	2	1
>comp203_c0_seq1	1037	1037	G	A	3	1							2	1	2	1
>comp203_c0_seq1	1047	1047	G	A	3	1							2	1	2	1
>comp205_c0_seq1	130	130	T	C	4	1							1	3	1	3
>comp205_c0_seq1	157	157	A	G	5	1							1	4	1	4
>comp205_c0_seq1	160	160	A	G	5	1							1	4	1	4
>comp205_c0_seq1	205	205	C	T	5	1							1	4	1	4
>comp205_c0_seq1	227	228	GG	AA	5	1							1	4	1	4
>comp205_c0_seq1	238	238	T	C	5	1							1	4	1	4
>comp205_c0_seq1	277	277	T	C	8	1							3	5	3	5
>comp205_c0_seq1	292	292	A	G	8	1							3	5	3	5
>comp205_c0_seq1	307	307	G	T	9	1							4	5	4	5
>comp205_c0_seq1	328	328	T	C	8	1							3	5	3	5
>comp205_c0_seq1	331	331	T	C	8	1							3	5	3	5
>comp205_c0_seq1	385	385	A	G	10	1							6	4	6	4
>comp205_c0_seq1	436	436	A	G	9	1							5	4	5	4
>comp205_c0_seq1	472	472	A	G	7	1							5	2	5	2
>comp205_c0_seq1	510	510	A	-	8	1							6	2	6	2
>comp205_c0_seq1	555	555	A	C	8	1							7	1	7	1
>comp208_c0_seq1	431	431	G	A	3	1							2	1	2	1
>comp208_c0_seq1	467	467	A	G	3	1							2	1	2	1
>comp208_c0_seq1	500	501	TA	GG	3	1							2	1	2	1
>comp209_c0_seq1	125	125	G	A	4	1							1	3	1	3
>comp209_c0_seq1	133	133	A	G	4	1							1	3	1	3
>comp209_c0_seq1	160	160	A	G	5	1							2	3	2	3
>comp209_c0_seq1	166	166	A	G	5	1							2	3	2	3
>comp209_c0_seq1	201	201	T	C	6	1							3	3	3	3
>comp209_c0_seq1	215	215	A	G	6	1							3	3	3	3
>comp209_c0_seq1	232	232	C	G	6	0.83							3	2	3	3
>comp209_c0_seq1	244	244	C	T	8	1							4	4	4	4
>comp209_c0_seq1	265	268	GTGG	T	9	1							4	5	4	5
>comp209_c0_seq1	302	302	T	A	10	1							4	6	4	6
>comp209_c0_seq1	326	326	C	G	12	1							4	8	4	8
>comp209_c0_seq1	387	387	T	C	9	1							3	6	3	6
>comp209_c0_seq1	418	418	T	C	9	1							3	6	3	6
>comp209_c0_seq1	447	447	T	A	7	1							2	5	2	5
>comp209_c0_seq1	463	463	T	A	7	1							2	5	2	5
>comp209_c0_seq1	463	463	-	C	7	1							2	5	2	5
>comp209_c0_seq1	467	467	G	-	6	1							2	4	2	4
>comp209_c0_seq1	491	491	C	T	4	1							1	3	1	3
>comp209_c0_seq1	493	493	G	A	4	1							1	3	1	3
>comp209_c0_seq1	541	541	G	T	4	1							1	3	1	3
>comp209_c0_seq1	568	568	G	C	4	1							1	3	1	3
>comp209_c0_seq1	586	586	C	T	3	1							1	2	1	2
>comp209_c0_seq1	598	598	T	A	3	1							1	2	1	2
>comp211_c0_seq1	351	351	A	C	3	1							2	1	2	1
>comp211_c0_seq1	393	393	G	A	5	1							4	1	4	1
>comp217_c0_seq1	201	201	A	G	3	1							2	1	2	1
>comp217_c0_seq1	206	206	T	C	3	1							2	1	2	1
>comp217_c0_seq1	397	397	C	T	8	1							7	1	7	1
>comp217_c0_seq1	415	415	C	G	8	0.37							2	1	7	1
>comp217_c0_seq1	469	469	C	G	8	0.5							3	1	7	1
>comp217_c0_seq1	472	472	C	T	8	0.5							3	1	7	1
>comp217_c0_seq1	475	475	T	C	8	1							7	1	7	1
>comp217_c0_seq1	481	481	T	C	9	0.56							3	2	7	2
>comp217_c0_seq1	502	502	G	A	5	1							3	2	3	2
>comp217_c0_seq1	523	523	T	C	5	1							3	2	3	2
>comp217_c0_seq1	529	529	G	T	5	0.8							2	2	3	2
>comp217_c0_seq1	582	582	C	T	5	1							3	2	3	2
>comp218_c0_seq1	820	820	A	G	5	1							4	1	4	1
>comp218_c0_seq1	852	852	G	A	5	1							4	1	4	1
>comp218_c0_seq1	867	867	G	A	5	1							4	1	4	1
>comp218_c0_seq1	898	898	T	C	6	1							5	1	5	1
>comp218_c0_seq1	928	928	G	A	6	1							5	1	5	1
>comp218_c0_seq1	946	946	T	C	6	1							5	1	5	1
>comp218_c0_seq1	958	958	A	G	6	1							5	1	5	1
>comp218_c0_seq1	970	970	G	A	6	1							5	1	5	1
>comp218_c0_seq1	1000	1000	T	A	5	1							4	1	4	1
>comp218_c0_seq1	1012	1012	G	A	5	1							4	1	4	1
>comp218_c0_seq1	1029	1029	G	A	3	1							2	1	2	1
>comp218_c0_seq1	1036	1036	T	C	3	1							2	1	2	1
>comp218_c0_seq1	1039	1039	G	A	3	1							2	1	2	1
>comp218_c0_seq1	1213	1213	C	G	4	1							1	3	1	3
>comp218_c0_seq1	1216	1216	C	T	4	1							1	3	1	3
>comp218_c0_seq1	1222	1222	C	T	4	1							1	3	1	3
>comp218_c0_seq1	1231	1231	G	A	4	1							1	3	1	3
>comp218_c0_seq1	1234	1234	C	T	3	1							1	2	1	2
>comp218_c0_seq1	1243	1243	G	A	3	1							1	2	1	2
>comp218_c0_seq1	1258	1258	T	A	3	1							1	2	1	2
>comp218_c0_seq1	1267	1267	C	T	3	1							1	2	1	2
>comp218_c0_seq1	1281	1281	T	C	3	1							1	2	1	2
>comp218_c0_seq1	1297	1297	A	T	3	1							1	2	1	2
>comp218_c0_seq1	1324	1324	A	T	3	1							1	2	1	2
>comp218_c0_seq1	1329	1329	G	T	3	1							1	2	1	2
>comp218_c0_seq1	1332	1332	-	CA	3	1							1	2	1	2
>comp218_c0_seq1	1354	1354	T	A	3	1							1	2	1	2
>comp218_c0_seq1	1359	1359	G	C	3	1							1	2	1	2
>comp218_c0_seq1	1372	1372	C	T	3	1							1	2	1	2
>comp218_c0_seq1	1377	1377	A	G	3	1							1	2	1	2
>comp218_c0_seq1	1382	1382	A	C	3	1							1	2	1	2
>comp222_c0_seq1	189	189	G	A	3	1							2	1	2	1
>comp222_c0_seq1	213	213	A	T	3	1							2	1	2	1
>comp222_c0_seq1	215	215	C	A	3	1							2	1	2	1
>comp222_c0_seq1	252	252	T	C	3	1							2	1	2	1
>comp222_c0_seq1	279	279	A	T	3	1							2	1	2	1
>comp222_c0_seq1	297	297	T	A	3	1							2	1	2	1
>comp223_c0_seq1	338	338	C	G	3	1							1	2	1	2
>comp223_c0_seq1	365	365	C	T	3	1							1	2	1	2
>comp224_c0_seq1	1044	1044	T	C	3	1							1	2	1	2
>comp225_c0_seq1	94	94	T	C	3	1							1	2	1	2
>comp225_c0_seq1	104	104	G	A	3	1							1	2	1	2
>comp225_c0_seq1	115	115	T	C	3	1							1	2	1	2
>comp225_c0_seq1	116	116	G	A	3	1							1	2	1	2
>comp225_c0_seq1	150	150	G	A	5	1							2	3	2	3
>comp225_c0_seq1	212	212	T	C	5	1							2	3	2	3
>comp225_c0_seq1	263	263	G	A	5	1							2	3	2	3
>comp225_c0_seq1	354	354	T	G	4	1							2	2	2	2
>comp225_c0_seq1	358	358	A	G	4	1							2	2	2	2
>comp227_c0_seq1	122	122	C	T	3	1							1	2	1	2
>comp230_c0_seq1	42	42	T	A	4	1							1	3	1	3
>comp230_c0_seq1	66	66	T	G	4	1							1	3	1	3
>comp230_c0_seq1	74	74	T	G	4	1							1	3	1	3
>comp230_c0_seq1	77	77	T	A	4	1							1	3	1	3
>comp230_c0_seq1	82	82	-	AAAT	4	1							1	3	1	3
>comp230_c0_seq1	90	90	A	T	4	1							1	3	1	3
>comp230_c0_seq1	112	112	-	AAC	4	1							1	3	1	3
>comp230_c0_seq1	117	117	A	T	4	1							1	3	1	3
>comp230_c0_seq1	151	151	G	A	4	1							1	3	1	3
>comp230_c0_seq1	159	159	C	T	4	1							1	3	1	3
>comp230_c0_seq1	161	161	G	C	4	1							1	3	1	3
>comp230_c0_seq1	180	180	A	G	4	1							1	3	1	3
>comp230_c0_seq1	327	327	C	T	3	1							1	2	1	2
>comp230_c0_seq1	339	339	T	C	3	1							1	2	1	2
>comp230_c0_seq1	357	357	T	A	3	1							1	2	1	2
>comp230_c0_seq1	456	456	G	A	3	1							2	1	2	1
>comp230_c0_seq1	495	495	A	G	3	1							2	1	2	1
>comp230_c0_seq1	498	498	T	C	3	1							2	1	2	1
>comp230_c0_seq1	550	550	T	G	4	1							3	1	3	1
>comp230_c0_seq1	608	608	T	C	3	1							2	1	2	1
>comp231_c0_seq1	256	256	G	A	7	1							1	6	1	6
>comp231_c0_seq1	277	277	C	T	7	1							1	6	1	6
>comp231_c0_seq1	281	281	G	A	7	1							1	6	1	6
>comp231_c0_seq1	293	293	G	A	7	1							1	6	1	6
>comp231_c0_seq1	318	318	C	G	6	1							1	5	1	5
>comp231_c0_seq1	322	322	C	T	6	1							1	5	1	5
>comp231_c0_seq1	340	340	C	T	5	1							1	4	1	4
>comp231_c0_seq1	351	351	A	T	4	0.75							1	2	1	3
>comp231_c0_seq1	370	370	A	G	4	1							1	3	1	3
>comp231_c0_seq1	383	383	C	A	3	1							1	2	1	2
>comp231_c0_seq1	389	389	A	G	3	1							1	2	1	2
>comp231_c0_seq1	393	393	A	G	3	1							1	2	1	2
>comp231_c0_seq1	698	698	T	A	4	1							2	2	2	2
>comp231_c0_seq1	699	699	T	G	4	1							2	2	2	2
>comp231_c0_seq1	757	757	T	A	3	1							1	2	1	2
>comp239_c0_seq1	40	40	A	G	3	1							1	2	1	2
>comp239_c0_seq1	64	64	C	T	3	1							1	2	1	2
>comp239_c0_seq1	88	88	T	A	3	1							1	2	1	2
>comp239_c0_seq1	178	178	A	T	3	1							1	2	1	2
>comp239_c0_seq1	181	181	G	A	3	1							1	2	1	2
>comp239_c0_seq1	190	190	A	G	3	1							1	2	1	2
>comp239_c0_seq1	203	203	A	G	3	1							1	2	1	2
>comp240_c0_seq1	278	278	T	C	3	1							2	1	2	1
>comp240_c0_seq1	314	314	C	T	3	1							2	1	2	1
>comp240_c0_seq1	329	329	G	A	3	1							2	1	2	1
>comp240_c0_seq1	333	333	A	T	3	1							2	1	2	1
>comp240_c0_seq1	374	374	C	T	3	1							2	1	2	1
>comp240_c0_seq1	377	377	A	G	3	1							2	1	2	1
>comp241_c0_seq1	151	151	G	A	5	1							3	2	3	2
>comp241_c0_seq1	172	172	G	A	5	1							3	2	3	2
>comp241_c0_seq1	229	229	-	A	7	1							4	3	4	3
>comp241_c0_seq1	272	272	G	A	6	1							4	2	4	2
>comp241_c0_seq1	290	290	A	T	5	1							3	2	3	2
>comp241_c0_seq1	315	315	A	T	6	1							4	2	4	2
>comp241_c0_seq1	357	357	A	T	6	1							4	2	4	2
>comp241_c0_seq1	378	378	G	A	6	1							4	2	4	2
>comp241_c0_seq1	399	399	A	G	5	1							3	2	3	2
>comp241_c0_seq1	408	408	G	A	5	1							3	2	3	2
>comp241_c0_seq1	417	417	A	G	5	1							3	2	3	2
>comp241_c0_seq1	420	420	C	T	5	1							3	2	3	2
>comp241_c0_seq1	519	519	A	G	7	1							3	4	3	4
>comp241_c0_seq1	561	561	C	T	7	1							3	4	3	4
>comp241_c0_seq1	569	569	G	A	7	1							3	4	3	4
>comp241_c0_seq1	588	588	A	T	6	1							2	4	2	4
>comp241_c0_seq1	606	606	T	C	5	1							2	3	2	3
>comp241_c0_seq1	609	609	A	G	5	1							2	3	2	3
>comp241_c0_seq1	638	638	C	T	7	0.86							3	3	3	4
>comp241_c0_seq1	657	657	A	G	8	1							4	4	4	4
>comp241_c0_seq1	675	675	T	G	10	1							6	4	6	4
>comp241_c0_seq1	702	702	T	C	12	1							8	4	8	4
>comp241_c0_seq1	711	711	A	G	12	1							8	4	8	4
>comp241_c0_seq1	798	798	T	C	13	1							10	3	10	3
>comp241_c0_seq1	803	803	G	A	13	1							10	3	10	3
>comp241_c0_seq1	810	810	A	C	13	1							10	3	10	3
>comp241_c0_seq1	831	831	T	A	15	1							12	3	12	3
>comp241_c0_seq1	834	834	T	C	15	1							12	3	12	3
>comp241_c0_seq1	870	870	T	C	12	1							10	2	10	2
>comp241_c0_seq1	900	900	A	C	11	1							9	2	9	2
>comp241_c0_seq1	915	915	A	T	10	1							8	2	8	2
>comp241_c0_seq1	957	957	A	G	8	1							5	3	5	3
>comp241_c0_seq1	1044	1044	T	C	5	1							3	2	3	2
>comp241_c0_seq1	1056	1056	A	G	5	1							3	2	3	2
>comp241_c0_seq1	1098	1098	T	C	3	1							1	2	1	2
>comp241_c0_seq1	1105	1105	G	C	3	1							1	2	1	2
>comp241_c0_seq1	1122	1123	AG	CA	3	1							1	2	1	2
>comp241_c0_seq1	1127	1127	A	G	3	1							1	2	1	2
>comp242_c0_seq1	478	478	A	G	3	1							1	2	1	2
>comp242_c0_seq1	492	492	T	C	3	1							1	2	1	2
>comp242_c0_seq1	504	504	-	CACCACCAC	3	1							1	2	1	2
>comp242_c0_seq1	585	585	C	A	5	1							3	2	3	2
>comp242_c0_seq1	588	588	T	C	5	1							3	2	3	2
>comp242_c0_seq1	621	621	G	A	6	1							4	2	4	2
>comp242_c0_seq1	642	642	A	T	6	1							4	2	4	2
>comp242_c0_seq1	646	647	CA	GG	6	1							4	2	4	2
>comp242_c0_seq1	651	651	-	CAT	6	1							4	2	4	2
>comp242_c0_seq1	667	667	A	C	6	1							4	2	4	2
>comp242_c0_seq1	681	681	A	G	5	0.6							2	1	3	2
>comp242_c0_seq1	726	726	A	C	5	1							3	2	3	2
>comp242_c0_seq1	735	735	G	A	5	1							3	2	3	2
>comp242_c0_seq1	772	783	CACCAACACCAA	-	4	0.75							2	1	2	2
>comp242_c0_seq1	803	803	C	A	4	1							2	2	2	2
>comp242_c0_seq1	859	859	A	C	3	1							1	2	1	2
>comp242_c0_seq1	882	882	T	A	4	1							1	3	1	3
>comp242_c0_seq1	887	887	C	A	4	0.75							1	2	1	3
>comp242_c0_seq1	891	891	T	C	4	1							1	3	1	3
>comp242_c0_seq1	901	901	A	G	4	1							1	3	1	3
>comp242_c0_seq1	912	912	T	C	4	0.75							1	2	1	3
>comp243_c0_seq1	52	52	G	A	7	1							1	6	1	6
>comp243_c0_seq1	68	68	A	T	8	1							1	7	1	7
>comp243_c0_seq1	91	91	C	T	9	1							1	8	1	8
>comp243_c0_seq1	106	106	G	C	9	1							1	8	1	8
>comp243_c0_seq1	127	127	G	A	8	1							1	7	1	7
>comp243_c0_seq1	157	157	T	C	8	1							1	7	1	7
>comp243_c0_seq1	166	166	G	C	8	1							1	7	1	7
>comp243_c0_seq1	175	175	G	C	8	1							1	7	1	7
>comp243_c0_seq1	181	181	C	A	8	1							1	7	1	7
>comp243_c0_seq1	212	212	T	G	7	1							1	6	1	6
>comp244_c0_seq1	203	203	T	C	7	1							0	7	0	7
>comp244_c0_seq1	253	253	T	G	7	1							0	7	0	7
>comp244_c0_seq1	263	263	C	T	7	1							0	7	0	7
>comp244_c0_seq1	265	265	G	A	8	1							0	8	0	8
>comp244_c0_seq1	268	268	A	G	7	1							0	7	0	7
>comp244_c0_seq1	274	274	C	T	7	1							0	7	0	7
>comp244_c0_seq1	283	283	C	T	7	1							0	7	0	7
>comp246_c0_seq1	397	397	A	G	3	1							2	1	2	1
>comp246_c0_seq1	400	400	G	A	3	1							2	1	2	1
>comp246_c0_seq1	421	421	A	G	3	1							2	1	2	1
>comp246_c0_seq1	463	463	G	A	3	1							2	1	2	1
>comp256_c0_seq2	8	8	G	A	5	1							1	4	1	4
>comp256_c0_seq2	38	38	G	A	5	1							1	4	1	4
>comp256_c0_seq2	47	47	A	T	5	1							1	4	1	4
>comp256_c0_seq2	119	119	G	A	4	1							1	3	1	3
>comp256_c0_seq2	125	125	G	C	4	1							1	3	1	3
>comp256_c0_seq2	168	168	A	G	3	1							1	2	1	2
>comp256_c0_seq2	171	171	T	C	3	1							1	2	1	2
>comp256_c0_seq2	228	228	G	T	3	1							1	2	1	2
>comp256_c0_seq2	234	234	C	T	3	1							1	2	1	2
>comp256_c0_seq2	236	236	C	T	3	1							1	2	1	2
>comp256_c0_seq2	242	242	G	T	3	1							1	2	1	2
>comp257_c0_seq1	879	879	A	G	6	1							5	1	5	1
>comp257_c0_seq1	894	894	T	A	4	1							3	1	3	1
>comp257_c0_seq1	897	897	A	G	4	1							3	1	3	1
>comp257_c0_seq1	921	924	TGGA	GGGG	4	1							3	1	3	1
>comp257_c0_seq1	930	930	A	G	4	1							3	1	3	1
>comp257_c0_seq1	931	931	T	C	4	1							3	1	3	1
>comp257_c0_seq1	945	945	T	A	4	1							3	1	3	1
>comp258_c0_seq1	45	45	C	G	6	1							4	2	4	2
>comp258_c0_seq1	75	75	G	A	11	1							8	3	8	3
>comp258_c0_seq1	90	90	T	C	13	1							10	3	10	3
>comp258_c0_seq1	98	98	G	A	13	1							10	3	10	3
>comp258_c0_seq1	99	99	T	C	13	1							10	3	10	3
>comp258_c0_seq1	164	164	G	T	13	1							10	3	10	3
>comp258_c0_seq1	189	189	C	T	13	1							11	2	11	2
>comp258_c0_seq1	194	194	T	A	13	1							11	2	11	2
>comp258_c0_seq1	207	207	T	A	11	1							10	1	10	1
>comp258_c0_seq1	209	209	G	A	11	1							10	1	10	1
>comp258_c0_seq1	219	219	A	G	11	1							10	1	10	1
>comp258_c0_seq1	317	317	A	T	10	1							10	0	10	0
>comp258_c0_seq1	370	370	-	GAG	7	1							7	0	7	0
>comp260_c0_seq1	11	11	A	G	4	1							3	1	3	1
>comp260_c0_seq1	71	71	T	G	4	1							3	1	3	1
>comp260_c0_seq1	77	77	G	A	4	1							3	1	3	1
>comp260_c0_seq1	82	82	G	A	4	1							3	1	3	1
>comp260_c0_seq1	89	89	A	T	4	1							3	1	3	1
>comp260_c0_seq1	138	138	C	T	5	1							4	1	4	1
>comp260_c0_seq1	167	167	C	T	4	1							3	1	3	1
>comp260_c0_seq1	176	176	C	T	5	1							3	2	3	2
>comp260_c0_seq1	248	248	C	T	5	1							3	2	3	2
>comp260_c0_seq1	254	254	G	A	5	1							3	2	3	2
>comp260_c0_seq1	290	290	C	T	6	1							3	3	3	3
>comp260_c0_seq1	299	299	T	C	6	1							3	3	3	3
>comp260_c0_seq1	311	311	A	C	6	1							3	3	3	3
>comp260_c0_seq1	352	352	T	C	5	1							3	2	3	2
>comp260_c0_seq1	362	362	G	A	3	1							1	2	1	2
>comp260_c0_seq1	386	386	A	G	3	1							1	2	1	2
>comp260_c0_seq1	437	437	G	A	4	1							2	2	2	2
>comp260_c0_seq1	450	450	C	G	4	1							2	2	2	2
>comp260_c0_seq1	632	632	G	T	3	1							2	1	2	1
>comp260_c0_seq1	719	719	A	G	4	1							2	2	2	2
>comp260_c0_seq1	791	791	G	A	7	1							3	4	3	4
>comp260_c0_seq1	794	794	T	G	7	1							3	4	3	4
>comp260_c0_seq1	827	827	A	C	6	1							2	4	2	4
>comp260_c0_seq1	864	864	-	A	6	1							2	4	2	4
>comp260_c0_seq1	867	867	T	-	6	1							2	4	2	4
>comp260_c0_seq1	923	923	T	C	7	1							4	3	4	3
>comp260_c0_seq1	953	953	G	A	6	1							3	3	3	3
>comp260_c0_seq1	1012	1012	G	ACTA	7	1							3	4	3	4
>comp260_c0_seq1	1017	1017	C	A	9	0.89							4	4	5	4
>comp260_c0_seq1	1055	1056	TG	CC	6	1							5	1	5	1
>comp265_c0_seq1	10	10	A	G	4	1							3	1	3	1
>comp265_c0_seq1	13	13	T	A	4	1							3	1	3	1
>comp265_c0_seq1	22	22	T	C	4	1							3	1	3	1
>comp265_c0_seq1	28	28	C	T	4	1							3	1	3	1
>comp265_c0_seq1	56	56	G	C	5	1							3	2	3	2
>comp265_c0_seq1	58	58	T	G	5	1							3	2	3	2
>comp265_c0_seq1	145	145	C	T	5	1							3	2	3	2
>comp265_c0_seq1	169	169	A	G	5	1							2	3	2	3
>comp265_c0_seq1	175	175	G	T	5	1							2	3	2	3
>comp265_c0_seq1	196	196	C	T	5	1							2	3	2	3
>comp265_c0_seq1	205	205	C	A	5	1							2	3	2	3
>comp265_c0_seq1	226	226	A	T	5	1							2	3	2	3
>comp265_c0_seq1	247	247	A	T	4	1							1	3	1	3
>comp265_c0_seq1	298	298	T	C	4	0.75							2	1	2	2
>comp265_c0_seq1	322	322	A	G	4	1							2	2	2	2
>comp265_c0_seq1	325	325	C	T	4	0.75							2	1	2	2
>comp265_c0_seq1	400	400	A	G	5	1							2	3	2	3
>comp265_c0_seq1	421	421	T	C	5	1							2	3	2	3
>comp265_c0_seq1	436	436	T	C	4	1							1	3	1	3
>comp265_c0_seq1	439	439	G	A	4	1							1	3	1	3
>comp265_c0_seq1	455	455	T	C	4	1							1	3	1	3
>comp265_c0_seq1	478	478	T	C	4	1							1	3	1	3
>comp265_c0_seq1	483	483	A	G	4	0.75							1	2	1	3
>comp265_c0_seq1	553	553	C	T	4	1							2	2	2	2
>comp265_c0_seq1	559	559	T	A	4	1							2	2	2	2
>comp265_c0_seq1	574	574	G	A	4	1							2	2	2	2
>comp265_c0_seq1	586	586	T	C	4	1							2	2	2	2
>comp265_c0_seq1	607	607	T	C	4	1							2	2	2	2
>comp265_c0_seq1	616	616	T	C	4	1							2	2	2	2
>comp265_c0_seq1	622	622	G	T	4	1							2	2	2	2
>comp265_c0_seq1	628	628	C	A	4	1							2	2	2	2
>comp265_c0_seq1	637	637	C	T	4	1							2	2	2	2
>comp269_c0_seq1	651	651	C	T	4	1							3	1	3	1
>comp269_c0_seq1	652	652	G	A	4	1							3	1	3	1
>comp269_c0_seq1	670	670	A	G	4	0.75							2	1	3	1
>comp269_c0_seq1	697	697	T	C	4	1							3	1	3	1
>comp269_c0_seq1	718	718	T	C	3	1							2	1	2	1
>comp269_c0_seq1	736	736	A	T	3	1							2	1	2	1
>comp269_c0_seq1	880	880	A	G	6	1							2	4	2	4
>comp269_c0_seq1	886	886	G	A	7	0.43							2	1	3	4
>comp269_c0_seq1	892	892	A	T	7	0.57							1	3	3	4
>comp269_c0_seq1	904	904	A	T	7	0.57							1	3	3	4
>comp269_c0_seq1	919	919	A	T	7	0.57							1	3	3	4
>comp269_c0_seq1	934	934	A	T	7	0.43							2	1	3	4
>comp269_c0_seq1	940	940	T	A	7	0.57							1	3	3	4
>comp269_c0_seq1	964	964	C	G	6	0.5							1	2	3	3
>comp269_c0_seq1	985	985	A	G	6	0.5							1	2	3	3
>comp269_c0_seq1	1000	1000	T	C	6	0.5							1	2	3	3
>comp269_c0_seq1	1013	1013	G	A	6	0.5							2	1	3	3
>comp269_c0_seq1	1018	1018	T	C	6	0.5							1	2	3	3
>comp269_c0_seq1	1026	1026	A	G	6	0.5							1	2	3	3
>comp269_c0_seq1	1054	1054	A	T	5	0.6							1	2	2	3
>comp269_c0_seq1	1072	1072	C	T	5	1							2	3	2	3
>comp269_c0_seq1	1081	1081	A	G	5	0.6							1	2	2	3
>comp269_c0_seq1	1108	1108	T	G	5	1							2	3	2	3
>comp269_c0_seq1	1125	1126	TT	CC	5	0.6							1	2	2	3
>comp269_c0_seq1	1125	1126	TT	CC	5	1							2	3	2	3
>comp269_c0_seq1	1128	1128	G	A	5	0.6							1	2	2	3
>comp269_c0_seq1	1135	1135	G	T	6	1							3	3	3	3
>comp269_c0_seq1	1150	1150	C	A	5	1							3	2	3	2
>comp269_c0_seq1	1162	1162	T	C	5	0.6							1	2	3	2
>comp269_c0_seq1	1185	1185	T	C	5	0.6							1	2	3	2
>comp270_c0_seq1	242	242	G	A	11	1							0	11	0	11
>comp270_c0_seq1	244	244	T	G	11	1							0	11	0	11
>comp270_c0_seq1	251	251	A	T	11	1							0	11	0	11
>comp270_c0_seq1	255	255	A	C	11	1							0	11	0	11
>comp270_c0_seq1	262	262	C	T	11	1							0	11	0	11
>comp270_c0_seq1	265	265	C	A	11	1							0	11	0	11
>comp270_c0_seq1	279	279	T	-	10	1							0	10	0	10
>comp270_c0_seq1	281	281	G	C	10	1							0	10	0	10
>comp270_c0_seq1	281	281	-	A	10	1							0	10	0	10
>comp270_c0_seq1	310	310	-	AA	10	0.8							0	8	0	10
>comp270_c0_seq1	310	310	-	GTTCATTTGGTATACAG	8	1							0	8	0	8
>comp270_c0_seq1	319	319	C	T	8	1							0	8	0	8
>comp270_c0_seq1	350	350	A	G	8	1							0	8	0	8
>comp270_c0_seq1	353	353	G	A	8	1							0	8	0	8
>comp270_c0_seq1	360	360	T	C	8	1							0	8	0	8
>comp270_c0_seq1	393	393	C	T	7	1							0	7	0	7
>comp270_c0_seq1	394	394	A	G	7	1							0	7	0	7
>comp270_c0_seq1	400	400	G	A	7	1							0	7	0	7
>comp270_c0_seq1	415	415	T	G	7	1							0	7	0	7
>comp270_c0_seq1	468	468	G	T	7	1							1	6	1	6
>comp270_c0_seq1	492	492	G	A	3	1							1	2	1	2
>comp270_c0_seq1	1206	1206	A	G	3	1							1	2	1	2
>comp270_c0_seq1	1212	1212	T	C	3	1							1	2	1	2
>comp270_c0_seq1	1215	1215	C	T	3	1							1	2	1	2
>comp270_c0_seq1	1353	1353	G	A	3	1							1	2	1	2
>comp270_c0_seq1	1576	1576	G	A	4	1							2	2	2	2
>comp270_c0_seq1	1581	1581	A	G	4	1							2	2	2	2
>comp270_c0_seq1	1584	1584	T	A	4	1							2	2	2	2
>comp270_c0_seq1	1593	1593	C	T	4	1							2	2	2	2
>comp270_c0_seq1	1732	1732	C	T	6	1							5	1	5	1
>comp273_c0_seq1	352	352	T	A	3	1							2	1	2	1
>comp273_c0_seq1	454	454	G	A	9	1							9	0	9	0
>comp273_c0_seq1	481	481	A	G	10	1							10	0	10	0
>comp273_c0_seq1	487	487	T	A	10	1							10	0	10	0
>comp273_c0_seq1	502	502	A	T	10	0.9							9	0	10	0
>comp273_c0_seq1	503	503	C	G	10	1							10	0	10	0
>comp273_c0_seq1	553	553	C	T	10	1							10	0	10	0
>comp273_c0_seq1	582	582	C	T	10	1							10	0	10	0
>comp273_c0_seq1	595	595	C	T	10	1							10	0	10	0
>comp273_c0_seq1	619	619	T	C	10	1							10	0	10	0
>comp273_c0_seq1	647	647	A	G	10	1							10	0	10	0
>comp274_c0_seq1	24	24	C	A	5	1							3	2	3	2
>comp274_c0_seq1	30	30	A	G	5	1							3	2	3	2
>comp274_c0_seq1	45	45	A	G	5	1							3	2	3	2
>comp274_c0_seq1	413	413	G	T	3	1							2	1	2	1
>comp274_c0_seq1	448	448	G	A	3	1							2	1	2	1
>comp274_c0_seq1	459	459	A	T	3	1							2	1	2	1
>comp275_c0_seq1	120	120	G	A	5	0.8							1	3	1	4
>comp275_c0_seq1	123	123	T	C	5	1							1	4	1	4
>comp275_c0_seq1	141	141	A	T	5	1							1	4	1	4
>comp275_c0_seq1	147	147	A	T	5	1							1	4	1	4
>comp275_c0_seq1	158	158	A	G	6	1							2	4	2	4
>comp275_c0_seq1	162	162	G	A	6	1							2	4	2	4
>comp275_c0_seq1	192	192	C	T	6	1							2	4	2	4
>comp275_c0_seq1	207	207	T	G	6	1							2	4	2	4
>comp275_c0_seq1	230	230	T	C	5	1							2	3	2	3
>comp275_c0_seq1	232	232	C	G	5	1							2	3	2	3
>comp275_c0_seq1	255	255	A	G	5	1							2	3	2	3
>comp275_c0_seq1	258	258	T	G	5	1							2	3	2	3
>comp275_c0_seq1	276	276	C	G	3	1							2	1	2	1
>comp275_c0_seq1	282	282	A	G	3	1							2	1	2	1
>comp275_c0_seq1	285	285	A	G	3	1							2	1	2	1
>comp275_c0_seq1	305	305	C	G	3	1							1	2	1	2
>comp275_c0_seq1	309	309	A	C	3	1							1	2	1	2
>comp275_c0_seq1	315	315	C	T	3	1							1	2	1	2
>comp275_c0_seq1	321	321	A	G	3	1							1	2	1	2
>comp275_c0_seq1	342	342	G	A	4	1							2	2	2	2
>comp275_c0_seq1	356	356	A	G	4	1							2	2	2	2
>comp275_c0_seq1	414	414	T	C	5	1							4	1	4	1
>comp275_c0_seq1	435	435	C	T	4	1							3	1	3	1
>comp275_c0_seq1	443	443	G	T	4	1							3	1	3	1
>comp275_c0_seq1	489	489	T	G	4	1							3	1	3	1
>comp275_c0_seq1	510	510	G	A	4	1							3	1	3	1
>comp275_c0_seq1	528	528	A	G	3	1							2	1	2	1
>comp278_c0_seq1	137	137	T	C	3	1							2	1	2	1
>comp278_c0_seq1	143	143	A	G	3	1							2	1	2	1
>comp278_c0_seq1	164	164	T	C	6	1							4	2	4	2
>comp278_c0_seq1	185	185	A	G	6	0.83							4	1	4	2
>comp278_c0_seq1	197	197	A	G	6	1							4	2	4	2
>comp278_c0_seq1	203	203	A	G	6	1							4	2	4	2
>comp278_c0_seq1	218	218	G	T	6	1							4	2	4	2
>comp278_c0_seq1	227	227	A	G	6	1							4	2	4	2
>comp278_c0_seq1	230	230	A	G	6	1							4	2	4	2
>comp278_c0_seq1	236	236	A	G	5	1							3	2	3	2
>comp278_c0_seq1	245	245	A	G	6	1							4	2	4	2
>comp278_c0_seq1	248	248	A	G	6	1							4	2	4	2
>comp278_c0_seq1	254	254	C	G	5	1							4	1	4	1
>comp278_c0_seq1	256	256	A	G	5	1							4	1	4	1
>comp278_c0_seq1	260	260	A	G	5	1							4	1	4	1
>comp278_c0_seq1	263	263	T	C	5	1							4	1	4	1
>comp278_c0_seq1	269	269	A	G	5	1							4	1	4	1
>comp278_c0_seq1	275	275	C	T	5	1							4	1	4	1
>comp278_c0_seq1	308	308	A	G	7	1							6	1	6	1
>comp278_c0_seq1	317	317	A	G	4	1							3	1	3	1
>comp278_c0_seq1	332	332	T	A	4	1							3	1	3	1
>comp278_c0_seq1	336	336	A	T	4	1							3	1	3	1
>comp278_c0_seq1	365	365	A	G	4	1							3	1	3	1
>comp278_c0_seq1	371	371	T	C	4	1							3	1	3	1
>comp278_c0_seq1	386	386	A	G	3	1							2	1	2	1
>comp282_c0_seq1	789	789	A	G	3	1							1	2	1	2
>comp282_c0_seq1	801	801	T	C	3	1							1	2	1	2
>comp282_c0_seq1	810	810	T	C	3	1							1	2	1	2
>comp282_c0_seq1	833	833	A	G	3	1							1	2	1	2
>comp284_c0_seq1	192	192	C	T	3	1							2	1	2	1
>comp284_c0_seq1	202	202	A	G	3	1							2	1	2	1
>comp284_c0_seq1	207	207	A	G	3	1							2	1	2	1
>comp285_c0_seq1	112	112	T	C	3	1							2	1	2	1
>comp286_c0_seq1	34	34	A	T	6	1							5	1	5	1
>comp286_c0_seq1	85	85	C	T	5	1							4	1	4	1
>comp286_c0_seq1	133	133	T	C	4	1							3	1	3	1
>comp286_c0_seq1	175	175	A	T	4	1							2	2	2	2
>comp286_c0_seq1	194	194	C	T	4	1							2	2	2	2
>comp286_c0_seq1	196	196	C	T	4	1							2	2	2	2
>comp286_c0_seq1	256	256	C	T	3	1							2	1	2	1
>comp286_c0_seq1	326	326	C	G	3	1							1	2	1	2
>comp286_c0_seq1	358	358	A	G	3	1							1	2	1	2
>comp286_c0_seq1	361	361	G	C	3	1							1	2	1	2
>comp286_c0_seq1	368	368	T	C	3	1							1	2	1	2
>comp286_c0_seq1	379	379	C	T	3	1							1	2	1	2
>comp286_c0_seq1	913	913	T	C	5	1							1	4	1	4
>comp286_c0_seq1	922	922	A	G	5	1							1	4	1	4
>comp286_c0_seq1	949	949	T	C	4	1							1	3	1	3
>comp286_c0_seq1	955	955	A	T	4	1							1	3	1	3
>comp286_c0_seq1	967	967	A	C	4	1							1	3	1	3
>comp286_c0_seq1	1003	1003	T	G	7	1							3	4	3	4
>comp286_c0_seq1	1041	1041	G	A	6	1							3	3	3	3
>comp286_c0_seq1	1097	1097	A	G	5	1							2	3	2	3
>comp286_c0_seq1	1116	1116	G	A	5	1							2	3	2	3
>comp286_c0_seq1	1176	1176	C	A	6	1							2	4	2	4
>comp286_c0_seq1	1185	1185	A	G	6	1							2	4	2	4
>comp286_c0_seq1	1199	1199	T	G	7	1							2	5	2	5
>comp286_c0_seq1	1201	1201	G	A	7	1							2	5	2	5
>comp286_c0_seq1	1235	1235	C	T	4	1							2	2	2	2
>comp286_c0_seq1	1265	1265	A	C	4	1							2	2	2	2
>comp286_c0_seq1	1295	1295	T	C	3	1							1	2	1	2
>comp286_c0_seq1	1313	1313	G	A	3	1							1	2	1	2
>comp286_c0_seq1	1412	1412	A	T	3	1							1	2	1	2
>comp286_c0_seq1	1513	1513	A	G	4	1							2	2	2	2
>comp286_c0_seq1	1525	1525	A	C	4	0.75							2	1	2	2
>comp286_c0_seq1	1545	1545	G	A	4	1							2	2	2	2
>comp286_c0_seq1	1547	1547	T	C	4	1							2	2	2	2
>comp286_c0_seq1	1555	1555	A	G	4	1							2	2	2	2
>comp292_c0_seq1	254	254	T	A	3	1							1	2	1	2
>comp292_c0_seq1	377	377	T	C	4	1							2	2	2	2
>comp292_c0_seq1	383	383	A	T	4	1							2	2	2	2
>comp292_c0_seq1	396	396	C	T	4	1							2	2	2	2
>comp292_c0_seq1	401	401	G	A	4	1							2	2	2	2
>comp292_c0_seq1	509	509	G	A	5	0.8							1	3	2	3
>comp292_c0_seq1	513	513	T	A	4	1							1	3	1	3
>comp292_c0_seq1	762	762	C	T	3	1							1	2	1	2
>comp292_c0_seq1	771	773	GAG	ATGAA	3	1							1	2	1	2
>comp292_c0_seq1	792	792	G	T	3	1							1	2	1	2
>comp292_c0_seq1	797	797	A	G	3	1							1	2	1	2
>comp294_c0_seq1	389	389	G	T	3	1							2	1	2	1
>comp294_c0_seq1	391	391	A	T	3	1							2	1	2	1
>comp295_c0_seq1	144	144	G	A	3	1							1	2	1	2
>comp295_c0_seq1	156	156	T	C	3	1							1	2	1	2
>comp295_c0_seq1	217	217	A	G	3	1							1	2	1	2
>comp295_c0_seq1	562	562	G	A	3	1							1	2	1	2
>comp295_c0_seq1	739	739	A	G	3	1							2	1	2	1
>comp295_c0_seq1	760	760	C	T	4	1							3	1	3	1
>comp295_c0_seq1	765	765	T	C	4	1							3	1	3	1
>comp295_c0_seq1	787	787	A	G	4	1							3	1	3	1
>comp295_c0_seq1	814	814	G	A	4	1							3	1	3	1
>comp299_c0_seq1	1039	1039	G	A	5	0.8							2	2	3	2
>comp299_c0_seq1	1060	1060	G	A	6	0.83							2	3	3	3
>comp299_c0_seq1	1108	1108	G	A	6	1							2	4	2	4
>comp299_c0_seq1	1119	1119	T	A	6	0.83							2	3	2	4
>comp299_c0_seq1	1122	1123	TT	CC	6	0.83							2	3	2	4
>comp299_c0_seq1	1129	1129	A	G	6	0.83							2	3	2	4
>comp299_c0_seq1	1141	1141	T	A	6	0.83							2	3	2	4
>comp299_c0_seq1	1147	1147	G	A	6	0.83							2	3	2	4
>comp299_c0_seq1	1150	1150	G	A	6	0.67							1	3	2	4
>comp299_c0_seq1	1167	1167	C	A	5	0.8							2	2	2	3
>comp299_c0_seq1	1174	1174	G	A	5	0.8							2	2	2	3
>comp299_c0_seq1	1197	1197	T	G	4	0.75							2	1	2	2
>comp299_c0_seq1	1207	1207	T	G	4	0.75							2	1	2	2
>comp299_c0_seq1	1215	1215	G	C	4	0.75							2	1	2	2
>comp304_c0_seq1	61	61	T	C	3	1							2	1	2	1
>comp304_c0_seq1	255	255	C	A	4	1							2	2	2	2
>comp304_c0_seq1	263	263	C	T	4	1							2	2	2	2
>comp304_c0_seq1	296	296	T	G	3	1							1	2	1	2
>comp304_c0_seq1	311	311	T	C	3	1							1	2	1	2
>comp307_c0_seq1	64	64	T	C	19	1							7	12	7	12
>comp307_c0_seq1	88	88	G	C	19	0.95							7	11	8	11
>comp307_c0_seq1	94	94	A	G	18	1							7	11	7	11
>comp307_c0_seq1	124	124	C	G	16	1							6	10	6	10
>comp307_c0_seq1	181	181	C	A	12	1							4	8	4	8
>comp307_c0_seq1	220	220	C	T	12	1							4	8	4	8
>comp307_c0_seq1	229	229	T	C	12	1							4	8	4	8
>comp307_c0_seq1	235	235	C	T	11	1							4	7	4	7
>comp307_c0_seq1	244	244	G	C	10	1							4	6	4	6
>comp307_c0_seq1	253	253	T	C	10	1							4	6	4	6
>comp307_c0_seq1	256	256	T	C	10	1							4	6	4	6
>comp307_c0_seq1	331	331	T	C	5	1							2	3	2	3
>comp307_c0_seq1	376	376	T	A	3	1							2	1	2	1
>comp307_c0_seq1	646	646	C	A	3	1							2	1	2	1
>comp307_c0_seq1	661	661	C	T	3	1							2	1	2	1
>comp307_c0_seq1	755	755	A	T	5	1							3	2	3	2
>comp307_c0_seq1	758	758	T	A	5	1							3	2	3	2
>comp307_c0_seq1	813	813	-	GTT	4	1							3	1	3	1
>comp307_c0_seq1	833	833	C	T	4	1							3	1	3	1
>comp307_c0_seq1	844	844	C	G	4	1							3	1	3	1
>comp307_c0_seq1	864	864	A	G	4	1							3	1	3	1
>comp307_c0_seq1	882	882	G	A	3	1							2	1	2	1
>comp311_c0_seq1	60	60	T	C	4	1							2	2	2	2
>comp311_c0_seq1	75	75	T	C	4	1							2	2	2	2
>comp311_c0_seq1	77	77	T	G	4	1							2	2	2	2
>comp311_c0_seq1	78	78	T	C	4	1							2	2	2	2
>comp311_c0_seq1	81	81	A	G	4	1							2	2	2	2
>comp311_c0_seq1	90	90	T	G	4	1							2	2	2	2
>comp311_c0_seq1	111	111	A	T	4	1							2	2	2	2
>comp311_c0_seq1	114	114	A	G	4	1							2	2	2	2
>comp311_c0_seq1	135	135	T	C	4	1							2	2	2	2
>comp311_c0_seq1	161	161	A	G	4	1							2	2	2	2
>comp311_c0_seq1	165	165	A	G	4	1							2	2	2	2
>comp311_c0_seq1	192	192	T	C	4	1							2	2	2	2
>comp311_c0_seq1	195	195	T	G	3	1							2	1	2	1
>comp311_c0_seq1	207	207	T	C	3	1							2	1	2	1
>comp321_c0_seq1	45	45	C	T	7	1							0	7	0	7
>comp321_c0_seq1	59	59	A	C	8	1							0	8	0	8
>comp321_c0_seq1	84	84	T	C	9	0.89							0	8	0	9
>comp321_c0_seq1	96	96	T	C	9	0.89							0	8	0	9
>comp321_c0_seq1	102	102	C	T	9	0.89							0	8	0	9
>comp321_c0_seq1	123	125	AGA	-	9	0.89							0	8	0	9
>comp321_c0_seq1	141	141	T	C	10	1							0	10	0	10
>comp321_c0_seq1	168	168	T	C	12	1							0	12	0	12
>comp321_c0_seq1	179	179	C	A	12	1							0	12	0	12
>comp321_c0_seq1	192	192	A	T	11	1							0	11	0	11
>comp321_c0_seq1	216	216	T	C	11	1							0	11	0	11
>comp321_c0_seq1	219	219	T	C	11	1							0	11	0	11
>comp321_c0_seq1	275	275	-	G	10	1							0	10	0	10
>comp321_c0_seq1	280	280	G	-	10	1							0	10	0	10
>comp321_c0_seq1	288	288	C	T	10	1							0	10	0	10
>comp321_c0_seq1	378	378	G	A	7	1							0	7	0	7
>comp322_c0_seq1	247	247	C	T	6	1							1	5	1	5
>comp322_c0_seq1	259	259	T	C	5	1							1	4	1	4
>comp322_c0_seq1	304	304	C	T	5	1							1	4	1	4
>comp322_c0_seq1	316	316	T	C	5	1							1	4	1	4
>comp322_c0_seq1	321	321	T	C	5	1							1	4	1	4
>comp322_c0_seq1	352	352	T	A	4	1							1	3	1	3
>comp324_c0_seq1	157	157	C	T	3	1							2	1	2	1
>comp331_c0_seq2	358	358	A	T	3	1							2	1	2	1
>comp331_c0_seq2	395	395	C	T	4	1							3	1	3	1
>comp331_c0_seq2	399	399	A	G	4	1							3	1	3	1
>comp331_c0_seq2	413	413	G	T	4	1							3	1	3	1
>comp331_c0_seq2	420	420	C	G	4	1							3	1	3	1
>comp331_c0_seq2	429	429	A	G	4	1							3	1	3	1
>comp331_c0_seq2	447	447	C	T	4	1							3	1	3	1
>comp331_c0_seq2	459	459	C	A	4	1							3	1	3	1
>comp331_c0_seq2	483	483	A	G	4	1							3	1	3	1
>comp332_c0_seq1	587	587	T	A	7	1							6	1	6	1
>comp332_c0_seq1	632	632	C	T	6	0.83							4	1	5	1
>comp332_c0_seq1	647	647	T	C	6	1							5	1	5	1
>comp332_c0_seq1	669	669	G	T	6	1							5	1	5	1
>comp332_c0_seq1	677	677	T	A	6	1							5	1	5	1
>comp332_c0_seq1	746	746	A	G	5	1							4	1	4	1
>comp334_c0_seq1	275	275	T	C	3	1							2	1	2	1
>comp334_c0_seq1	317	317	G	C	3	1							2	1	2	1
>comp334_c0_seq1	323	323	G	C	3	1							2	1	2	1
>comp334_c0_seq1	326	326	A	T	3	1							2	1	2	1
>comp334_c0_seq1	334	335	CA	TT	3	1							2	1	2	1
>comp334_c0_seq1	340	341	TA	GG	3	1							2	1	2	1
>comp340_c0_seq1	166	166	T	C	3	1							2	1	2	1
>comp340_c0_seq1	194	194	G	C	3	1							2	1	2	1
>comp340_c0_seq1	201	201	T	A	3	1							2	1	2	1
>comp340_c0_seq1	204	204	G	C	3	1							2	1	2	1
>comp340_c0_seq1	208	208	T	A	3	1							2	1	2	1
>comp340_c0_seq1	237	237	T	C	3	1							2	1	2	1
>comp340_c0_seq1	241	241	G	C	4	1							2	2	2	2
>comp340_c0_seq1	253	253	C	T	5	1							3	2	3	2
>comp340_c0_seq1	255	255	A	T	5	1							3	2	3	2
>comp340_c0_seq1	270	270	A	C	5	1							3	2	3	2
>comp340_c0_seq1	274	274	A	G	5	1							3	2	3	2
>comp340_c0_seq1	279	279	G	T	5	1							3	2	3	2
>comp340_c0_seq1	296	296	G	C	5	1							3	2	3	2
>comp340_c0_seq1	310	310	G	T	5	1							3	2	3	2
>comp340_c0_seq1	316	316	C	A	6	1							3	3	3	3
>comp340_c0_seq1	361	361	C	G	7	1							4	3	4	3
>comp340_c0_seq1	373	373	G	A	7	1							4	3	4	3
>comp340_c0_seq1	379	379	G	T	7	1							4	3	4	3
>comp340_c0_seq1	385	385	G	T	7	1							4	3	4	3
>comp340_c0_seq1	397	397	A	G	7	1							4	3	4	3
>comp340_c0_seq1	496	496	A	G	5	1							2	3	2	3
>comp340_c0_seq1	510	510	A	G	5	1							2	3	2	3
>comp340_c0_seq1	520	520	G	T	5	1							2	3	2	3
>comp340_c0_seq1	565	565	A	G	5	1							2	3	2	3
>comp340_c0_seq1	580	580	G	A	4	1							1	3	1	3
>comp340_c0_seq1	586	586	G	A	4	1							1	3	1	3
>comp340_c0_seq1	589	589	G	A	4	1							1	3	1	3
>comp340_c0_seq1	625	625	A	G	5	1							2	3	2	3
>comp340_c0_seq1	658	658	G	C	4	1							2	2	2	2
>comp340_c0_seq1	661	663	AAG	CAA	4	0.75							1	2	2	2
>comp340_c0_seq1	673	673	G	T	4	1							2	2	2	2
>comp340_c0_seq1	682	682	A	G	4	1							2	2	2	2
>comp340_c0_seq1	685	685	A	G	4	1							2	2	2	2
>comp340_c0_seq1	688	688	T	G	4	1							2	2	2	2
>comp340_c0_seq1	691	691	A	C	4	1							2	2	2	2
>comp340_c0_seq1	699	699	A	C	6	1							3	3	3	3
>comp340_c0_seq1	736	736	G	A	4	1							3	1	3	1
>comp340_c0_seq1	747	747	T	C	4	1							3	1	3	1
>comp340_c0_seq1	752	752	C	G	4	1							3	1	3	1
>comp340_c0_seq1	766	766	T	G	4	1							3	1	3	1
>comp340_c0_seq1	769	769	C	G	4	1							3	1	3	1
>comp340_c0_seq1	778	778	A	G	4	1							3	1	3	1
>comp340_c0_seq1	781	781	A	G	4	1							3	1	3	1
>comp340_c0_seq1	805	805	A	T	3	1							2	1	2	1
>comp340_c0_seq1	811	811	A	G	3	1							2	1	2	1
>comp340_c0_seq1	823	823	A	G	3	1							2	1	2	1
>comp340_c0_seq1	829	829	G	C	3	1							2	1	2	1
>comp340_c0_seq1	832	832	G	A	3	1							2	1	2	1
>comp340_c0_seq1	850	850	G	A	3	1							2	1	2	1
>comp340_c0_seq1	856	856	C	G	3	1							2	1	2	1
>comp342_c0_seq1	89	89	G	T	3	1							1	2	1	2
>comp342_c0_seq1	108	108	G	A	3	1							1	2	1	2
>comp342_c0_seq1	110	110	G	C	3	1							1	2	1	2
>comp342_c0_seq1	116	116	C	G	3	1							1	2	1	2
>comp342_c0_seq1	151	151	T	A	3	1							1	2	1	2
>comp342_c0_seq1	175	175	-	AAC	5	1							1	4	1	4
>comp342_c0_seq1	193	193	T	C	5	1							1	4	1	4
>comp342_c0_seq1	203	203	C	A	6	1							1	5	1	5
>comp342_c0_seq1	214	214	G	C	7	1							1	6	1	6
>comp342_c0_seq1	221	221	T	C	7	1							1	6	1	6
>comp342_c0_seq1	234	235	AA	-	7	1							1	6	1	6
>comp342_c0_seq1	236	236	-	CT	7	0.86							1	5	1	6
>comp342_c0_seq1	269	269	C	G	7	1							1	6	1	6
>comp342_c0_seq1	278	278	A	G	8	1							1	7	1	7
>comp342_c0_seq1	281	281	C	G	8	1							1	7	1	7
>comp342_c0_seq1	285	285	T	C	8	1							1	7	1	7
>comp342_c0_seq1	287	287	C	G	8	1							1	7	1	7
>comp342_c0_seq1	305	305	A	C	9	1							1	8	1	8
>comp342_c0_seq1	323	323	T	G	7	1							0	7	0	7
>comp342_c0_seq1	329	329	G	A	7	1							0	7	0	7
>comp342_c0_seq1	335	335	G	A	7	1							0	7	0	7
>comp342_c0_seq1	340	340	G	A	7	1							0	7	0	7
>comp342_c0_seq1	371	371	A	G	7	1							0	7	0	7
>comp342_c0_seq1	374	374	A	G	7	1							0	7	0	7
>comp342_c0_seq1	386	386	C	T	7	1							0	7	0	7
>comp342_c0_seq1	407	407	A	G	7	1							0	7	0	7
>comp342_c0_seq1	410	410	T	G	7	1							0	7	0	7
>comp342_c0_seq1	423	423	T	C	7	1							0	7	0	7
>comp342_c0_seq1	437	437	A	G	7	1							0	7	0	7
>comp343_c0_seq1	157	157	C	A	3	1							1	2	1	2
>comp343_c0_seq1	170	170	C	G	4	1							1	3	1	3
>comp343_c0_seq1	172	172	C	G	4	1							1	3	1	3
>comp343_c0_seq1	176	176	C	G	4	1							1	3	1	3
>comp343_c0_seq1	181	181	T	C	4	1							1	3	1	3
>comp343_c0_seq1	184	184	C	T	4	1							1	3	1	3
>comp343_c0_seq1	195	195	A	T	4	1							1	3	1	3
>comp343_c0_seq1	206	206	C	G	5	1							1	4	1	4
>comp343_c0_seq1	208	208	T	C	5	1							1	4	1	4
>comp343_c0_seq1	250	250	C	G	5	1							1	4	1	4
>comp343_c0_seq1	274	274	G	C	7	1							1	6	1	6
>comp343_c0_seq1	314	314	C	T	7	1							1	6	1	6
>comp343_c0_seq1	346	346	G	A	6	1							1	5	1	5
>comp343_c0_seq1	352	352	T	C	5	1							1	4	1	4
>comp343_c0_seq1	359	359	C	T	5	1							1	4	1	4
>comp343_c0_seq1	376	376	A	T	5	1							1	4	1	4
>comp343_c0_seq1	408	408	G	C	6	1							1	5	1	5
>comp343_c0_seq1	431	431	G	C	6	1							1	5	1	5
>comp343_c0_seq1	444	444	G	A	6	1							1	5	1	5
>comp343_c0_seq1	455	455	A	G	6	1							1	5	1	5
>comp343_c0_seq1	482	482	G	A	4	1							1	3	1	3
>comp347_c0_seq1	359	359	G	A	3	1							2	1	2	1
>comp347_c0_seq1	475	475	A	G	3	1							2	1	2	1
>comp347_c0_seq1	494	494	C	G	3	1							2	1	2	1
>comp347_c0_seq1	499	499	G	T	3	1							2	1	2	1
>comp347_c0_seq1	504	504	C	G	3	1							2	1	2	1
>comp347_c0_seq1	506	506	A	G	3	1							2	1	2	1
>comp347_c0_seq1	517	517	G	C	3	1							2	1	2	1
>comp347_c0_seq1	542	542	T	C	3	1							2	1	2	1
>comp347_c0_seq1	556	556	C	G	3	1							2	1	2	1
>comp347_c0_seq1	764	764	C	A	3	1							2	1	2	1
>comp347_c0_seq1	767	767	A	T	3	1							2	1	2	1
>comp347_c0_seq1	791	791	A	G	3	1							2	1	2	1
>comp347_c0_seq1	794	794	G	A	3	1							2	1	2	1
>comp347_c0_seq1	797	797	T	C	3	1							2	1	2	1
>comp347_c0_seq1	839	839	C	T	3	1							2	1	2	1
>comp347_c0_seq1	887	887	T	C	5	1							4	1	4	1
>comp347_c0_seq1	938	938	A	T	4	1							3	1	3	1
>comp347_c0_seq1	960	960	T	A	6	1							5	1	5	1
>comp347_c0_seq1	961	961	G	C	6	1							5	1	5	1
>comp347_c0_seq1	1216	1216	T	-	8	0.87							6	1	7	1
>comp347_c0_seq1	1225	1225	G	C	8	1							7	1	7	1
>comp347_c0_seq1	1235	1235	G	C	8	1							7	1	7	1
>comp347_c0_seq1	1276	1276	A	G	8	1							7	1	7	1
>comp347_c0_seq1	1288	1289	AT	CA	7	1							7	0	7	0
>comp347_c0_seq1	1298	1298	-	A	7	1							7	0	7	0
>comp348_c0_seq1	29	29	T	C	3	1							1	2	1	2
>comp348_c0_seq1	49	49	A	G	4	1							1	3	1	3
>comp348_c0_seq1	115	115	G	A	5	1							2	3	2	3
>comp348_c0_seq1	132	132	G	A	5	1							2	3	2	3
>comp348_c0_seq1	151	151	A	G	6	1							3	3	3	3
>comp348_c0_seq1	161	161	G	A	6	1							3	3	3	3
>comp348_c0_seq1	190	190	C	A	6	1							3	3	3	3
>comp348_c0_seq1	196	196	T	C	6	1							3	3	3	3
>comp348_c0_seq1	206	206	A	G	7	1							4	3	4	3
>comp348_c0_seq1	209	209	G	C	7	1							4	3	4	3
>comp348_c0_seq1	210	210	A	T	7	1							4	3	4	3
>comp348_c0_seq1	238	238	T	C	5	1							2	3	2	3
>comp348_c0_seq1	244	244	G	A	5	1							2	3	2	3
>comp348_c0_seq1	249	249	T	C	4	1							2	2	2	2
>comp348_c0_seq1	255	255	T	C	5	1							3	2	3	2
>comp348_c0_seq1	266	266	G	C	5	1							3	2	3	2
>comp348_c0_seq1	268	268	G	A	5	1							3	2	3	2
>comp348_c0_seq1	270	270	C	A	5	1							3	2	3	2
>comp348_c0_seq1	277	277	G	C	5	1							3	2	3	2
>comp348_c0_seq1	284	284	T	C	5	0.6							2	1	3	2
>comp348_c0_seq1	286	286	T	C	5	1							3	2	3	2
>comp348_c0_seq1	292	292	A	C	5	1							3	2	3	2
>comp348_c0_seq1	312	312	A	G	5	1							3	2	3	2
>comp348_c0_seq1	322	322	T	C	5	1							3	2	3	2
>comp348_c0_seq1	350	350	T	C	5	1							3	2	3	2
>comp348_c0_seq1	396	396	T	C	4	1							2	2	2	2
>comp348_c0_seq1	403	403	A	C	4	1							2	2	2	2
>comp348_c0_seq1	425	425	G	T	4	1							2	2	2	2
>comp348_c0_seq1	435	435	G	A	4	1							2	2	2	2
>comp348_c0_seq1	442	442	A	G	4	1							2	2	2	2
>comp350_c0_seq1	874	874	G	A	3	1							2	1	2	1
>comp350_c0_seq1	946	946	C	T	6	1							2	4	2	4
>comp350_c0_seq1	958	958	T	C	6	1							2	4	2	4
>comp350_c0_seq1	970	970	C	T	6	1							2	4	2	4
>comp350_c0_seq1	1030	1030	T	C	6	1							2	4	2	4
>comp350_c0_seq1	1036	1036	A	G	5	1							2	3	2	3
>comp350_c0_seq1	1055	1055	G	A	5	1							2	3	2	3
>comp350_c0_seq1	1070	1070	C	G	3	1							1	2	1	2
>comp351_c0_seq1	292	292	A	C	6	1							1	5	1	5
>comp351_c0_seq1	313	313	A	T	6	1							1	5	1	5
>comp351_c0_seq1	376	376	C	G	5	1							1	4	1	4
>comp351_c0_seq1	379	379	A	T	6	1							1	5	1	5
>comp351_c0_seq1	403	403	G	T	6	1							1	5	1	5
>comp351_c0_seq1	418	418	T	C	6	1							1	5	1	5
>comp351_c0_seq1	441	441	G	C	7	1							2	5	2	5
>comp352_c0_seq1	47	47	T	A	3	1							1	2	1	2
>comp353_c0_seq1	63	63	A	T	6	1							3	3	3	3
>comp353_c0_seq1	69	69	T	C	6	1							3	3	3	3
>comp353_c0_seq1	70	70	G	A	6	1							3	3	3	3
>comp353_c0_seq1	90	90	G	A	6	0.83							3	2	3	3
>comp353_c0_seq1	96	96	A	G	6	1							3	3	3	3
>comp353_c0_seq1	99	99	T	C	6	1							3	3	3	3
>comp353_c0_seq1	177	177	A	G	5	1							2	3	2	3
>comp353_c0_seq1	189	189	A	G	7	1							3	4	3	4
>comp353_c0_seq1	201	201	C	T	7	1							3	4	3	4
>comp353_c0_seq1	255	255	T	A	10	1							3	7	3	7
>comp353_c0_seq1	297	297	T	C	9	1							2	7	2	7
>comp353_c0_seq1	339	339	G	T	8	1							2	6	2	6
>comp353_c0_seq1	342	342	A	G	8	1							2	6	2	6
>comp353_c0_seq1	411	411	-	A	8	0.87							2	5	2	6
>comp353_c0_seq1	440	440	T	C	9	1							3	6	3	6
>comp353_c0_seq1	503	503	A	G	7	1							3	4	3	4
>comp353_c0_seq1	530	530	A	G	7	1							4	3	4	3
>comp353_c0_seq1	554	554	G	T	7	1							4	3	4	3
>comp353_c0_seq1	596	596	T	C	7	1							4	3	4	3
>comp355_c0_seq1	270	270	G	A	3	1							2	1	2	1
>comp355_c0_seq1	278	278	C	T	3	1							2	1	2	1
>comp355_c0_seq1	339	339	G	A	7	1							5	2	5	2
>comp355_c0_seq1	390	390	G	A	7	1							5	2	5	2
>comp355_c0_seq1	395	395	C	T	7	1							5	2	5	2
>comp355_c0_seq1	423	423	A	G	7	1							5	2	5	2
>comp355_c0_seq1	435	435	A	T	7	1							5	2	5	2
>comp355_c0_seq1	483	483	T	G	6	1							5	1	5	1
>comp355_c0_seq1	522	522	T	C	6	1							5	1	5	1
>comp355_c0_seq1	528	528	A	G	6	1							5	1	5	1
>comp355_c0_seq1	546	546	A	G	6	1							5	1	5	1
>comp355_c0_seq1	564	564	T	G	5	1							4	1	4	1
>comp355_c0_seq1	576	576	T	G	5	1							4	1	4	1
>comp355_c0_seq1	579	579	T	A	5	1							4	1	4	1
>comp355_c0_seq1	582	582	A	G	5	1							4	1	4	1
>comp355_c0_seq1	587	587	T	C	5	1							4	1	4	1
>comp355_c0_seq1	594	594	A	G	5	1							4	1	4	1
>comp357_c0_seq1	36	36	T	A	3	1							1	2	1	2
>comp357_c0_seq1	43	43	C	A	3	1							1	2	1	2
>comp357_c0_seq1	114	114	T	A	3	1							1	2	1	2
>comp357_c0_seq1	129	129	A	T	3	1							1	2	1	2
>comp357_c0_seq1	611	611	T	G	7	1							6	1	6	1
>comp357_c0_seq1	684	684	C	T	7	1							6	1	6	1
>comp357_c0_seq1	687	687	G	A	7	1							6	1	6	1
>comp357_c0_seq1	696	696	T	C	7	1							6	1	6	1
>comp357_c0_seq1	739	739	C	T	7	1							6	1	6	1
>comp358_c0_seq1	26	26	G	A	5	0.6							2	1	4	1
>comp358_c0_seq1	31	31	T	C	5	0.6							2	1	4	1
>comp358_c0_seq1	32	32	A	G	6	1							4	2	4	2
>comp358_c0_seq1	34	34	T	C	6	0.67							2	2	4	2
>comp358_c0_seq1	39	39	C	G	6	1							4	2	4	2
>comp358_c0_seq1	49	49	A	G	6	0.67							2	2	4	2
>comp358_c0_seq1	55	55	A	G	6	0.67							2	2	4	2
>comp358_c0_seq1	58	61	GAAA	AAAG	6	0.5							1	2	4	2
>comp358_c0_seq1	97	97	C	A	7	0.57							2	2	4	3
>comp358_c0_seq1	100	100	A	G	7	0.43							2	1	4	3
>comp358_c0_seq1	112	112	T	C	9	0.56							2	3	4	5
>comp358_c0_seq1	118	118	C	T	9	1							4	5	4	5
>comp358_c0_seq1	124	124	T	C	9	1							4	5	4	5
>comp358_c0_seq1	139	139	C	T	9	0.56							2	3	4	5
>comp358_c0_seq1	154	154	T	C	7	1							2	5	2	5
>comp358_c0_seq1	166	166	G	A	7	1							2	5	2	5
>comp358_c0_seq1	181	181	T	A	7	0.57							1	3	2	5
>comp358_c0_seq1	193	193	T	A	8	1							3	5	3	5
>comp358_c0_seq1	220	220	G	A	7	0.71							2	3	2	5
>comp358_c0_seq1	247	247	A	G	8	0.62							2	3	2	6
>comp358_c0_seq1	274	274	G	A	13	1							3	10	3	10
>comp358_c0_seq1	277	277	A	G	13	0.54							2	5	3	10
>comp358_c0_seq1	280	280	T	A	14	0.57							3	5	4	10
>comp358_c0_seq1	292	292	C	T	14	0.57							3	5	4	10
>comp358_c0_seq1	307	307	G	A	14	1							4	10	4	10
>comp358_c0_seq1	331	331	C	T	12	0.5							2	4	3	9
>comp358_c0_seq1	343	343	C	T	11	0.45							2	3	3	8
>comp358_c0_seq1	346	346	G	A	11	0.45							2	3	3	8
>comp358_c0_seq1	359	359	T	G	11	1							3	8	3	8
>comp358_c0_seq1	391	391	T	G	13	0.38							2	3	4	9
>comp358_c0_seq1	395	395	C	A	13	0.38							2	3	4	9
>comp358_c0_seq1	415	415	T	C	14	0.57							2	6	5	9
>comp358_c0_seq1	441	441	A	G	15	1							6	9	6	9
>comp358_c0_seq1	449	449	C	A	15	0.53							2	6	6	9
>comp358_c0_seq1	469	469	A	T	15	0.47							4	3	6	9
>comp358_c0_seq1	474	474	-	C	15	1							6	9	6	9
>comp358_c0_seq1	478	478	C	-	15	1							6	9	6	9
>comp358_c0_seq1	484	484	A	C	16	0.5							5	3	7	9
>comp358_c0_seq1	496	496	C	T	16	1							7	9	7	9
>comp358_c0_seq1	544	544	C	T	15	0.4							4	2	7	8
>comp358_c0_seq1	550	550	G	A	15	0.4							4	2	7	8
>comp358_c0_seq1	556	556	C	T	11	1							5	6	5	6
>comp358_c0_seq1	559	559	G	A	11	0.55							2	4	5	6
>comp358_c0_seq1	571	571	G	A	10	0.6							2	4	4	6
>comp358_c0_seq1	574	574	T	C	10	0.4							2	2	4	6
>comp358_c0_seq1	577	577	A	T	10	1							4	6	4	6
>comp358_c0_seq1	578	578	C	A	10	0.4							2	2	4	6
>comp358_c0_seq1	598	598	A	-	11	0.91							4	6	5	6
>comp358_c0_seq1	614	614	A	T	10	0.3							2	1	5	5
>comp358_c0_seq1	629	629	A	T	10	0.3							2	1	5	5
>comp358_c0_seq1	634	634	-	GAAA	4	1							2	2	2	2
>comp363_c0_seq1	157	157	T	C	8	1							0	8	0	8
>comp363_c0_seq1	171	171	C	T	8	1							0	8	0	8
>comp363_c0_seq1	219	219	G	A	11	1							2	9	2	9
>comp363_c0_seq1	228	228	A	G	11	1							2	9	2	9
>comp363_c0_seq1	255	255	G	A	16	1							3	13	3	13
>comp363_c0_seq1	276	276	C	T	17	1							4	13	4	13
>comp363_c0_seq1	283	283	C	T	16	1							3	13	3	13
>comp363_c0_seq1	303	303	G	A	13	1							4	9	4	9
>comp363_c0_seq1	318	318	A	T	13	1							5	8	5	8
>comp363_c0_seq1	324	324	A	T	13	1							5	8	5	8
>comp363_c0_seq1	351	351	C	A	9	1							5	4	5	4
>comp363_c0_seq1	360	360	C	T	8	1							5	3	5	3
>comp363_c0_seq1	390	390	C	T	7	1							5	2	5	2
>comp364_c0_seq1	564	564	T	G	3	1							1	2	1	2
>comp364_c0_seq1	567	567	T	C	3	1							1	2	1	2
>comp367_c0_seq1	31	31	T	C	3	1							1	2	1	2
>comp367_c0_seq1	55	55	G	C	3	1							1	2	1	2
>comp367_c0_seq1	61	61	C	T	3	1							1	2	1	2
>comp367_c0_seq1	142	142	T	C	4	1							2	2	2	2
>comp367_c0_seq1	152	152	G	A	6	1							3	3	3	3
>comp367_c0_seq1	154	154	G	T	6	0.67							3	1	3	3
>comp367_c0_seq1	196	196	A	C	6	1							2	4	2	4
>comp367_c0_seq1	200	200	T	C	6	1							2	4	2	4
>comp367_c0_seq1	202	202	G	A	6	1							2	4	2	4
>comp367_c0_seq1	250	250	G	C	6	1							2	4	2	4
>comp367_c0_seq1	259	259	T	G	6	1							2	4	2	4
>comp367_c0_seq1	268	268	G	C	6	1							2	4	2	4
>comp367_c0_seq1	277	277	G	A	6	1							2	4	2	4
>comp367_c0_seq1	304	304	T	C	6	1							2	4	2	4
>comp367_c0_seq1	313	313	T	C	6	1							2	4	2	4
>comp367_c0_seq1	330	330	C	T	6	1							2	4	2	4
>comp367_c0_seq1	394	394	A	T	6	1							2	4	2	4
>comp367_c0_seq1	406	406	A	G	5	1							2	3	2	3
>comp367_c0_seq1	436	436	G	A	3	1							2	1	2	1
>comp367_c0_seq1	451	451	T	A	3	1							2	1	2	1
>comp367_c0_seq1	460	460	T	C	3	1							2	1	2	1
>comp367_c0_seq1	467	467	T	C	3	1							2	1	2	1
>comp370_c0_seq1	222	222	T	A	4	1							3	1	3	1
>comp370_c0_seq1	231	231	T	C	3	1							2	1	2	1
>comp370_c0_seq1	234	234	T	G	3	1							2	1	2	1
>comp370_c0_seq1	240	240	A	T	3	1							2	1	2	1
>comp370_c0_seq1	342	342	A	G	3	1							1	2	1	2
>comp370_c0_seq1	346	346	C	A	3	1							1	2	1	2
>comp370_c0_seq1	426	426	C	A	5	1							2	3	2	3
>comp370_c0_seq1	435	435	T	C	5	1							2	3	2	3
>comp370_c0_seq1	465	465	G	C	5	1							2	3	2	3
>comp370_c0_seq1	492	492	T	C	4	1							2	2	2	2
>comp370_c0_seq1	517	517	T	G	5	1							2	3	2	3
>comp370_c0_seq1	555	555	A	T	5	1							2	3	2	3
>comp370_c0_seq1	572	572	G	A	6	1							2	4	2	4
>comp370_c0_seq1	582	582	T	C	7	1							2	5	2	5
>comp370_c0_seq1	609	609	A	G	6	1							1	5	1	5
>comp370_c0_seq1	1026	1026	T	C	3	1							2	1	2	1
>comp370_c0_seq1	1059	1059	C	T	3	1							2	1	2	1
>comp370_c0_seq1	1060	1060	A	G	3	1							2	1	2	1
>comp370_c0_seq1	1066	1066	C	A	3	1							2	1	2	1
>comp372_c0_seq1	299	299	A	G	4	1							1	3	1	3
>comp372_c0_seq1	335	335	C	T	5	1							1	4	1	4
>comp372_c0_seq1	346	346	G	C	5	1							1	4	1	4
>comp372_c0_seq1	370	370	G	A	5	1							1	4	1	4
>comp372_c0_seq1	377	377	C	G	6	1							1	5	1	5
>comp372_c0_seq1	392	392	T	A	4	1							1	3	1	3
>comp372_c0_seq1	419	419	C	G	5	1							1	4	1	4
>comp372_c0_seq1	476	477	CA	TT	4	1							1	3	1	3
>comp372_c0_seq1	498	498	C	T	3	1							1	2	1	2
>comp372_c0_seq1	500	500	G	A	3	1							1	2	1	2
>comp372_c0_seq1	506	506	T	C	3	1							1	2	1	2
>comp372_c0_seq1	509	509	T	G	3	1							1	2	1	2
>comp372_c0_seq1	521	521	T	C	3	1							1	2	1	2
>comp372_c0_seq1	531	531	C	T	3	1							1	2	1	2
>comp372_c0_seq1	758	758	C	T	3	1							1	2	1	2
>comp372_c0_seq1	766	766	T	C	3	1							1	2	1	2
>comp372_c0_seq1	785	785	T	C	3	1							1	2	1	2
>comp373_c0_seq1	447	447	C	G	5	1							1	4	1	4
>comp373_c0_seq1	454	454	G	C	5	0.6							1	2	1	4
>comp373_c0_seq1	473	473	T	A	5	1							1	4	1	4
>comp373_c0_seq1	487	487	C	G	5	1							1	4	1	4
>comp373_c0_seq1	490	490	C	G	5	1							1	4	1	4
>comp373_c0_seq1	502	502	A	C	5	1							1	4	1	4
>comp373_c0_seq1	509	509	G	A	5	1							1	4	1	4
>comp373_c0_seq1	844	844	G	C	3	1							2	1	2	1
>comp373_c0_seq1	847	847	C	G	3	1							2	1	2	1
>comp373_c0_seq1	903	903	T	C	4	1							3	1	3	1
>comp373_c0_seq1	906	906	C	A	4	0.75							2	1	3	1
>comp373_c0_seq1	910	910	A	G	3	1							2	1	2	1
>comp373_c0_seq1	921	921	C	T	3	1							2	1	2	1
>comp373_c0_seq1	923	923	A	G	3	1							2	1	2	1
>comp376_c0_seq1	25	25	C	T	3	1							2	1	2	1
>comp376_c0_seq1	31	31	T	C	3	1							2	1	2	1
>comp376_c0_seq1	39	39	G	A	3	1							2	1	2	1
>comp376_c0_seq1	40	40	T	C	3	1							2	1	2	1
>comp376_c0_seq1	58	58	C	T	3	1							2	1	2	1
>comp376_c0_seq1	73	73	A	T	4	1							2	2	2	2
>comp376_c0_seq1	88	88	T	C	4	1							2	2	2	2
>comp376_c0_seq1	181	181	C	T	7	1							4	3	4	3
>comp376_c0_seq1	193	193	T	A	7	0.71							3	2	4	3
>comp376_c0_seq1	232	232	T	C	7	0.57							2	2	4	3
>comp376_c0_seq1	250	250	T	C	6	1							4	2	4	2
>comp376_c0_seq1	268	268	A	G	6	1							4	2	4	2
>comp376_c0_seq1	327	327	A	C	6	0.5							1	2	3	3
>comp376_c0_seq1	370	370	A	G	7	0.71							3	2	4	3
>comp376_c0_seq1	574	574	T	A	3	1							1	2	1	2
>comp376_c0_seq1	607	607	T	C	3	1							1	2	1	2
>comp376_c0_seq1	616	616	C	A	3	1							1	2	1	2
>comp376_c0_seq1	900	900	T	C	4	1							3	1	3	1
>comp376_c0_seq1	910	910	C	A	4	1							3	1	3	1
>comp376_c0_seq1	919	919	G	A	4	1							3	1	3	1
>comp376_c0_seq1	1006	1006	G	A	4	1							3	1	3	1
>comp376_c0_seq1	1027	1027	A	G	5	1							4	1	4	1
>comp376_c0_seq1	1030	1030	A	G	5	1							4	1	4	1
>comp376_c0_seq1	1036	1036	A	G	5	1							4	1	4	1
>comp376_c0_seq1	1096	1096	A	G	5	1							4	1	4	1
>comp380_c0_seq2	35	35	A	C	3	1							2	1	2	1
>comp380_c0_seq2	38	38	T	C	3	1							2	1	2	1
>comp380_c0_seq2	68	68	T	A	5	1							4	1	4	1
>comp380_c0_seq2	83	83	A	G	5	1							4	1	4	1
>comp380_c0_seq2	98	98	G	C	5	1							4	1	4	1
>comp387_c0_seq1	66	66	C	T	4	1							3	1	3	1
>comp387_c0_seq1	106	106	G	T	5	1							3	2	3	2
>comp387_c0_seq1	171	171	T	C	3	1							2	1	2	1
>comp387_c0_seq1	183	183	C	T	3	1							2	1	2	1
>comp387_c0_seq1	269	269	G	A	3	1							1	2	1	2
>comp387_c0_seq1	281	281	C	T	3	1							1	2	1	2
>comp387_c0_seq1	365	365	C	T	3	1							1	2	1	2
>comp387_c0_seq1	413	413	A	G	4	1							2	2	2	2
>comp387_c0_seq1	423	423	C	G	4	1							2	2	2	2
>comp387_c0_seq1	464	464	A	G	4	1							2	2	2	2
>comp387_c0_seq1	490	490	A	C	4	1							2	2	2	2
>comp387_c0_seq1	503	503	A	T	4	1							2	2	2	2
>comp387_c0_seq1	509	509	A	T	4	1							2	2	2	2
>comp387_c0_seq1	511	511	T	A	4	1							2	2	2	2
>comp387_c0_seq1	518	518	G	T	4	1							2	2	2	2
>comp387_c0_seq1	536	536	T	C	4	1							2	2	2	2
>comp387_c0_seq1	553	553	C	T	4	1							2	2	2	2
>comp387_c0_seq1	575	575	G	C	4	1							2	2	2	2
>comp387_c0_seq1	745	745	T	A	6	1							5	1	5	1
>comp391_c0_seq1	169	169	T	C	3	1							1	2	1	2
>comp392_c0_seq1	415	415	T	C	7	1							1	6	1	6
>comp392_c0_seq1	418	418	T	C	7	1							1	6	1	6
>comp392_c0_seq1	457	457	G	C	5	1							1	4	1	4
>comp392_c0_seq1	460	460	G	C	4	1							1	3	1	3
>comp392_c0_seq1	463	463	G	C	4	1							1	3	1	3
>comp392_c0_seq1	469	469	A	G	4	1							1	3	1	3
>comp392_c0_seq1	477	477	A	T	4	1							1	3	1	3
>comp396_c0_seq1	229	229	G	A	3	1							1	2	1	2
>comp396_c0_seq1	236	236	G	A	3	1							1	2	1	2
>comp396_c0_seq1	263	263	A	T	3	1							1	2	1	2
>comp396_c0_seq1	344	344	A	G	3	1							1	2	1	2
>comp396_c0_seq1	371	371	A	G	3	1							1	2	1	2
>comp399_c0_seq1	146	146	A	T	4	1							2	2	2	2
>comp399_c0_seq1	149	149	T	A	4	1							2	2	2	2
>comp399_c0_seq1	155	155	G	A	4	1							2	2	2	2
>comp399_c0_seq1	182	182	G	A	5	1							2	3	2	3
>comp399_c0_seq1	194	194	T	C	4	1							2	2	2	2
>comp399_c0_seq1	209	209	A	T	4	1							2	2	2	2
>comp399_c0_seq1	254	254	G	A	4	1							2	2	2	2
>comp399_c0_seq1	260	260	A	T	4	1							2	2	2	2
>comp399_c0_seq1	352	352	T	C	4	1							2	2	2	2
>comp399_c0_seq1	353	353	A	G	4	1							2	2	2	2
>comp399_c0_seq1	359	359	T	C	4	1							2	2	2	2
>comp399_c0_seq1	374	374	T	A	3	1							1	2	1	2
>comp399_c0_seq1	377	377	C	T	3	1							1	2	1	2
>comp399_c0_seq1	383	383	A	C	3	1							1	2	1	2
>comp399_c0_seq1	391	391	A	T	3	1							1	2	1	2
>comp400_c0_seq1	118	118	C	G	6	1							5	1	5	1
>comp401_c0_seq1	763	763	C	A	5	1							1	4	1	4
>comp401_c0_seq1	766	766	C	T	5	1							1	4	1	4
>comp401_c0_seq1	802	802	A	T	5	1							2	3	2	3
>comp401_c0_seq1	807	807	T	G	5	1							2	3	2	3
>comp401_c0_seq1	847	847	G	A	5	1							2	3	2	3
>comp401_c0_seq1	874	874	C	T	4	1							2	2	2	2
>comp401_c0_seq1	895	895	A	G	4	1							2	2	2	2
>comp401_c0_seq1	922	922	T	C	3	1							2	1	2	1
>comp401_c0_seq1	939	939	T	G	3	1							2	1	2	1
>comp401_c0_seq1	952	952	C	T	3	1							2	1	2	1
>comp401_c0_seq1	961	961	C	A	3	1							2	1	2	1
>comp401_c0_seq1	1006	1006	G	A	3	1							2	1	2	1
>comp403_c0_seq1	69	69	T	C	3	1							2	1	2	1
>comp403_c0_seq1	91	91	T	C	3	1							2	1	2	1
>comp403_c0_seq1	103	103	A	G	3	1							2	1	2	1
>comp403_c0_seq1	123	123	T	G	3	1							2	1	2	1
>comp403_c0_seq1	126	126	G	T	3	1							2	1	2	1
>comp403_c0_seq1	144	144	A	G	3	1							2	1	2	1
>comp403_c0_seq1	148	148	T	C	3	1							2	1	2	1
>comp403_c0_seq1	154	154	A	C	3	1							2	1	2	1
>comp403_c0_seq1	178	178	A	G	3	1							1	2	1	2
>comp403_c0_seq1	184	184	T	C	3	1							1	2	1	2
>comp403_c0_seq1	187	187	T	C	3	1							1	2	1	2
>comp403_c0_seq1	196	197	CG	AA	3	1							1	2	1	2
>comp403_c0_seq1	212	212	G	A	4	1							1	3	1	3
>comp403_c0_seq1	229	229	T	G	3	1							1	2	1	2
>comp403_c0_seq1	233	233	C	A	3	1							1	2	1	2
>comp403_c0_seq1	279	279	T	C	3	1							1	2	1	2
>comp403_c0_seq1	292	292	T	G	3	1							1	2	1	2
>comp403_c0_seq1	301	301	A	C	3	1							1	2	1	2
>comp403_c0_seq1	307	307	T	C	3	1							1	2	1	2
>comp403_c0_seq1	312	312	G	A	3	1							1	2	1	2
>comp403_c0_seq1	328	328	A	G	3	1							1	2	1	2
>comp403_c0_seq1	349	349	A	G	3	1							1	2	1	2
>comp403_c0_seq1	358	358	T	C	3	1							1	2	1	2
>comp403_c0_seq1	375	375	T	A	3	1							1	2	1	2
>comp415_c0_seq1	508	508	C	A	6	1							5	1	5	1
>comp415_c0_seq1	558	558	C	A	4	1							3	1	3	1
>comp415_c0_seq1	594	594	G	A	4	1							3	1	3	1
>comp415_c0_seq1	613	613	T	G	4	1							3	1	3	1
>comp415_c0_seq1	615	615	T	C	4	1							3	1	3	1
>comp415_c0_seq1	619	619	G	A	4	1							3	1	3	1
>comp416_c0_seq1	45	45	A	T	8	1							0	8	0	8
>comp416_c0_seq1	69	69	G	A	8	1							0	8	0	8
>comp416_c0_seq1	105	105	A	T	8	1							0	8	0	8
>comp416_c0_seq1	117	117	T	C	8	1							0	8	0	8
>comp416_c0_seq1	147	147	A	G	10	1							1	9	1	9
>comp416_c0_seq1	156	156	G	T	11	1							1	10	1	10
>comp416_c0_seq1	166	166	-	T	12	1							1	11	1	11
>comp416_c0_seq1	168	168	T	G	12	1							1	11	1	11
>comp416_c0_seq1	170	170	C	-	13	1							2	11	2	11
>comp416_c0_seq1	181	181	A	C	13	1							2	11	2	11
>comp416_c0_seq1	184	185	AA	GG	13	1							2	11	2	11
>comp416_c0_seq1	203	203	G	A	13	1							2	11	2	11
>comp416_c0_seq1	252	252	T	C	12	1							2	10	2	10
>comp416_c0_seq1	276	276	T	A	9	1							3	6	3	6
>comp416_c0_seq1	327	327	C	T	6	1							4	2	4	2
>comp416_c0_seq1	338	338	C	G	6	1							4	2	4	2
>comp416_c0_seq1	340	340	A	G	6	1							4	2	4	2
>comp416_c0_seq1	372	372	C	T	6	1							4	2	4	2
>comp416_c0_seq1	402	402	T	C	7	1							5	2	5	2
>comp416_c0_seq1	428	428	T	A	7	1							5	2	5	2
>comp416_c0_seq1	444	444	C	T	6	1							5	1	5	1
>comp416_c0_seq1	480	480	A	G	8	1							6	2	6	2
>comp416_c0_seq1	490	490	T	C	8	1							6	2	6	2
>comp416_c0_seq1	513	513	T	A	9	1							6	3	6	3
>comp416_c0_seq1	543	543	A	T	9	1							5	4	5	4
>comp416_c0_seq1	564	564	A	C	10	1							5	5	5	5
>comp416_c0_seq1	579	579	C	T	10	1							5	5	5	5
>comp416_c0_seq1	582	582	A	G	10	1							5	5	5	5
>comp416_c0_seq1	594	594	T	C	10	1							5	5	5	5
>comp416_c0_seq1	598	598	C	A	10	1							5	5	5	5
>comp416_c0_seq1	615	615	G	T	9	1							4	5	4	5
>comp416_c0_seq1	628	628	A	T	9	1							4	5	4	5
>comp420_c0_seq1	10	10	G	A	5	1							3	2	3	2
>comp420_c0_seq1	32	32	C	T	6	1							4	2	4	2
>comp420_c0_seq1	36	36	C	G	6	1							4	2	4	2
>comp420_c0_seq1	43	43	G	A	6	1							4	2	4	2
>comp420_c0_seq1	51	51	T	A	6	1							4	2	4	2
>comp420_c0_seq1	72	72	C	T	5	1							3	2	3	2
>comp420_c0_seq1	84	84	A	C	4	1							3	1	3	1
>comp420_c0_seq1	88	88	C	A	4	1							3	1	3	1
>comp420_c0_seq1	105	105	T	A	5	1							3	2	3	2
>comp420_c0_seq1	114	114	T	C	5	1							3	2	3	2
>comp420_c0_seq1	126	126	T	C	5	1							3	2	3	2
>comp420_c0_seq1	127	127	T	G	5	1							3	2	3	2
>comp420_c0_seq1	144	144	G	A	5	1							3	2	3	2
>comp420_c0_seq1	176	176	G	A	5	1							3	2	3	2
>comp420_c0_seq1	205	205	G	A	5	1							3	2	3	2
>comp420_c0_seq1	208	208	T	C	5	1							3	2	3	2
>comp420_c0_seq1	235	235	A	G	4	1							2	2	2	2
>comp420_c0_seq1	240	240	G	C	4	1							2	2	2	2
>comp420_c0_seq1	246	246	A	G	4	1							2	2	2	2
>comp420_c0_seq1	256	256	T	C	4	1							2	2	2	2
>comp420_c0_seq1	280	280	-	GATGAGAGGAATGTTGCT	4	0.75							1	2	2	2
>comp420_c0_seq1	301	301	C	T	4	0.75							1	2	1	3
>comp420_c0_seq1	308	308	C	T	4	1							1	3	1	3
>comp420_c0_seq1	320	320	A	T	4	1							1	3	1	3
>comp420_c0_seq1	322	322	G	A	4	1							1	3	1	3
>comp420_c0_seq1	340	340	G	A	4	1							1	3	1	3
>comp420_c0_seq1	346	346	C	T	4	1							1	3	1	3
>comp420_c0_seq1	388	388	A	G	3	1							1	2	1	2
>comp420_c0_seq1	406	406	T	A	3	1							1	2	1	2
>comp420_c0_seq1	429	429	C	G	3	1							1	2	1	2
>comp420_c0_seq1	435	435	T	C	3	1							1	2	1	2
>comp420_c0_seq1	438	438	A	G	3	1							1	2	1	2
>comp420_c0_seq1	447	447	G	C	3	1							1	2	1	2
>comp420_c0_seq1	487	487	T	A	4	1							1	3	1	3
>comp420_c0_seq1	495	495	C	A	4	1							1	3	1	3
>comp423_c0_seq1	46	46	A	T	3	1							1	2	1	2
>comp423_c0_seq1	71	71	C	T	3	1							1	2	1	2
>comp423_c0_seq1	105	105	C	A	3	1							1	2	1	2
>comp423_c0_seq1	124	124	C	T	3	1							1	2	1	2
>comp423_c0_seq1	129	129	G	A	3	1							1	2	1	2
>comp423_c0_seq1	135	135	T	C	3	1							1	2	1	2
>comp424_c0_seq1	428	428	A	G	3	1							2	1	2	1
>comp424_c0_seq1	444	444	T	G	3	1							2	1	2	1
>comp424_c0_seq1	450	450	G	A	4	1							3	1	3	1
>comp424_c0_seq1	465	465	C	T	4	1							3	1	3	1
>comp424_c0_seq1	477	477	A	T	4	1							3	1	3	1
>comp424_c0_seq1	525	525	C	T	3	1							2	1	2	1
>comp424_c0_seq1	567	567	A	G	3	1							2	1	2	1
>comp424_c0_seq1	574	574	A	G	3	1							2	1	2	1
>comp424_c0_seq1	593	593	T	C	3	1							1	2	1	2
>comp424_c0_seq1	610	610	T	C	3	1							1	2	1	2
>comp424_c0_seq1	615	615	T	C	3	1							1	2	1	2
>comp426_c0_seq1	53	53	G	C	7	1							0	7	0	7
>comp426_c0_seq1	80	80	G	A	7	1							0	7	0	7
>comp426_c0_seq1	81	81	T	C	7	1							0	7	0	7
>comp426_c0_seq1	88	88	T	C	7	1							0	7	0	7
>comp426_c0_seq1	102	102	T	-	7	1							0	7	0	7
>comp426_c0_seq1	145	145	T	C	8	1							0	8	0	8
>comp426_c0_seq1	157	157	A	G	7	1							0	7	0	7
>comp426_c0_seq1	160	160	A	C	7	1							0	7	0	7
>comp426_c0_seq1	173	173	C	T	7	1							0	7	0	7
>comp426_c0_seq1	178	178	A	G	7	1							0	7	0	7
>comp426_c0_seq1	274	274	C	T	6	1							1	5	1	5
>comp426_c0_seq1	301	302	GT	AA	3	1							1	2	1	2
>comp426_c0_seq1	304	304	T	C	3	1							1	2	1	2
>comp426_c0_seq1	415	415	T	G	8	1							7	1	7	1
>comp426_c0_seq1	451	451	A	G	8	1							7	1	7	1
>comp426_c0_seq1	474	474	T	C	11	1							10	1	10	1
>comp426_c0_seq1	482	482	C	T	11	1							10	1	10	1
>comp426_c0_seq1	495	495	T	C	11	1							10	1	10	1
>comp426_c0_seq1	521	521	T	A	11	1							10	1	10	1
>comp426_c0_seq1	526	526	T	A	11	1							10	1	10	1
>comp426_c0_seq1	539	539	T	C	11	1							10	1	10	1
>comp426_c0_seq1	597	597	T	C	6	1							5	1	5	1
>comp426_c0_seq1	607	607	G	A	6	1							5	1	5	1
>comp426_c0_seq1	637	637	C	T	6	1							5	1	5	1
>comp426_c0_seq1	698	698	T	A	6	1							5	1	5	1
>comp426_c0_seq1	742	742	G	A	4	1							3	1	3	1
>comp427_c0_seq1	70	70	C	T	7	1							1	6	1	6
>comp427_c0_seq1	127	127	G	A	7	1							0	7	0	7
>comp427_c0_seq1	166	166	G	A	9	0.89							1	7	1	8
>comp427_c0_seq1	182	182	C	T	10	1							1	9	1	9
>comp427_c0_seq1	190	190	A	G	10	1							1	9	1	9
>comp427_c0_seq1	208	208	T	G	10	1							1	9	1	9
>comp427_c0_seq1	227	227	A	C	11	1							1	10	1	10
>comp427_c0_seq1	252	252	G	T	11	1							1	10	1	10
>comp427_c0_seq1	254	254	A	C	11	1							1	10	1	10
>comp427_c0_seq1	302	302	G	A	10	1							0	10	0	10
>comp427_c0_seq1	343	343	G	A	11	1							0	11	0	11
>comp427_c0_seq1	349	349	G	A	10	1							0	10	0	10
>comp427_c0_seq1	403	403	G	A	7	1							0	7	0	7
>comp427_c0_seq1	407	407	A	G	7	1							0	7	0	7
>comp432_c0_seq1	935	935	G	A	3	1							2	1	2	1
>comp432_c0_seq1	979	979	T	C	3	1							2	1	2	1
>comp432_c0_seq1	982	982	G	A	3	1							2	1	2	1
>comp436_c0_seq1	272	272	C	T	7	1							0	7	0	7
>comp436_c0_seq1	372	372	C	A	9	1							1	8	1	8
>comp436_c0_seq1	401	401	T	C	8	1							1	7	1	7
>comp436_c0_seq1	428	428	A	G	7	1							1	6	1	6
>comp436_c0_seq1	441	441	C	T	7	0.43							1	2	1	6
>comp436_c0_seq1	446	446	A	G	6	1							1	5	1	5
>comp436_c0_seq1	461	461	C	T	5	1							1	4	1	4
>comp436_c0_seq1	467	467	A	T	5	0.8							1	3	1	4
>comp438_c0_seq1	202	202	T	C	3	1							1	2	1	2
>comp438_c0_seq1	244	244	T	G	9	1							1	8	1	8
>comp438_c0_seq1	259	259	A	G	11	1							1	10	1	10
>comp438_c0_seq1	304	304	T	C	13	1							2	11	2	11
>comp438_c0_seq1	343	343	C	T	12	1							1	11	1	11
>comp438_c0_seq1	352	352	A	G	12	1							1	11	1	11
>comp438_c0_seq1	361	361	G	T	12	1							1	11	1	11
>comp438_c0_seq1	367	367	C	T	10	1							1	9	1	9
>comp438_c0_seq1	376	376	A	G	9	1							1	8	1	8
>comp438_c0_seq1	424	424	C	T	7	1							1	6	1	6
>comp438_c0_seq1	461	461	T	C	3	1							1	2	1	2
>comp438_c0_seq1	493	493	T	C	4	1							3	1	3	1
>comp440_c0_seq1	505	505	T	C	3	1							1	2	1	2
>comp440_c0_seq1	548	548	A	G	3	1							2	1	2	1
>comp440_c0_seq1	581	581	T	C	3	1							2	1	2	1
>comp440_c0_seq1	595	595	G	T	3	1							2	1	2	1
>comp440_c0_seq1	634	634	A	G	4	1							3	1	3	1
>comp440_c0_seq1	640	640	A	G	5	1							3	2	3	2
>comp440_c0_seq1	648	648	A	G	4	1							3	1	3	1
>comp440_c0_seq1	677	677	C	T	5	1							3	2	3	2
>comp440_c0_seq1	685	685	T	C	5	1							3	2	3	2
>comp440_c0_seq1	688	688	C	T	5	1							3	2	3	2
>comp440_c0_seq1	715	715	T	C	5	1							3	2	3	2
>comp440_c0_seq1	717	717	C	T	5	1							3	2	3	2
>comp440_c0_seq1	739	739	C	A	6	1							4	2	4	2
>comp440_c0_seq1	815	815	A	G	6	1							3	3	3	3
>comp440_c0_seq1	823	823	T	G	5	1							2	3	2	3
>comp440_c0_seq1	825	825	A	G	5	1							2	3	2	3
>comp440_c0_seq1	835	835	C	G	5	1							2	3	2	3
>comp440_c0_seq1	838	838	C	G	5	1							2	3	2	3
>comp440_c0_seq1	847	847	G	A	5	1							2	3	2	3
>comp440_c0_seq1	853	853	T	G	5	1							2	3	2	3
>comp440_c0_seq1	856	856	G	A	5	1							2	3	2	3
>comp440_c0_seq1	857	857	G	C	5	1							2	3	2	3
>comp440_c0_seq1	859	859	T	G	5	1							2	3	2	3
>comp440_c0_seq1	874	874	C	T	4	1							1	3	1	3
>comp440_c0_seq1	880	880	C	A	4	1							1	3	1	3
>comp440_c0_seq1	883	883	T	A	4	1							1	3	1	3
>comp440_c0_seq1	1002	1002	T	A	3	1							1	2	1	2
>comp440_c0_seq1	1011	1011	C	T	3	1							1	2	1	2
>comp440_c0_seq1	1020	1020	G	A	3	1							1	2	1	2
>comp440_c0_seq1	1023	1023	C	T	3	1							1	2	1	2
>comp440_c0_seq1	1035	1035	A	G	3	1							1	2	1	2
>comp440_c0_seq1	1038	1038	A	G	3	1							1	2	1	2
>comp440_c0_seq1	1073	1073	C	T	3	1							1	2	1	2
>comp440_c0_seq1	1117	1118	CC	-	4	1							1	3	1	3
>comp440_c0_seq1	1120	1120	-	TG	4	1							1	3	1	3
>comp440_c0_seq1	1212	1212	A	G	4	1							1	3	1	3
>comp440_c0_seq1	1218	1218	T	C	4	1							1	3	1	3
>comp440_c0_seq1	1233	1234	GG	AA	5	1							2	3	2	3
>comp440_c0_seq1	1245	1245	C	T	6	1							2	4	2	4
>comp440_c0_seq1	1251	1251	G	A	6	1							2	4	2	4
>comp440_c0_seq1	1266	1266	C	T	6	1							2	4	2	4
>comp440_c0_seq1	1281	1281	T	A	6	1							2	4	2	4
>comp440_c0_seq1	1290	1290	C	T	5	1							2	3	2	3
>comp440_c0_seq1	1295	1295	A	G	5	1							2	3	2	3
>comp440_c0_seq1	1344	1344	T	C	5	1							2	3	2	3
>comp440_c0_seq1	1359	1359	A	C	4	1							1	3	1	3
>comp440_c0_seq1	1390	1390	C	T	4	1							1	3	1	3
>comp440_c0_seq1	1401	1401	T	A	3	1							1	2	1	2
>comp440_c0_seq1	1434	1434	T	G	3	1							1	2	1	2
>comp440_c0_seq1	1494	1494	A	G	3	1							1	2	1	2
>comp440_c0_seq1	1545	1545	C	T	3	1							1	2	1	2
>comp440_c0_seq1	1546	1546	C	A	3	1							1	2	1	2
>comp440_c0_seq1	1549	1549	G	C	3	1							1	2	1	2
>comp440_c0_seq1	1556	1556	G	A	3	1							1	2	1	2
>comp443_c0_seq1	142	142	A	G	3	1							2	1	2	1
>comp443_c0_seq1	178	178	C	T	4	1							2	2	2	2
>comp443_c0_seq1	193	193	G	C	4	1							2	2	2	2
>comp443_c0_seq1	211	212	TC	CT	4	1							2	2	2	2
>comp443_c0_seq1	253	253	T	A	5	0.8							2	2	3	2
>comp443_c0_seq1	269	269	G	C	5	1							3	2	3	2
>comp443_c0_seq1	323	323	T	-	6	1							4	2	4	2
>comp443_c0_seq1	326	326	T	A	6	1							4	2	4	2
>comp443_c0_seq1	365	365	G	A	4	0.75							2	1	3	1
>comp443_c0_seq1	371	371	C	A	4	0.75							2	1	3	1
>comp443_c0_seq1	395	395	G	A	4	1							3	1	3	1
>comp443_c0_seq1	686	686	G	A	5	1							3	2	3	2
>comp443_c0_seq1	687	687	T	C	5	0.6							1	2	3	2
>comp443_c0_seq1	689	689	G	A	5	0.6							1	2	3	2
>comp443_c0_seq1	704	704	G	A	5	0.6							1	2	3	2
>comp446_c0_seq1	14	14	C	T	3	1							1	2	1	2
>comp446_c0_seq1	23	23	A	G	3	1							1	2	1	2
>comp446_c0_seq1	29	29	A	G	3	1							1	2	1	2
>comp446_c0_seq1	46	46	G	A	4	1							1	3	1	3
>comp446_c0_seq1	81	81	C	G	4	1							1	3	1	3
>comp446_c0_seq1	99	99	G	CAGTGC	4	1							1	3	1	3
>comp446_c0_seq1	115	115	T	C	14	1							2	12	2	12
>comp446_c0_seq1	116	116	G	A	14	1							2	12	2	12
>comp446_c0_seq1	130	130	G	A	14	1							1	13	1	13
>comp446_c0_seq1	146	146	T	A	7	1							1	6	1	6
>comp446_c0_seq1	149	149	A	T	7	1							1	6	1	6
>comp446_c0_seq1	345	345	A	G	7	1							7	0	7	0
>comp446_c0_seq1	359	359	C	T	7	1							7	0	7	0
>comp446_c0_seq1	371	371	C	T	7	1							7	0	7	0
>comp446_c0_seq1	374	374	A	G	7	1							7	0	7	0
>comp446_c0_seq1	389	389	T	C	7	1							7	0	7	0
>comp446_c0_seq1	417	417	C	A	7	1							7	0	7	0
>comp446_c0_seq1	500	500	A	T	9	1							6	3	6	3
>comp446_c0_seq1	510	510	A	G	7	1							4	3	4	3
>comp446_c0_seq1	511	511	A	C	7	1							4	3	4	3
>comp446_c0_seq1	528	528	G	C	9	1							6	3	6	3
>comp446_c0_seq1	533	533	A	G	9	1							6	3	6	3
>comp446_c0_seq1	554	554	C	T	9	1							6	3	6	3
>comp446_c0_seq1	558	558	G	A	9	1							6	3	6	3
>comp446_c0_seq1	560	560	C	T	9	1							6	3	6	3
>comp446_c0_seq1	572	572	A	C	9	1							6	3	6	3
>comp446_c0_seq1	588	588	C	T	7	1							5	2	5	2
>comp446_c0_seq1	636	636	T	G	8	1							5	3	5	3
>comp446_c0_seq1	671	671	C	T	6	1							4	2	4	2
>comp446_c0_seq1	694	694	A	G	6	1							4	2	4	2
>comp446_c0_seq1	701	701	T	C	6	1							4	2	4	2
>comp446_c0_seq1	707	707	C	T	6	0.83							4	1	4	2
>comp446_c0_seq1	716	716	T	A	6	1							4	2	4	2
>comp446_c0_seq1	720	720	G	A	5	1							3	2	3	2
>comp446_c0_seq1	721	721	C	T	5	1							3	2	3	2
>comp446_c0_seq1	733	733	T	C	3	1							2	1	2	1
>comp446_c0_seq1	738	738	T	C	3	1							2	1	2	1
>comp446_c0_seq1	770	770	C	T	4	1							3	1	3	1
>comp446_c0_seq1	774	774	A	C	3	1							2	1	2	1
>comp446_c0_seq1	809	809	G	A	3	1							2	1	2	1
>comp446_c0_seq1	879	879	A	T	5	1							4	1	4	1
>comp446_c0_seq1	896	896	A	C	5	1							4	1	4	1
>comp446_c0_seq1	917	917	C	G	5	1							4	1	4	1
>comp446_c0_seq1	919	919	T	A	5	1							4	1	4	1
>comp446_c0_seq1	938	938	A	G	5	1							4	1	4	1
>comp446_c0_seq1	950	950	T	C	5	1							4	1	4	1
>comp446_c0_seq1	980	980	G	C	6	0.83							4	1	5	1
>comp446_c0_seq1	995	995	A	G	6	0.83							4	1	5	1
>comp446_c0_seq1	1001	1001	T	C	6	0.83							4	1	5	1
>comp446_c0_seq1	1013	1013	T	C	6	0.83							4	1	5	1
>comp447_c0_seq1	317	317	T	C	5	1							1	4	1	4
>comp449_c0_seq1	690	690	C	A	3	1							2	1	2	1
>comp449_c0_seq1	696	696	T	A	3	1							2	1	2	1
>comp449_c0_seq1	816	816	T	C	3	1							1	2	1	2
>comp450_c0_seq1	238	238	C	T	7	1							1	6	1	6
>comp450_c0_seq1	241	241	A	G	7	1							1	6	1	6
>comp450_c0_seq1	256	256	T	G	7	1							1	6	1	6
>comp450_c0_seq1	275	275	T	C	8	0.87							1	6	1	7
>comp450_c0_seq1	289	289	A	G	8	1							1	7	1	7
>comp450_c0_seq1	316	316	C	T	8	1							1	7	1	7
>comp450_c0_seq1	373	373	C	T	7	1							2	5	2	5
>comp450_c0_seq1	376	376	C	T	7	1							2	5	2	5
>comp450_c0_seq1	382	382	A	G	7	1							2	5	2	5
>comp450_c0_seq1	394	394	G	A	7	1							2	5	2	5
>comp450_c0_seq1	404	404	T	C	6	1							2	4	2	4
>comp450_c0_seq1	408	410	CTC	TTT	5	1							2	3	2	3
>comp452_c0_seq1	213	213	G	A	3	1							1	2	1	2
>comp452_c0_seq1	243	243	G	A	3	1							1	2	1	2
>comp452_c0_seq1	246	246	A	G	3	1							1	2	1	2
>comp452_c0_seq1	328	328	G	A	5	1							3	2	3	2
>comp452_c0_seq1	342	342	T	A	5	1							3	2	3	2
>comp452_c0_seq1	360	360	T	G	5	1							3	2	3	2
>comp452_c0_seq1	399	399	T	C	4	1							3	1	3	1
>comp452_c0_seq1	429	429	G	T	5	1							3	2	3	2
>comp452_c0_seq1	438	438	G	C	5	1							3	2	3	2
>comp452_c0_seq1	451	451	C	T	6	1							4	2	4	2
>comp452_c0_seq1	460	460	C	G	6	1							4	2	4	2
>comp452_c0_seq1	471	471	A	G	7	1							4	3	4	3
>comp452_c0_seq1	477	477	C	T	7	1							4	3	4	3
>comp452_c0_seq1	498	498	C	T	7	1							4	3	4	3
>comp452_c0_seq1	499	499	A	G	7	1							4	3	4	3
>comp452_c0_seq1	528	528	T	A	6	1							4	2	4	2
>comp452_c0_seq1	529	529	T	C	6	1							4	2	4	2
>comp452_c0_seq1	570	570	T	C	7	1							5	2	5	2
>comp452_c0_seq1	591	591	-	T	7	1							5	2	5	2
>comp452_c0_seq1	593	595	ATG	CA	7	1							5	2	5	2
>comp452_c0_seq1	600	600	C	T	7	1							5	2	5	2
>comp452_c0_seq1	700	700	G	A	3	1							1	2	1	2
>comp452_c0_seq1	762	762	T	C	3	1							1	2	1	2
>comp452_c0_seq1	780	780	T	C	3	1							1	2	1	2
>comp452_c0_seq1	786	786	T	C	3	1							1	2	1	2
>comp452_c0_seq1	1041	1041	T	A	4	1							3	1	3	1
>comp452_c0_seq1	1047	1047	A	G	4	1							3	1	3	1
>comp452_c0_seq1	1089	1089	G	A	4	1							3	1	3	1
>comp457_c0_seq1	378	378	C	A	3	1							2	1	2	1
>comp457_c0_seq1	420	420	A	G	4	1							2	2	2	2
>comp457_c0_seq1	451	451	A	G	4	1							2	2	2	2
>comp457_c0_seq1	579	579	G	A	3	1							1	2	1	2
>comp457_c0_seq1	583	583	A	G	3	1							1	2	1	2
>comp457_c0_seq1	588	588	A	T	3	1							1	2	1	2
>comp464_c0_seq1	38	38	C	T	4	0.75							2	1	3	1
>comp464_c0_seq1	436	436	A	G	4	1							3	1	3	1
>comp464_c0_seq1	452	452	G	T	4	1							3	1	3	1
>comp464_c0_seq1	454	454	T	C	4	1							3	1	3	1
>comp464_c0_seq1	479	479	A	T	3	1							2	1	2	1
>comp464_c0_seq1	516	516	C	G	3	1							2	1	2	1
>comp464_c0_seq1	520	520	T	C	3	1							2	1	2	1
>comp464_c0_seq1	540	540	T	C	3	1							2	1	2	1
>comp464_c0_seq1	583	583	T	C	3	1							2	1	2	1
>comp464_c0_seq1	604	604	A	G	3	1							2	1	2	1
>comp464_c0_seq1	617	617	A	G	3	1							2	1	2	1
>comp464_c0_seq1	622	622	A	C	3	1							2	1	2	1
>comp464_c0_seq1	634	634	C	G	3	1							2	1	2	1
>comp464_c0_seq1	654	655	AC	-	3	1							2	1	2	1
>comp464_c0_seq1	657	658	GA	TGCT	3	1							2	1	2	1
>comp472_c0_seq1	745	747	CTG	T	4	1							2	2	2	2
>comp472_c0_seq1	750	752	GCT	CAGCC	4	1							2	2	2	2
>comp472_c0_seq1	776	776	G	T	4	1							2	2	2	2
>comp472_c0_seq1	905	905	C	A	3	1							2	1	2	1
>comp472_c0_seq1	916	916	C	T	3	1							2	1	2	1
>comp472_c0_seq1	953	953	A	G	3	1							2	1	2	1
>comp472_c0_seq1	979	979	G	C	3	1							2	1	2	1
>comp472_c0_seq1	1006	1006	T	C	3	1							2	1	2	1
>comp472_c0_seq1	1012	1012	C	T	3	1							2	1	2	1
>comp472_c0_seq1	1054	1054	C	T	3	1							2	1	2	1
>comp472_c0_seq1	1057	1057	C	G	3	1							2	1	2	1
>comp472_c0_seq1	1075	1075	C	T	3	1							2	1	2	1
>comp472_c0_seq1	1128	1128	C	T	3	1							2	1	2	1
>comp472_c0_seq1	1173	1173	G	A	3	1							2	1	2	1
>comp472_c0_seq1	1191	1191	T	C	3	1							2	1	2	1
>comp472_c0_seq1	1700	1700	T	G	4	0.75							1	2	1	3
>comp472_c0_seq1	1707	1707	T	C	4	0.75							1	2	1	3
>comp472_c0_seq1	1712	1712	A	G	4	1							1	3	1	3
>comp472_c0_seq1	1725	1725	C	G	4	0.75							1	2	1	3
>comp472_c0_seq1	1726	1726	A	T	4	0.75							1	2	1	3
>comp472_c0_seq1	1728	1728	A	T	4	0.75							1	2	1	3
>comp472_c0_seq1	1740	1740	C	T	4	0.75							1	2	1	3
>comp472_c0_seq1	1743	1743	G	A	4	0.75							1	2	1	3
>comp472_c0_seq1	1746	1746	A	G	4	0.75							1	2	1	3
>comp472_c0_seq1	1752	1752	G	A	5	1							1	4	1	4
>comp472_c0_seq1	1764	1764	A	G	5	0.8							1	3	1	4
>comp472_c0_seq1	1773	1773	C	T	5	0.8							1	3	1	4
>comp474_c0_seq1	152	152	A	T	3	1							2	1	2	1
>comp474_c0_seq1	172	172	G	A	3	1							2	1	2	1
>comp474_c0_seq1	182	182	C	T	4	1							3	1	3	1
>comp474_c0_seq1	192	192	C	A	4	1							3	1	3	1
>comp474_c0_seq1	208	208	G	C	4	1							3	1	3	1
>comp475_c0_seq1	461	461	T	C	5	1							1	4	1	4
>comp475_c0_seq1	506	506	A	G	5	1							2	3	2	3
>comp475_c0_seq1	567	567	C	T	5	1							2	3	2	3
>comp475_c0_seq1	587	587	C	A	7	1							2	5	2	5
>comp475_c0_seq1	599	599	G	A	6	1							2	4	2	4
>comp475_c0_seq1	650	650	A	G	6	1							2	4	2	4
>comp475_c0_seq1	653	653	A	G	6	1							2	4	2	4
>comp475_c0_seq1	662	662	G	C	6	1							2	4	2	4
>comp475_c0_seq1	665	665	A	G	6	1							2	4	2	4
>comp475_c0_seq1	688	688	-	T	6	1							2	4	2	4
>comp475_c0_seq1	691	691	T	-	6	1							2	4	2	4
>comp475_c0_seq1	711	711	T	C	6	1							2	4	2	4
>comp475_c0_seq1	728	728	C	T	6	1							2	4	2	4
>comp475_c0_seq1	746	746	A	G	6	1							2	4	2	4
>comp475_c0_seq1	762	762	C	A	6	1							2	4	2	4
>comp475_c0_seq1	767	767	G	A	6	1							2	4	2	4
>comp475_c0_seq1	815	815	T	G	5	1							1	4	1	4
>comp475_c0_seq1	902	902	A	G	3	1							1	2	1	2
>comp475_c0_seq1	917	917	A	C	3	1							1	2	1	2
>comp475_c0_seq1	938	938	T	C	3	1							1	2	1	2
>comp475_c0_seq1	990	990	G	A	4	1							2	2	2	2
>comp475_c0_seq1	1031	1031	C	T	4	1							2	2	2	2
>comp475_c0_seq1	1052	1052	G	A	4	1							2	2	2	2
>comp475_c0_seq1	1055	1055	A	G	4	1							2	2	2	2
>comp475_c0_seq1	1061	1061	A	G	4	1							2	2	2	2
>comp475_c0_seq1	1067	1067	A	G	4	1							2	2	2	2
>comp475_c0_seq1	1088	1088	T	C	4	1							2	2	2	2
>comp485_c0_seq1	21	21	A	G	6	1							4	2	4	2
>comp485_c0_seq1	55	55	C	G	6	1							4	2	4	2
>comp485_c0_seq1	129	129	C	T	5	1							3	2	3	2
>comp485_c0_seq1	130	130	G	A	5	1							3	2	3	2
>comp485_c0_seq1	141	141	G	A	5	1							3	2	3	2
>comp485_c0_seq1	144	144	C	A	4	1							2	2	2	2
>comp485_c0_seq1	160	160	A	G	4	1							2	2	2	2
>comp485_c0_seq1	161	161	A	T	4	1							2	2	2	2
>comp485_c0_seq1	171	171	C	A	4	1							2	2	2	2
>comp485_c0_seq1	184	185	CT	GC	3	1							2	1	2	1
>comp485_c0_seq1	288	288	G	A	7	1							7	0	7	0
>comp485_c0_seq1	297	297	C	G	7	1							7	0	7	0
[truncated: 97,586 more rows]
