# Supplementary material for: De novo transcriptome assembly of Pueraria montana var. lobata and Neustanthus phaseoloides for the development of eSSR and SNP markers: narrowing the US origin(s) of the invasive kudzu
Source: BMC Genomics. 2018 Jun 5;19:439. doi: 10.1186/s12864-018-4798-3 (PMC5989403; doi:10.1186/s12864-018-4798-3)
Supplement: Supplementary file 9 — SNPs_CPP02_vs_Pmnk6_CPP27. High-confidence single nucleotide polymorphisms between tropical kudzu CPP02 (reference: Ref) and a composite transcriptome comprising reads from kudzu accessions CPP27 and Pmnk6 (variant: Var). Abbreviations as described for Additional file 6. (XLSX 11520 kb) [file 12864_2018_4798_MOESM9_ESM.xlsx]

## Sheet: SNPs_CPP02_vs_Pmnk6_CPP27
>Reference	Start	End	Ref	Var	Total	Var
>Accno	Pos	Pos	Nuc	Nuc	Depth	Freq
>comp1_c0_seq1	100	100	A	T	9	1
>comp1_c0_seq1	156	156	A	G	9	1
>comp1_c0_seq1	157	157	T	C	9	0.89
>comp1_c0_seq1	174	174	C	A	10	0.9
>comp1_c0_seq1	298	298	C	T	8	1
>comp1_c0_seq1	302	302	G	A	8	0.87
>comp2_c0_seq1	59	59	A	C	4	1
>comp2_c0_seq1	71	71	G	C	4	1
>comp2_c0_seq1	73	73	T	C	4	1
>comp2_c0_seq1	80	80	C	G	4	1
>comp2_c0_seq1	86	86	A	C	4	1
>comp4_c0_seq1	37	37	G	A	12	0.83
>comp4_c0_seq1	58	58	T	A	13	0.77
>comp4_c0_seq1	103	103	T	C	14	1
>comp4_c0_seq1	110	110	-	A	14	1
>comp4_c0_seq1	153	153	C	T	13	0.77
>comp4_c0_seq1	174	174	C	T	13	0.77
>comp4_c0_seq1	210	210	A	G	13	1
>comp5_c0_seq1	8	8	G	T	7	1
>comp5_c0_seq1	14	14	T	A	7	1
>comp5_c0_seq1	29	29	A	G	8	1
>comp5_c0_seq1	112	113	GG	AA	11	1
>comp5_c0_seq1	114	114	T	C	11	1
>comp5_c0_seq1	126	126	T	C	12	1
>comp5_c0_seq1	157	157	C	T	13	1
>comp5_c0_seq1	158	158	A	G	13	1
>comp5_c0_seq1	196	196	C	T	19	1
>comp5_c0_seq1	235	235	C	T	22	0.95
>comp5_c0_seq1	245	245	A	G	22	1
>comp5_c0_seq1	249	251	TTG	-	22	1
>comp5_c0_seq1	271	271	T	C	22	1
>comp5_c0_seq1	296	297	CA	TCG	24	1
>comp5_c0_seq1	303	303	G	A	23	1
>comp5_c0_seq1	312	312	G	A	26	1
>comp5_c0_seq1	364	364	C	G	35	1
>comp5_c0_seq1	370	370	T	-	36	1
>comp5_c0_seq1	408	408	A	C	37	0.97
>comp5_c0_seq1	421	421	G	A	36	1
>comp5_c0_seq1	459	459	-	G	38	1
>comp5_c0_seq1	462	462	G	-	38	1
>comp5_c0_seq1	466	466	T	G	38	0.97
>comp5_c0_seq1	470	470	G	C	38	1
>comp5_c0_seq1	493	493	T	C	37	1
>comp5_c0_seq1	496	496	T	C	37	1
>comp5_c0_seq1	515	515	G	A	34	1
>comp5_c0_seq1	526	526	A	-	33	1
>comp5_c0_seq1	529	529	T	A	33	1
>comp5_c0_seq1	530	530	-	C	33	1
>comp5_c0_seq1	544	544	-	CAG	26	1
>comp5_c0_seq2	73	73	G	A	5	1
>comp5_c0_seq2	74	74	G	T	5	1
>comp5_c0_seq2	82	82	G	A	5	1
>comp5_c0_seq2	84	84	T	A	5	1
>comp5_c0_seq2	88	88	T	C	5	1
>comp5_c0_seq2	93	93	C	T	5	1
>comp5_c0_seq2	103	103	G	A	5	1
>comp5_c0_seq2	104	105	TG	CT	5	1
>comp5_c0_seq2	110	110	T	A	5	1
>comp5_c0_seq2	112	112	G	A	5	1
>comp5_c0_seq2	114	114	T	C	5	1
>comp5_c0_seq2	118	118	-	AGCA	5	1
>comp5_c0_seq2	122	122	A	G	5	1
>comp5_c0_seq2	123	125	CTG	TTT	5	1
>comp5_c0_seq2	127	127	A	G	5	1
>comp5_c0_seq2	130	130	G	A	5	1
>comp5_c0_seq2	139	139	C	T	18	1
>comp5_c0_seq2	156	156	-	T	21	1
>comp5_c0_seq2	158	158	A	-	21	1
>comp5_c0_seq2	168	168	A	G	22	0.95
>comp5_c0_seq2	177	177	A	C	23	0.96
>comp5_c0_seq2	274	274	A	G	34	0.97
>comp5_c0_seq2	289	289	G	A	34	0.97
>comp5_c0_seq2	379	379	T	G	39	1
>comp5_c0_seq2	391	391	A	T	40	1
>comp5_c0_seq2	449	449	A	C	47	1
>comp5_c0_seq2	454	454	A	T	47	1
>comp5_c0_seq2	460	460	A	G	46	1
>comp5_c0_seq2	470	470	T	C	45	1
>comp5_c0_seq2	487	487	C	A	43	0.98
>comp5_c0_seq2	505	505	T	C	41	0.98
>comp5_c0_seq2	515	515	G	A	40	0.97
>comp5_c0_seq2	525	525	A	C	38	0.97
>comp10_c0_seq1	211	211	G	A	4	1
>comp10_c0_seq1	217	217	T	C	4	1
>comp10_c0_seq1	253	253	A	G	6	1
>comp10_c0_seq1	279	279	G	A	6	1
>comp10_c0_seq1	289	289	A	G	6	1
>comp10_c0_seq1	302	302	C	T	6	1
>comp10_c0_seq1	305	305	C	G	6	1
>comp10_c0_seq1	334	334	A	G	6	1
>comp10_c0_seq1	345	345	A	T	6	1
>comp10_c0_seq1	364	365	GG	AA	7	1
>comp10_c0_seq1	367	367	T	C	7	1
>comp10_c0_seq1	380	380	T	C	7	1
>comp10_c0_seq1	442	442	A	G	10	0.8
>comp10_c0_seq1	446	446	A	G	17	0.53
>comp10_c0_seq1	454	454	G	A	16	0.56
>comp10_c0_seq1	466	466	T	A	16	0.44
>comp10_c0_seq1	469	469	C	T	16	0.56
>comp10_c0_seq1	470	470	C	T	16	0.44
>comp10_c0_seq1	479	479	G	T	16	0.56
>comp10_c0_seq1	490	490	T	C	13	0.54
>comp10_c0_seq1	496	496	A	T	13	0.46
>comp10_c0_seq1	505	505	C	T	13	1
>comp10_c0_seq1	508	508	A	T	13	0.46
>comp10_c0_seq1	541	541	G	T	12	0.42
>comp10_c0_seq1	542	542	C	T	12	0.42
>comp10_c0_seq1	550	550	A	G	12	0.42
>comp10_c0_seq1	568	568	G	A	10	0.7
>comp10_c0_seq1	568	568	G	T	10	0.3
>comp10_c0_seq1	572	572	T	G	10	0.3
>comp10_c0_seq1	574	574	T	A	10	0.3
>comp10_c0_seq1	580	580	T	C	8	0.37
>comp10_c0_seq1	595	595	T	C	8	0.37
>comp10_c0_seq1	601	601	T	A	8	1
>comp10_c0_seq1	607	607	C	A	8	0.37
>comp10_c0_seq1	622	622	G	A	8	0.37
>comp10_c0_seq1	644	644	A	C	8	0.37
>comp10_c0_seq1	670	670	A	C	3	1
>comp10_c0_seq1	673	673	T	G	3	1
>comp10_c0_seq1	694	694	T	C	3	1
>comp10_c0_seq1	700	700	T	C	3	1
>comp10_c0_seq1	703	703	G	C	3	1
>comp11_c0_seq1	42	42	T	A	11	0.27
>comp11_c0_seq1	48	48	G	A	11	0.73
>comp11_c0_seq1	51	51	G	A	11	0.27
>comp11_c0_seq1	55	55	T	C	11	0.27
>comp11_c0_seq1	60	60	T	G	11	0.27
>comp11_c0_seq1	77	77	A	G	11	0.27
>comp11_c0_seq1	84	84	A	T	11	0.27
>comp11_c0_seq1	90	93	TTTC	CTTT	11	0.27
>comp11_c0_seq1	104	104	-	T	13	1
>comp11_c0_seq1	119	119	A	C	12	0.25
>comp11_c0_seq1	124	124	G	A	12	1
>comp11_c0_seq1	137	137	G	A	15	0.2
>comp11_c0_seq1	143	143	A	T	15	0.93
>comp11_c0_seq1	146	146	A	G	15	0.53
>comp11_c0_seq1	149	149	T	A	15	0.2
>comp11_c0_seq1	170	170	C	T	19	0.26
>comp11_c0_seq1	194	194	T	C	22	1
>comp11_c0_seq1	197	197	G	T	22	0.23
>comp11_c0_seq1	206	206	A	C	20	0.2
>comp11_c0_seq1	212	212	A	G	20	0.2
>comp11_c0_seq1	215	215	A	G	20	1
>comp11_c0_seq1	227	227	T	A	21	0.19
>comp11_c0_seq1	239	239	G	A	24	0.17
>comp11_c0_seq1	242	242	G	A	24	0.17
>comp11_c0_seq1	245	245	T	A	24	0.17
>comp11_c0_seq1	254	254	A	T	25	0.2
>comp11_c0_seq1	257	257	A	T	25	0.2
>comp11_c0_seq1	263	263	A	G	26	0.19
>comp11_c0_seq1	272	272	A	T	26	0.19
>comp11_c0_seq1	281	281	C	T	27	1
>comp11_c0_seq1	293	293	C	A	28	0.21
>comp11_c0_seq1	299	299	G	C	28	0.79
>comp11_c0_seq1	311	311	A	G	28	0.21
>comp11_c0_seq1	317	317	A	C	28	0.21
>comp11_c0_seq1	323	323	G	A	28	0.21
>comp11_c0_seq1	335	335	G	A	29	0.24
>comp11_c0_seq1	356	356	C	T	29	0.24
>comp11_c0_seq1	359	359	T	C	29	0.24
>comp11_c0_seq1	362	362	A	G	29	0.24
>comp11_c0_seq1	367	367	G	A	30	0.23
>comp11_c0_seq1	386	386	C	T	30	0.23
>comp11_c0_seq1	407	407	C	T	28	0.21
>comp11_c0_seq1	431	431	T	G	26	0.85
>comp11_c0_seq1	446	446	T	A	26	0.81
>comp11_c0_seq1	455	455	T	A	26	0.85
>comp11_c0_seq1	458	458	T	A	26	0.12
>comp11_c0_seq1	468	468	T	C	27	0.93
>comp11_c0_seq1	469	469	-	A	27	0.93
>comp11_c0_seq1	480	480	-	C	29	0.9
>comp11_c0_seq1	488	488	G	-	30	0.9
>comp11_c0_seq1	490	490	-	T	30	1
>comp11_c0_seq1	494	494	T	G	30	1
>comp11_c0_seq1	497	497	T	G	30	0.9
>comp11_c0_seq1	497	497	T	C	30	0.1
>comp11_c0_seq1	498	498	C	A	30	0.9
>comp11_c0_seq1	501	501	C	A	30	1
>comp11_c0_seq1	541	541	A	T	26	1
>comp11_c0_seq1	543	543	A	C	26	0.88
>comp11_c0_seq1	564	564	A	C	24	0.87
>comp11_c0_seq1	567	567	G	T	24	1
>comp11_c0_seq1	570	570	A	T	24	0.87
>comp11_c0_seq1	575	575	C	T	24	1
>comp11_c0_seq1	582	582	C	A	24	0.87
>comp11_c0_seq1	590	590	A	G	23	0.91
>comp11_c0_seq1	591	591	A	T	23	0.91
>comp11_c0_seq1	605	605	G	T	23	0.91
>comp11_c0_seq1	621	621	G	A	23	0.91
>comp11_c0_seq1	663	663	C	T	20	0.85
>comp11_c0_seq1	669	669	C	T	20	0.8
>comp11_c0_seq1	693	693	A	C	20	0.85
>comp11_c0_seq1	693	693	A	G	20	0.15
>comp11_c0_seq1	698	698	G	A	20	0.85
>comp11_c0_seq1	710	710	T	C	19	0.89
>comp11_c0_seq1	714	714	A	G	18	0.89
>comp11_c0_seq1	717	717	C	T	18	1
>comp11_c0_seq1	747	747	T	C	17	0.88
>comp11_c0_seq1	768	768	A	G	17	1
>comp11_c0_seq1	772	772	G	C	17	0.88
>comp11_c0_seq1	777	777	A	T	17	1
>comp11_c0_seq1	807	807	T	C	15	1
>comp11_c0_seq1	818	818	-	T	15	0.87
>comp11_c0_seq1	823	823	A	-	16	0.81
>comp11_c0_seq1	825	825	G	A	16	0.81
>comp11_c0_seq1	828	828	T	G	16	0.81
>comp11_c0_seq1	870	870	C	T	12	0.75
>comp11_c0_seq1	885	885	G	A	12	1
>comp11_c0_seq1	894	894	A	G	11	0.73
>comp11_c0_seq1	912	912	A	T	10	0.7
>comp13_c0_seq1	14	14	T	A	4	1
>comp13_c0_seq1	26	26	G	A	4	1
>comp13_c0_seq1	33	33	T	A	4	1
>comp13_c0_seq1	42	42	G	A	4	1
>comp13_c0_seq1	50	50	G	T	4	1
>comp13_c0_seq1	68	68	T	C	4	1
>comp13_c0_seq1	98	98	G	A	4	1
>comp13_c0_seq1	105	105	G	T	5	1
>comp13_c0_seq1	155	155	T	C	6	1
>comp13_c0_seq1	157	157	C	T	6	1
>comp13_c0_seq1	176	176	C	T	7	1
>comp13_c0_seq1	177	179	GCA	AAG	7	1
>comp13_c0_seq1	184	184	G	A	7	1
>comp13_c0_seq1	209	209	A	T	9	1
>comp13_c0_seq1	212	212	G	T	9	1
>comp13_c0_seq1	246	246	C	G	10	1
>comp13_c0_seq1	302	302	T	-	12	1
>comp13_c0_seq1	303	303	-	A	12	1
>comp13_c0_seq1	308	308	C	T	12	1
>comp13_c0_seq1	329	329	C	T	12	1
>comp13_c0_seq1	330	330	A	G	12	1
>comp13_c0_seq1	350	350	T	C	12	1
>comp13_c0_seq1	389	389	T	C	12	1
>comp13_c0_seq1	414	414	T	G	11	1
>comp13_c0_seq1	428	428	A	G	11	1
>comp13_c0_seq1	431	431	T	C	11	1
>comp13_c0_seq1	432	432	G	A	11	1
>comp13_c0_seq1	440	440	T	C	11	1
>comp13_c0_seq1	472	472	G	A	10	1
>comp13_c0_seq1	476	476	T	C	10	1
>comp13_c0_seq1	499	499	T	A	9	1
>comp13_c0_seq1	514	514	A	-	7	1
>comp13_c0_seq1	517	517	-	G	7	1
>comp13_c0_seq1	525	525	A	G	7	1
>comp13_c0_seq1	528	528	C	T	7	1
>comp13_c0_seq1	573	573	T	A	5	1
>comp13_c0_seq1	575	575	G	A	4	1
>comp13_c0_seq1	587	587	T	G	4	1
>comp13_c0_seq1	605	605	T	C	4	1
>comp13_c0_seq1	620	621	TG	-	4	1
>comp13_c0_seq1	622	622	-	AA	4	1
>comp14_c0_seq1	32	32	A	G	4	1
>comp14_c0_seq1	34	34	T	G	4	1
>comp14_c0_seq1	38	38	T	C	4	1
>comp14_c0_seq1	42	42	A	G	4	1
>comp14_c0_seq1	108	108	G	T	3	1
>comp14_c0_seq1	140	140	A	G	4	1
>comp14_c0_seq1	141	141	C	T	4	1
>comp14_c0_seq1	167	167	G	A	4	1
>comp14_c0_seq1	188	188	G	A	4	1
>comp14_c0_seq1	203	203	A	G	5	1
>comp14_c0_seq1	219	219	C	T	5	0.8
>comp14_c0_seq1	237	237	C	T	4	1
>comp14_c0_seq1	260	260	T	C	5	1
>comp14_c0_seq1	266	266	A	G	5	1
>comp14_c0_seq1	290	290	T	A	6	1
>comp14_c0_seq1	292	292	A	-	6	1
>comp14_c0_seq1	297	297	-	G	6	1
>comp14_c0_seq1	311	311	G	T	6	1
>comp14_c0_seq1	325	325	T	C	7	1
>comp14_c0_seq1	327	327	C	G	7	1
>comp14_c0_seq1	350	350	C	T	7	1
>comp14_c0_seq1	374	374	G	T	7	1
>comp14_c0_seq1	379	379	C	G	7	1
>comp14_c0_seq1	389	389	T	C	7	1
>comp14_c0_seq1	416	416	T	C	7	1
>comp14_c0_seq1	419	419	C	G	7	0.86
>comp14_c0_seq1	429	429	G	T	6	1
>comp14_c0_seq1	450	450	G	C	4	1
>comp14_c0_seq1	452	452	G	A	3	1
>comp14_c0_seq1	470	470	T	C	3	1
>comp14_c0_seq1	484	484	C	T	3	1
>comp14_c0_seq1	485	485	A	G	3	1
>comp14_c0_seq1	541	541	G	A	3	1
>comp14_c0_seq1	548	548	G	A	3	1
>comp15_c0_seq1	13	13	G	T	9	1
>comp15_c0_seq1	20	20	C	G	10	1
>comp15_c0_seq1	32	32	A	G	10	1
>comp15_c0_seq1	41	41	C	T	10	1
>comp15_c0_seq1	124	124	C	G	9	1
>comp15_c0_seq1	128	128	T	C	9	1
>comp15_c0_seq1	183	183	T	C	8	1
>comp15_c0_seq1	186	186	C	T	8	1
>comp15_c0_seq1	193	193	T	C	7	1
>comp15_c0_seq1	200	200	T	A	7	1
>comp15_c0_seq1	214	214	T	C	7	1
>comp15_c0_seq1	220	220	-	TTC	7	1
>comp15_c0_seq1	228	228	G	T	7	1
>comp15_c0_seq1	235	235	T	C	9	1
>comp15_c0_seq1	259	259	G	A	9	1
>comp15_c0_seq1	338	338	G	A	7	1
>comp15_c0_seq1	347	347	T	A	6	1
>comp15_c0_seq1	396	396	T	C	6	1
>comp15_c0_seq1	398	398	T	G	6	1
>comp15_c0_seq1	410	410	G	A	6	1
>comp15_c0_seq1	428	428	T	A	6	1
>comp15_c0_seq1	440	440	G	C	6	1
>comp18_c0_seq1	19	19	G	A	5	1
>comp18_c0_seq1	22	22	A	T	5	1
>comp18_c0_seq1	40	40	G	A	5	1
>comp18_c0_seq1	92	92	C	T	5	1
>comp18_c0_seq1	124	124	A	G	5	1
>comp18_c0_seq1	142	142	A	C	5	1
>comp18_c0_seq1	186	186	C	T	4	1
>comp18_c0_seq1	211	211	T	C	3	1
>comp20_c0_seq1	349	349	G	T	3	1
>comp20_c0_seq1	351	351	G	C	3	1
>comp22_c0_seq1	113	113	A	G	3	1
>comp29_c0_seq1	16	16	G	A	3	1
>comp29_c0_seq1	33	33	C	A	3	1
>comp29_c0_seq1	61	61	A	G	4	1
>comp29_c0_seq1	63	63	A	T	4	1
>comp29_c0_seq1	66	66	A	G	4	1
>comp29_c0_seq1	94	94	T	C	4	1
>comp29_c0_seq1	100	100	A	C	4	1
>comp29_c0_seq1	117	117	C	T	3	1
>comp29_c0_seq1	130	130	G	C	3	1
>comp29_c0_seq1	137	137	T	C	3	1
>comp29_c0_seq1	138	138	T	G	3	1
>comp29_c0_seq1	145	145	T	C	3	1
>comp29_c0_seq1	148	148	C	T	3	1
>comp29_c0_seq1	155	155	A	G	3	1
>comp29_c0_seq1	162	162	A	T	4	1
>comp29_c0_seq1	246	246	A	G	4	1
>comp29_c0_seq1	301	301	G	A	5	1
>comp29_c0_seq1	310	310	G	A	5	1
>comp29_c0_seq1	319	319	A	C	5	1
>comp29_c0_seq1	365	366	AA	GG	3	1
>comp31_c0_seq1	7	7	C	T	9	1
>comp31_c0_seq1	20	20	-	A	9	1
>comp31_c0_seq1	28	28	T	G	9	1
>comp31_c0_seq1	41	41	T	C	9	1
>comp31_c0_seq1	71	71	A	T	7	1
>comp31_c0_seq1	119	119	T	A	9	1
>comp31_c0_seq1	205	205	T	C	9	1
>comp31_c0_seq1	257	257	A	C	7	1
>comp31_c0_seq1	293	293	A	C	9	1
>comp31_c0_seq1	359	359	G	T	7	1
>comp32_c0_seq2	160	160	G	T	4	1
>comp32_c0_seq2	175	175	A	C	4	1
>comp32_c0_seq2	185	185	G	C	4	1
>comp32_c0_seq2	191	191	A	T	4	1
>comp32_c0_seq2	271	271	G	A	3	1
>comp32_c0_seq2	295	295	T	A	3	1
>comp32_c0_seq2	301	301	A	G	3	1
>comp32_c0_seq2	306	306	C	G	3	1
>comp32_c0_seq2	351	351	A	C	3	1
>comp33_c0_seq1	239	243	TCAAG	AAA	3	1
>comp33_c0_seq1	245	245	-	A	6	1
>comp33_c0_seq1	248	248	-	A	6	1
>comp33_c0_seq1	255	255	T	-	6	1
>comp33_c0_seq1	256	256	-	A	6	1
>comp33_c0_seq1	268	268	G	A	6	1
>comp33_c0_seq1	298	298	A	C	6	1
>comp33_c0_seq1	303	303	A	T	6	1
>comp33_c0_seq1	334	334	G	C	6	1
>comp33_c0_seq1	339	339	-	C	6	1
>comp33_c0_seq1	342	342	A	-	6	1
>comp33_c0_seq1	347	347	G	A	6	1
>comp33_c0_seq1	357	357	-	C	6	1
>comp33_c0_seq1	366	366	G	A	6	1
>comp33_c0_seq1	386	386	A	G	6	1
>comp34_c0_seq1	35	35	-	C	14	1
>comp34_c0_seq1	59	59	T	A	13	1
>comp34_c0_seq1	62	62	T	C	13	1
>comp34_c0_seq1	92	92	T	-	13	1
>comp34_c0_seq1	94	95	TC	GTG	13	1
>comp34_c0_seq1	107	107	T	C	13	1
>comp34_c0_seq1	118	118	C	T	13	1
>comp34_c0_seq1	137	137	T	C	16	1
>comp34_c0_seq1	143	143	T	A	16	1
>comp34_c0_seq1	151	151	T	G	16	1
>comp34_c0_seq1	152	152	T	C	16	1
>comp34_c0_seq1	168	169	TT	CC	15	1
>comp34_c0_seq1	230	230	C	T	15	1
>comp34_c0_seq1	234	234	A	T	16	1
>comp34_c0_seq1	242	242	G	C	16	1
>comp34_c0_seq1	284	284	T	G	15	1
>comp34_c0_seq1	317	317	T	C	15	1
>comp34_c0_seq1	324	324	G	A	16	1
>comp34_c0_seq1	326	326	C	T	15	1
>comp34_c0_seq1	332	332	G	A	17	0.94
>comp34_c0_seq1	344	344	T	C	17	1
>comp34_c0_seq1	351	351	T	G	17	1
>comp34_c0_seq1	357	357	G	A	18	1
>comp34_c0_seq1	392	392	T	C	21	1
>comp34_c0_seq1	413	413	A	T	23	1
>comp34_c0_seq1	416	416	T	C	23	1
>comp34_c0_seq1	426	426	G	A	24	1
>comp34_c0_seq1	432	432	A	G	25	1
>comp34_c0_seq1	434	434	T	C	25	1
>comp34_c0_seq1	446	446	C	T	25	1
>comp34_c0_seq1	458	458	C	T	24	1
>comp34_c0_seq1	488	488	G	A	25	1
>comp34_c0_seq1	497	497	A	T	26	1
>comp34_c0_seq1	512	512	C	T	25	1
>comp34_c0_seq1	524	524	G	T	25	1
>comp34_c0_seq1	527	527	T	C	25	0.96
>comp34_c0_seq1	536	536	T	C	25	1
>comp34_c0_seq1	540	540	A	G	24	0.96
>comp34_c0_seq1	554	554	G	A	25	1
>comp34_c0_seq1	567	567	A	G	23	1
>comp34_c0_seq1	570	570	A	G	23	1
>comp34_c0_seq1	581	581	T	G	23	1
>comp34_c0_seq1	588	588	A	G	23	1
>comp34_c0_seq1	591	591	A	G	23	1
>comp34_c0_seq1	594	594	T	C	24	1
>comp34_c0_seq1	607	607	G	A	25	1
>comp34_c0_seq1	615	615	T	G	25	1
>comp34_c0_seq1	626	626	A	T	25	1
>comp34_c0_seq1	630	630	A	G	26	1
>comp34_c0_seq1	635	635	C	T	25	0.56
>comp34_c0_seq1	647	647	T	C	25	1
>comp34_c0_seq1	648	648	G	A	25	1
>comp34_c0_seq1	669	669	T	C	24	1
>comp34_c0_seq1	691	691	T	C	24	1
>comp34_c0_seq1	704	704	G	A	23	1
>comp34_c0_seq1	716	716	T	A	23	1
>comp34_c0_seq1	719	719	T	A	23	1
>comp34_c0_seq1	732	732	T	C	23	1
>comp34_c0_seq1	747	747	C	T	22	1
>comp34_c0_seq1	749	749	C	T	22	1
>comp34_c0_seq1	755	755	T	C	22	1
>comp34_c0_seq1	764	764	T	A	22	1
>comp34_c0_seq1	767	767	A	C	22	1
>comp34_c0_seq1	786	786	G	A	20	1
>comp34_c0_seq1	790	790	A	T	20	1
>comp34_c0_seq1	794	794	A	G	20	1
>comp34_c0_seq1	809	809	C	T	18	1
>comp34_c0_seq1	822	822	A	G	17	1
>comp34_c0_seq1	830	830	C	T	16	1
>comp34_c0_seq1	854	854	C	G	16	1
>comp34_c0_seq1	864	864	G	A	16	1
>comp34_c0_seq1	873	873	T	G	12	1
>comp34_c0_seq1	878	878	C	T	12	1
>comp34_c0_seq1	884	884	T	A	11	1
>comp34_c0_seq1	891	891	A	C	11	1
>comp39_c0_seq1	120	120	T	C	5	0.8
>comp39_c0_seq1	168	168	T	C	5	1
>comp39_c0_seq1	177	177	T	C	5	0.8
>comp39_c0_seq1	178	179	GT	AG	5	1
>comp39_c0_seq1	183	183	G	A	5	0.8
>comp39_c0_seq1	223	223	A	G	6	1
>comp39_c0_seq1	242	242	C	T	7	1
>comp39_c0_seq1	306	306	A	G	7	1
>comp39_c0_seq1	317	317	G	A	7	0.57
>comp39_c0_seq1	324	324	A	T	7	0.57
>comp39_c0_seq1	349	349	A	T	8	0.87
>comp39_c0_seq1	359	359	G	A	8	0.87
>comp39_c0_seq1	374	374	G	A	8	1
>comp39_c0_seq1	382	382	C	T	8	1
>comp39_c0_seq1	384	384	T	A	8	1
>comp39_c0_seq1	392	392	G	C	8	0.87
>comp39_c0_seq1	417	417	T	G	8	1
>comp39_c0_seq1	439	439	A	C	8	1
>comp40_c0_seq1	30	30	C	G	9	0.33
>comp40_c0_seq1	37	37	T	G	9	1
>comp40_c0_seq1	61	62	AC	GA	10	0.7
>comp40_c0_seq1	71	71	T	C	10	1
>comp40_c0_seq1	86	86	A	-	11	1
>comp40_c0_seq1	103	103	T	C	11	0.27
>comp40_c0_seq1	104	104	G	A	11	0.27
>comp40_c0_seq1	108	108	G	A	11	1
>comp40_c0_seq1	111	111	T	G	13	1
>comp40_c0_seq1	129	129	C	G	12	1
>comp40_c0_seq1	133	133	T	C	12	1
>comp40_c0_seq1	141	141	A	G	12	1
>comp40_c0_seq1	162	162	A	G	13	1
>comp40_c0_seq1	174	176	AAG	-	13	1
>comp40_c0_seq1	189	189	T	C	13	0.54
>comp40_c0_seq1	203	203	G	A	13	1
>comp40_c0_seq1	208	208	T	C	13	0.92
>comp40_c0_seq1	217	217	T	G	13	1
>comp40_c0_seq1	231	231	C	G	14	0.57
>comp40_c0_seq1	235	235	T	A	14	1
>comp40_c0_seq1	242	242	G	A	16	0.37
>comp40_c0_seq1	249	249	A	G	16	0.19
>comp40_c0_seq1	252	252	T	C	16	1
>comp40_c0_seq1	266	266	C	T	18	0.67
>comp40_c0_seq1	269	269	A	T	18	0.39
>comp40_c0_seq1	269	269	A	C	18	0.28
>comp40_c0_seq1	277	277	A	C	19	0.32
>comp40_c0_seq1	286	286	T	A	16	1
>comp40_c0_seq1	295	295	G	A	16	0.37
>comp40_c0_seq1	298	298	C	G	16	0.62
>comp40_c0_seq1	314	314	C	T	15	0.4
>comp40_c0_seq1	317	317	C	T	15	0.87
>comp40_c0_seq1	321	321	A	G	15	0.87
>comp40_c0_seq1	324	324	G	C	15	0.4
>comp40_c0_seq1	335	335	G	A	17	0.41
>comp40_c0_seq1	341	341	G	A	11	0.82
>comp40_c0_seq1	346	346	T	C	11	1
>comp40_c0_seq1	348	348	T	C	11	1
>comp43_c0_seq1	475	475	T	C	3	1
>comp43_c0_seq1	477	477	A	G	4	1
>comp43_c0_seq1	513	513	A	T	4	1
>comp43_c0_seq1	561	561	A	G	4	1
>comp43_c0_seq1	577	577	T	C	4	1
>comp43_c0_seq1	597	597	T	C	4	1
>comp43_c0_seq1	603	603	C	T	4	1
>comp44_c0_seq1	15	15	G	A	5	1
>comp44_c0_seq1	16	16	T	C	5	1
>comp44_c0_seq1	65	67	GAC	AAA	6	0.83
>comp44_c0_seq1	78	78	T	C	6	1
>comp44_c0_seq1	85	85	T	C	7	1
>comp44_c0_seq1	93	93	T	C	7	1
>comp44_c0_seq1	142	142	T	G	7	1
>comp44_c0_seq1	174	174	A	G	9	1
>comp44_c0_seq1	184	184	A	G	9	1
>comp44_c0_seq1	190	190	T	A	9	1
>comp44_c0_seq1	199	199	A	G	8	1
>comp44_c0_seq1	201	201	G	T	8	1
>comp44_c0_seq1	226	226	G	A	8	1
>comp44_c0_seq1	231	231	G	T	8	1
>comp44_c0_seq1	233	233	C	G	8	1
>comp44_c0_seq1	255	255	A	G	8	1
>comp44_c0_seq1	340	340	T	A	6	0.83
>comp44_c0_seq1	357	357	C	T	6	1
>comp44_c0_seq1	394	394	T	C	6	1
>comp44_c0_seq1	405	405	G	T	6	1
>comp44_c0_seq1	406	406	G	A	6	1
>comp44_c0_seq1	408	408	G	-	6	1
>comp44_c0_seq1	431	431	A	C	6	1
>comp44_c0_seq1	434	434	T	G	6	1
>comp44_c0_seq1	491	491	C	G	6	1
>comp44_c0_seq1	508	508	A	G	5	1
>comp44_c0_seq1	521	521	C	T	4	1
>comp44_c0_seq1	527	527	C	G	4	1
>comp44_c0_seq1	562	562	T	A	3	1
>comp44_c0_seq1	584	584	C	T	3	1
>comp47_c0_seq1	138	138	C	A	3	1
>comp47_c0_seq1	153	153	T	C	3	1
>comp47_c0_seq1	172	172	C	T	3	1
>comp47_c0_seq1	287	287	T	A	3	1
>comp47_c0_seq1	303	303	C	T	3	1
>comp47_c0_seq1	315	315	T	C	3	1
>comp47_c0_seq1	342	342	G	A	3	1
>comp47_c0_seq1	352	352	T	A	3	1
>comp47_c0_seq1	366	366	C	A	4	1
>comp48_c0_seq1	271	271	C	T	10	1
>comp48_c0_seq1	294	295	CA	AG	10	1
>comp48_c0_seq1	303	303	T	C	10	1
>comp48_c0_seq1	315	315	T	C	9	1
>comp48_c0_seq1	316	316	G	A	9	1
>comp52_c0_seq1	211	211	C	T	4	1
>comp52_c0_seq1	262	262	G	T	4	1
>comp57_c0_seq1	18	18	A	G	8	0.62
>comp57_c0_seq1	56	56	A	G	10	0.5
>comp57_c0_seq1	59	59	T	A	10	1
>comp57_c0_seq1	96	96	T	C	20	0.75
>comp57_c0_seq1	98	98	G	C	20	0.75
>comp57_c0_seq1	100	100	A	G	20	0.75
>comp57_c0_seq1	128	128	C	T	22	1
>comp57_c0_seq1	132	132	A	C	22	0.73
>comp57_c0_seq1	137	137	T	C	17	0.29
>comp57_c0_seq1	139	139	C	T	17	0.71
>comp57_c0_seq1	140	140	A	G	17	0.71
>comp57_c0_seq1	153	153	T	A	5	1
>comp57_c0_seq1	327	327	C	T	6	1
>comp57_c0_seq1	355	355	T	G	16	0.75
>comp57_c0_seq1	357	357	A	T	16	0.75
>comp57_c0_seq1	359	359	A	G	16	0.75
>comp57_c0_seq1	380	380	G	A	8	0.5
>comp57_c0_seq1	381	381	T	C	8	0.5
>comp57_c0_seq1	384	384	C	T	8	0.5
>comp58_c0_seq1	57	57	A	G	6	1
>comp58_c0_seq1	59	59	T	A	6	1
>comp58_c0_seq1	80	80	T	G	5	1
>comp58_c0_seq1	101	101	T	A	5	1
>comp58_c0_seq1	155	155	C	T	5	1
>comp58_c0_seq1	162	162	C	T	5	1
>comp58_c0_seq1	170	170	T	A	5	1
>comp58_c0_seq1	314	314	A	T	4	1
>comp58_c0_seq1	320	320	A	T	4	1
>comp58_c0_seq1	368	368	A	G	4	0.75
>comp58_c0_seq1	371	371	G	A	4	0.75
>comp58_c0_seq1	377	377	A	T	4	0.75
>comp58_c0_seq1	382	382	T	C	4	0.75
>comp58_c0_seq1	391	393	TTC	CTT	4	0.75
>comp59_c0_seq1	335	335	C	A	6	1
>comp59_c0_seq1	362	362	C	T	6	1
>comp59_c0_seq1	363	363	G	A	6	1
>comp59_c0_seq1	392	392	A	G	7	1
>comp59_c0_seq1	407	407	T	A	7	1
>comp59_c0_seq1	419	419	A	C	7	1
>comp59_c0_seq1	428	428	A	T	6	0.5
>comp59_c0_seq1	494	494	G	A	6	1
>comp59_c0_seq1	513	513	T	A	5	1
>comp59_c0_seq1	525	525	T	C	5	1
>comp59_c0_seq1	539	539	A	G	5	1
>comp59_c0_seq1	551	553	AGC	GGG	5	1
>comp59_c0_seq1	569	569	T	C	5	1
>comp59_c0_seq1	572	572	A	T	5	1
>comp59_c0_seq1	608	608	C	T	5	1
>comp59_c0_seq1	629	629	T	C	5	1
>comp60_c0_seq1	300	300	T	A	4	0.75
>comp60_c0_seq1	314	314	A	C	4	1
>comp60_c0_seq1	323	323	C	G	4	1
>comp62_c0_seq1	33	33	A	G	3	1
>comp62_c0_seq1	54	54	G	A	3	1
>comp62_c0_seq1	60	60	A	G	3	1
>comp62_c0_seq1	69	69	G	A	3	1
>comp62_c0_seq1	74	74	T	C	3	1
>comp62_c0_seq1	96	96	C	A	3	1
>comp62_c0_seq1	98	98	A	G	3	1
>comp62_c0_seq1	126	126	T	C	3	1
>comp62_c0_seq1	147	147	A	T	3	1
>comp62_c0_seq1	168	168	A	T	3	1
>comp62_c0_seq1	198	198	G	A	4	1
>comp62_c0_seq1	202	202	T	A	4	1
>comp62_c0_seq1	215	215	G	C	4	1
>comp62_c0_seq1	219	219	A	G	4	1
>comp62_c0_seq1	237	237	T	C	4	1
>comp62_c0_seq1	280	280	A	G	5	1
>comp62_c0_seq1	281	281	T	C	5	1
>comp62_c0_seq1	284	284	C	T	5	1
>comp62_c0_seq1	305	305	A	T	5	1
>comp62_c0_seq1	318	318	T	A	5	1
>comp64_c0_seq1	138	138	G	C	3	1
>comp64_c0_seq1	162	162	G	A	3	1
>comp64_c0_seq1	189	189	A	G	4	1
>comp64_c0_seq1	204	204	T	C	4	1
>comp64_c0_seq1	213	213	T	A	4	1
>comp64_c0_seq1	216	216	C	T	4	1
>comp64_c0_seq1	220	220	G	T	4	1
>comp64_c0_seq1	255	255	T	C	4	1
>comp64_c0_seq1	387	387	G	A	8	1
>comp64_c0_seq1	399	399	C	A	9	1
>comp64_c0_seq1	407	407	T	-	9	1
>comp64_c0_seq1	430	430	C	A	8	1
>comp64_c0_seq1	431	431	C	T	8	1
>comp64_c0_seq1	451	451	T	A	7	1
>comp64_c0_seq1	481	481	T	C	9	1
>comp64_c0_seq1	515	515	A	G	9	1
>comp64_c0_seq1	524	525	AG	CA	9	1
>comp64_c0_seq1	570	570	A	G	9	1
>comp64_c0_seq1	595	595	C	T	8	1
>comp64_c0_seq1	640	640	T	A	10	1
>comp64_c0_seq1	655	655	A	G	10	1
>comp64_c0_seq1	810	810	G	A	8	1
>comp64_c0_seq1	846	846	C	T	8	1
>comp64_c0_seq1	850	850	T	C	8	1
>comp64_c0_seq1	854	854	A	C	8	1
>comp65_c0_seq1	56	56	C	G	14	0.5
>comp65_c0_seq1	73	73	A	G	14	0.5
>comp65_c0_seq1	83	83	A	T	14	0.5
>comp65_c0_seq1	83	83	A	C	14	0.5
>comp65_c0_seq1	104	104	T	C	12	0.5
>comp65_c0_seq1	119	119	A	T	12	0.5
>comp65_c0_seq1	128	128	G	T	12	0.5
>comp65_c0_seq1	130	130	T	A	12	0.5
>comp65_c0_seq1	137	137	C	T	12	0.5
>comp65_c0_seq1	143	143	A	G	12	0.5
>comp65_c0_seq1	149	149	G	A	11	0.45
>comp65_c0_seq1	160	160	C	T	11	1
>comp65_c0_seq1	166	166	T	C	11	0.45
>comp65_c0_seq1	170	170	A	G	11	0.45
>comp65_c0_seq1	174	174	C	A	11	0.45
>comp65_c0_seq1	181	181	C	A	11	0.45
>comp69_c0_seq1	11	11	C	A	9	1
>comp69_c0_seq1	26	26	A	T	9	0.89
>comp69_c0_seq1	59	59	A	C	15	1
>comp69_c0_seq1	65	65	T	C	16	1
>comp69_c0_seq1	67	67	T	-	16	1
>comp69_c0_seq1	78	78	T	C	17	1
>comp69_c0_seq1	93	93	A	G	17	0.94
>comp69_c0_seq1	147	147	G	C	15	1
>comp69_c0_seq1	171	171	G	T	16	1
>comp69_c0_seq1	183	183	A	G	16	0.94
>comp69_c0_seq1	192	192	A	C	18	1
>comp69_c0_seq1	207	207	C	T	19	1
>comp69_c0_seq1	254	254	G	A	22	1
>comp69_c0_seq1	267	267	C	G	21	1
>comp69_c0_seq1	270	272	TGC	GGG	21	1
>comp69_c0_seq1	275	275	T	C	20	1
>comp69_c0_seq1	279	279	C	G	20	1
>comp69_c0_seq1	282	282	C	T	23	1
>comp69_c0_seq1	286	286	C	T	24	1
>comp69_c0_seq1	292	292	C	G	24	1
>comp69_c0_seq1	294	294	T	C	25	1
>comp69_c0_seq1	301	301	C	A	26	1
>comp69_c0_seq1	312	312	C	T	26	1
>comp69_c0_seq1	318	318	C	G	30	1
>comp69_c0_seq1	363	363	T	C	30	1
>comp69_c0_seq1	393	393	A	G	31	1
>comp69_c0_seq1	399	399	A	G	30	1
>comp69_c0_seq1	406	406	C	A	30	1
>comp69_c0_seq1	411	411	A	G	29	1
>comp69_c0_seq1	414	414	C	T	30	1
>comp69_c0_seq1	417	417	T	A	30	1
>comp69_c0_seq1	432	432	G	A	29	0.97
>comp69_c0_seq1	479	479	C	G	28	1
>comp69_c0_seq1	493	494	CC	GG	29	1
>comp69_c0_seq1	498	498	G	A	29	1
>comp69_c0_seq1	501	501	C	A	29	1
>comp69_c0_seq1	528	528	G	A	27	1
>comp69_c0_seq1	539	539	G	A	25	1
>comp69_c0_seq1	555	555	T	A	29	1
>comp69_c0_seq1	565	565	A	C	28	1
>comp69_c0_seq1	580	580	G	A	28	1
>comp69_c0_seq1	585	585	T	A	26	1
>comp69_c0_seq1	596	598	AAA	-	26	0.96
>comp69_c0_seq1	639	639	G	A	24	1
>comp69_c0_seq1	674	674	G	C	21	1
>comp69_c0_seq1	683	683	C	T	21	1
>comp69_c0_seq1	697	697	T	G	20	1
>comp69_c0_seq1	726	726	G	A	20	0.95
>comp70_c0_seq1	83	84	AT	CC	7	1
>comp70_c0_seq1	86	86	C	G	7	1
>comp70_c0_seq1	115	115	C	T	10	1
>comp70_c0_seq1	128	128	G	A	11	1
>comp70_c0_seq1	137	137	T	A	11	1
>comp70_c0_seq1	152	152	T	C	10	1
>comp70_c0_seq1	168	168	T	A	10	1
>comp70_c0_seq1	177	177	C	T	10	1
>comp70_c0_seq1	197	197	A	G	10	1
>comp70_c0_seq1	214	214	A	C	11	1
>comp70_c0_seq1	228	228	A	C	11	1
>comp70_c0_seq1	234	234	G	A	11	1
>comp70_c0_seq1	347	347	T	G	7	1
>comp70_c0_seq1	363	363	G	C	6	1
>comp70_c0_seq1	390	390	T	G	6	1
>comp70_c0_seq1	396	396	G	A	6	1
>comp70_c0_seq1	408	408	G	A	6	1
>comp70_c0_seq1	429	429	G	A	6	1
>comp70_c0_seq1	432	432	T	C	6	1
>comp70_c0_seq1	438	438	A	G	6	1
>comp70_c0_seq1	442	442	G	A	6	1
>comp70_c0_seq1	457	457	C	G	5	1
>comp70_c0_seq1	465	465	C	G	4	1
>comp70_c0_seq1	470	470	G	C	4	1
>comp70_c0_seq1	485	485	C	T	4	1
>comp70_c0_seq1	489	489	G	C	4	1
>comp70_c0_seq1	507	507	G	C	4	1
>comp71_c0_seq1	28	28	C	T	18	1
>comp71_c0_seq1	44	44	T	C	17	1
>comp71_c0_seq1	157	157	T	A	14	1
>comp71_c0_seq1	235	235	C	T	11	1
>comp71_c0_seq1	247	247	C	T	11	1
>comp72_c0_seq1	59	59	A	T	3	1
>comp72_c0_seq1	76	76	G	A	4	1
>comp72_c0_seq1	96	97	GT	CC	4	1
>comp72_c0_seq1	162	162	G	A	4	1
>comp72_c0_seq1	184	184	A	G	4	1
>comp72_c0_seq1	187	187	C	T	4	1
>comp72_c0_seq1	190	190	G	A	4	1
>comp72_c0_seq1	229	229	T	C	4	1
>comp72_c0_seq1	253	253	G	T	4	1
>comp72_c0_seq1	259	259	T	C	4	1
>comp75_c0_seq1	35	35	C	T	5	1
>comp75_c0_seq1	50	50	C	T	6	1
>comp75_c0_seq1	75	75	C	A	6	1
>comp75_c0_seq1	126	126	T	C	9	1
>comp75_c0_seq1	150	150	G	C	10	1
>comp75_c0_seq1	176	176	C	T	13	1
>comp75_c0_seq1	195	195	G	A	13	1
>comp75_c0_seq1	215	215	C	T	14	1
>comp75_c0_seq1	222	222	G	A	14	1
>comp75_c0_seq1	235	236	TT	GG	15	1
>comp75_c0_seq1	242	243	CA	AG	15	1
>comp75_c0_seq1	267	267	G	A	12	1
>comp75_c0_seq1	278	279	TG	-	12	1
>comp75_c0_seq1	280	280	-	A	12	1
>comp75_c0_seq1	283	284	GC	AGA	12	1
>comp75_c0_seq1	349	349	A	T	12	1
>comp75_c0_seq1	354	354	T	C	11	1
>comp75_c0_seq1	375	375	T	-	11	0.91
>comp75_c0_seq1	405	405	C	G	11	0.91
>comp75_c0_seq1	422	422	A	G	11	1
>comp75_c0_seq1	445	445	G	C	11	1
>comp75_c0_seq1	454	454	A	G	10	1
>comp77_c0_seq1	349	349	T	C	4	1
>comp77_c0_seq1	360	360	A	G	4	1
>comp77_c0_seq1	375	376	GC	AGG	4	1
>comp77_c0_seq1	380	380	G	A	4	1
>comp77_c0_seq1	431	431	C	T	4	1
>comp77_c0_seq1	440	440	G	A	4	1
>comp77_c0_seq1	444	444	T	C	4	1
>comp79_c0_seq1	648	648	C	T	8	0.37
>comp79_c0_seq1	659	659	T	C	8	1
>comp79_c0_seq1	693	693	T	C	8	0.37
>comp79_c0_seq1	699	699	A	T	8	0.87
>comp79_c0_seq1	705	705	A	G	9	0.78
>comp79_c0_seq1	738	738	T	C	9	1
>comp79_c0_seq1	747	747	A	G	9	0.67
>comp79_c0_seq1	753	753	G	T	9	1
>comp79_c0_seq1	757	757	A	C	9	1
>comp79_c0_seq1	798	798	T	C	8	0.75
>comp79_c0_seq1	804	804	T	C	8	0.75
>comp79_c0_seq1	810	810	C	A	8	0.75
>comp79_c0_seq1	811	811	C	T	8	1
>comp79_c0_seq1	828	828	G	C	8	0.75
>comp79_c0_seq1	834	834	G	A	8	0.75
>comp79_c0_seq1	838	838	A	G	8	0.75
>comp79_c0_seq1	852	852	T	C	8	1
>comp79_c0_seq1	864	864	T	C	8	0.75
>comp79_c0_seq1	870	870	C	G	8	0.75
>comp79_c0_seq1	879	879	C	T	9	0.67
>comp79_c0_seq1	888	888	C	A	4	1
>comp79_c0_seq1	918	918	A	T	4	1
>comp79_c0_seq1	1074	1074	A	T	10	0.6
>comp79_c0_seq1	1080	1080	G	A	10	1
>comp79_c0_seq1	1085	1085	C	G	10	1
>comp79_c0_seq1	1095	1095	T	C	11	0.64
>comp79_c0_seq1	1101	1101	T	A	11	0.36
>comp79_c0_seq1	1115	1115	C	G	11	0.55
>comp79_c0_seq1	1122	1122	A	T	11	0.64
>comp79_c0_seq1	1125	1125	T	A	11	1
>comp79_c0_seq1	1134	1134	C	T	11	0.64
>comp79_c0_seq1	1135	1135	A	G	11	0.64
>comp79_c0_seq1	1137	1137	C	T	11	0.45
>comp79_c0_seq1	1140	1140	G	T	11	0.64
>comp79_c0_seq1	1143	1143	G	T	11	0.36
>comp79_c0_seq1	1155	1155	T	A	11	0.36
>comp79_c0_seq1	1164	1164	G	T	11	0.55
>comp79_c0_seq1	1169	1169	C	-	11	0.64
>comp79_c0_seq1	1196	1196	T	C	7	0.57
>comp79_c0_seq1	1200	1200	G	A	7	1
>comp79_c0_seq1	1204	1204	A	G	7	0.57
>comp79_c0_seq1	1215	1215	A	C	7	1
>comp81_c0_seq1	97	97	T	C	4	1
>comp81_c0_seq1	106	106	A	G	4	1
>comp81_c0_seq1	140	140	C	T	3	1
>comp81_c0_seq1	153	153	G	T	3	1
>comp81_c0_seq1	184	184	G	C	3	1
>comp84_c0_seq1	24	25	TA	CC	6	1
>comp84_c0_seq1	28	28	T	C	6	1
>comp84_c0_seq1	31	32	CG	AA	6	1
>comp84_c0_seq1	35	35	A	T	6	1
>comp84_c0_seq1	53	53	T	C	8	1
>comp84_c0_seq1	66	66	C	T	9	1
>comp84_c0_seq1	88	88	G	A	10	1
>comp84_c0_seq1	91	91	T	C	10	1
>comp84_c0_seq1	115	115	C	T	11	1
>comp84_c0_seq1	166	166	G	A	10	1
>comp84_c0_seq1	193	193	C	A	9	1
>comp84_c0_seq1	199	199	T	A	9	1
>comp84_c0_seq1	256	256	T	C	8	0.87
>comp84_c0_seq1	261	261	C	T	8	0.87
>comp84_c0_seq1	292	292	C	T	8	0.87
>comp84_c0_seq1	307	307	G	A	8	0.87
>comp84_c0_seq1	321	321	G	C	8	1
>comp84_c0_seq1	325	325	G	A	8	1
>comp84_c0_seq1	333	333	A	C	8	1
>comp84_c0_seq1	344	344	T	C	8	1
>comp84_c0_seq1	375	375	A	C	8	0.87
>comp84_c0_seq1	417	417	G	A	7	1
>comp84_c0_seq1	424	424	G	A	7	1
>comp84_c0_seq1	427	427	G	A	7	1
>comp87_c0_seq1	10	10	T	G	11	1
>comp87_c0_seq1	15	15	A	T	12	1
>comp87_c0_seq1	22	22	A	G	12	1
>comp87_c0_seq1	85	85	G	T	11	1
>comp87_c0_seq1	146	146	T	A	11	1
>comp87_c0_seq1	268	268	A	G	8	1
>comp87_c0_seq1	273	273	A	T	8	1
>comp87_c0_seq1	283	283	A	T	8	1
>comp87_c0_seq1	340	340	T	A	7	1
>comp87_c0_seq2	84	84	G	A	7	1
>comp87_c0_seq2	90	90	A	G	7	1
>comp87_c0_seq2	99	99	T	A	7	1
>comp89_c0_seq1	553	553	T	C	8	1
>comp89_c0_seq1	574	574	G	A	8	1
>comp89_c0_seq1	582	582	T	C	8	1
>comp89_c0_seq1	662	662	A	-	7	1
>comp89_c0_seq1	663	663	-	T	7	1
>comp92_c0_seq1	412	412	C	T	3	1
>comp92_c0_seq1	451	451	G	A	3	1
>comp92_c0_seq1	459	459	A	C	3	1
>comp92_c0_seq1	484	484	G	T	3	1
>comp92_c0_seq1	499	499	A	G	3	1
>comp95_c0_seq1	161	161	C	T	6	1
>comp95_c0_seq1	165	165	G	C	6	1
>comp95_c0_seq1	171	171	C	G	6	1
>comp95_c0_seq1	177	177	G	A	6	1
>comp95_c0_seq1	183	183	T	C	6	1
>comp95_c0_seq1	192	192	T	G	6	1
>comp95_c0_seq1	212	212	A	G	6	1
>comp95_c0_seq1	225	225	C	A	5	1
>comp95_c0_seq1	227	229	TAG	AAA	5	1
>comp95_c0_seq1	275	275	G	A	10	1
>comp95_c0_seq1	293	293	C	T	8	1
>comp95_c0_seq1	314	314	C	T	7	1
>comp95_c0_seq1	338	338	T	G	7	1
>comp95_c0_seq1	347	347	T	A	7	1
>comp95_c0_seq1	362	362	T	G	7	1
>comp95_c0_seq1	382	382	A	T	7	1
>comp95_c0_seq1	392	392	T	G	7	1
>comp95_c0_seq1	395	395	G	A	7	1
>comp95_c0_seq1	425	425	G	T	8	1
>comp95_c0_seq1	461	461	A	G	7	1
>comp95_c0_seq1	488	488	A	G	7	1
>comp95_c0_seq1	530	530	G	-	6	1
>comp99_c0_seq1	33	33	-	C	7	1
>comp99_c0_seq1	36	36	T	-	7	1
>comp99_c0_seq1	43	43	C	T	7	1
>comp99_c0_seq1	55	55	A	-	7	1
>comp99_c0_seq1	60	60	-	C	6	1
>comp99_c0_seq1	63	63	G	-	6	1
>comp99_c0_seq1	71	71	A	G	6	1
>comp99_c0_seq1	83	83	G	C	4	1
>comp99_c0_seq1	87	87	G	T	4	1
>comp99_c0_seq1	198	198	-	TTTA	5	0.8
>comp99_c0_seq1	241	241	G	A	4	1
>comp99_c0_seq1	277	277	C	A	4	1
>comp99_c0_seq1	303	303	A	T	3	1
>comp100_c0_seq1	27	27	A	C	6	1
>comp100_c0_seq1	57	57	A	G	6	1
>comp100_c0_seq1	60	60	G	A	6	1
>comp100_c0_seq1	66	66	G	T	7	1
>comp100_c0_seq1	81	81	G	A	7	1
>comp100_c0_seq1	99	99	G	A	7	0.86
>comp100_c0_seq1	129	129	C	T	7	1
>comp100_c0_seq1	132	132	C	T	7	1
>comp100_c0_seq1	167	167	A	-	8	1
>comp100_c0_seq1	168	168	-	T	8	1
>comp100_c0_seq1	176	178	ATA	-	8	1
>comp100_c0_seq1	189	189	C	A	8	1
>comp100_c0_seq1	193	193	C	T	8	1
>comp100_c0_seq1	204	204	C	G	8	1
>comp100_c0_seq1	232	232	C	T	8	1
>comp100_c0_seq1	234	234	-	C	8	1
>comp100_c0_seq1	238	238	A	-	8	1
>comp100_c0_seq1	255	255	A	G	7	1
>comp100_c0_seq1	285	285	A	C	7	1
>comp100_c0_seq1	291	291	C	T	7	1
>comp100_c0_seq1	297	297	T	C	7	1
>comp100_c0_seq1	299	299	A	G	7	1
>comp100_c0_seq1	344	344	T	C	6	0.83
>comp100_c0_seq1	366	366	T	G	4	1
>comp100_c0_seq1	383	383	A	G	4	1
>comp101_c0_seq1	800	800	T	C	7	0.43
>comp101_c0_seq1	822	822	A	G	5	1
>comp101_c0_seq1	902	902	T	A	8	0.62
>comp101_c0_seq1	929	929	G	A	8	0.5
>comp101_c0_seq1	938	938	G	A	8	0.37
>comp101_c0_seq1	959	959	T	A	8	0.62
>comp101_c0_seq1	963	963	G	A	8	0.62
>comp101_c0_seq1	968	968	G	C	8	0.62
>comp101_c0_seq1	979	979	C	A	8	1
>comp101_c0_seq1	983	983	A	C	8	0.62
>comp101_c0_seq1	1007	1007	G	A	8	0.5
>comp101_c0_seq1	1012	1013	GT	TA	8	0.5
>comp101_c0_seq1	1024	1024	A	C	8	0.62
>comp101_c0_seq1	1028	1028	C	T	8	0.62
>comp101_c0_seq1	1037	1037	G	T	8	0.5
>comp101_c0_seq1	1040	1040	G	C	8	0.5
>comp101_c0_seq1	1045	1045	A	T	8	0.62
>comp101_c0_seq1	1061	1061	-	GTA	7	0.57
>comp101_c0_seq1	1070	1070	C	T	7	0.57
>comp101_c0_seq1	1088	1088	A	T	7	0.57
>comp101_c0_seq1	1092	1092	C	T	7	0.57
>comp102_c0_seq1	37	37	C	T	7	1
>comp102_c0_seq1	40	40	A	T	7	1
>comp102_c0_seq1	71	71	G	A	7	1
>comp102_c0_seq1	78	78	G	A	7	1
>comp102_c0_seq1	80	80	C	T	7	1
>comp102_c0_seq1	82	82	C	G	7	1
>comp102_c0_seq1	99	99	A	G	7	1
>comp102_c0_seq1	110	110	A	C	7	1
>comp102_c0_seq1	169	169	G	A	10	1
>comp102_c0_seq1	180	180	G	A	10	1
>comp102_c0_seq1	202	202	T	C	10	1
>comp102_c0_seq1	268	268	C	T	12	1
>comp102_c0_seq1	304	304	C	T	12	1
>comp102_c0_seq1	308	308	G	A	12	1
>comp102_c0_seq1	310	310	A	G	11	1
>comp102_c0_seq1	323	323	G	A	11	1
>comp102_c0_seq1	332	332	G	T	10	1
>comp103_c0_seq1	37	37	C	T	5	1
>comp103_c0_seq1	45	45	C	T	5	1
>comp103_c0_seq1	94	94	T	A	6	1
>comp103_c0_seq1	145	145	A	C	6	1
>comp103_c0_seq1	172	172	C	A	5	1
>comp103_c0_seq1	186	186	G	T	6	1
>comp103_c0_seq1	189	189	G	A	6	1
>comp103_c0_seq1	202	202	C	T	6	1
>comp103_c0_seq1	207	207	A	G	6	1
>comp103_c0_seq1	245	245	A	G	12	1
>comp103_c0_seq1	247	247	C	T	12	1
>comp103_c0_seq1	282	282	A	G	12	1
>comp103_c0_seq1	339	339	G	A	7	1
>comp103_c0_seq1	391	392	GA	TG	4	1
>comp103_c0_seq1	415	415	C	T	4	1
>comp103_c0_seq1	418	421	CGAG	A	4	1
>comp107_c0_seq1	188	188	C	T	3	1
>comp107_c0_seq1	206	206	T	C	3	1
>comp107_c0_seq1	218	218	T	C	3	1
>comp107_c0_seq1	251	251	G	A	4	1
>comp107_c0_seq1	278	278	C	A	8	1
>comp107_c0_seq1	290	290	C	T	8	1
>comp107_c0_seq1	296	296	C	T	8	1
>comp107_c0_seq1	326	326	T	A	10	1
>comp107_c0_seq1	353	353	G	A	11	1
>comp107_c0_seq1	362	362	A	G	11	1
>comp107_c0_seq1	399	399	A	C	9	1
>comp107_c0_seq1	405	405	A	C	10	1
>comp107_c0_seq1	416	416	A	G	10	1
>comp107_c0_seq1	491	491	T	C	8	1
>comp107_c0_seq1	494	494	G	C	8	1
>comp107_c0_seq1	515	515	A	G	8	1
>comp108_c0_seq1	42	42	A	C	7	1
>comp108_c0_seq1	75	75	A	G	6	1
>comp108_c0_seq1	81	81	G	A	6	1
>comp108_c0_seq1	90	90	A	C	6	1
>comp108_c0_seq1	93	93	T	A	6	1
>comp108_c0_seq1	111	111	A	G	6	1
>comp108_c0_seq1	128	128	A	G	7	1
>comp108_c0_seq1	144	144	C	T	7	1
>comp108_c0_seq1	168	168	T	G	7	1
>comp108_c0_seq1	189	189	G	A	7	1
>comp108_c0_seq1	222	222	T	C	6	1
>comp108_c0_seq1	237	237	G	A	5	1
>comp111_c0_seq2	80	80	G	A	6	1
>comp111_c0_seq2	95	95	A	C	7	1
>comp111_c0_seq2	128	128	T	G	7	0.71
>comp111_c0_seq2	138	138	C	T	7	1
>comp111_c0_seq2	181	181	-	A	7	1
>comp111_c0_seq2	184	184	C	T	7	1
>comp111_c0_seq2	226	226	A	G	5	1
>comp111_c0_seq2	237	237	C	T	5	1
>comp111_c0_seq2	238	238	G	A	5	1
>comp111_c0_seq2	285	285	T	C	4	1
>comp111_c0_seq2	304	304	C	T	4	1
>comp112_c0_seq1	27	27	G	A	13	1
>comp112_c0_seq1	42	42	A	G	16	1
>comp112_c0_seq1	48	48	G	T	16	1
>comp112_c0_seq1	72	72	T	C	16	1
>comp112_c0_seq1	73	73	G	A	16	1
>comp112_c0_seq1	117	117	G	C	18	1
>comp112_c0_seq1	144	144	C	T	19	1
>comp112_c0_seq1	153	153	C	T	19	1
>comp112_c0_seq1	172	172	C	T	19	1
>comp112_c0_seq1	181	181	G	C	19	1
>comp112_c0_seq1	217	217	A	G	21	1
>comp112_c0_seq1	225	225	C	T	20	1
>comp112_c0_seq1	228	228	G	T	20	1
>comp112_c0_seq1	232	233	TC	A	21	1
>comp112_c0_seq1	234	234	-	T	21	1
>comp112_c0_seq1	307	307	T	C	18	1
>comp112_c0_seq1	309	309	T	-	18	1
>comp112_c0_seq1	323	323	T	-	18	1
>comp112_c0_seq1	332	332	T	-	18	1
>comp112_c0_seq1	342	342	G	A	18	1
>comp112_c0_seq1	361	361	G	A	17	1
>comp113_c0_seq1	420	420	T	C	4	1
>comp113_c0_seq1	453	453	C	T	5	1
>comp113_c0_seq1	501	501	T	C	5	0.6
>comp113_c0_seq1	633	633	T	C	4	0.75
>comp113_c0_seq1	681	681	T	C	4	1
>comp113_c0_seq1	684	684	T	C	5	0.8
>comp113_c0_seq1	690	690	T	A	5	0.8
>comp113_c0_seq1	699	699	T	C	5	0.8
>comp113_c0_seq1	709	709	A	G	4	1
>comp114_c0_seq1	47	47	C	T	3	1
>comp114_c0_seq1	48	48	A	G	3	1
>comp114_c0_seq1	70	70	T	G	3	1
>comp114_c0_seq1	81	81	G	A	3	1
>comp114_c0_seq1	90	90	A	G	3	1
>comp114_c0_seq1	125	125	A	G	3	1
>comp116_c0_seq1	581	581	T	C	3	1
>comp116_c0_seq1	649	649	A	G	6	0.83
>comp116_c0_seq1	656	656	A	T	6	0.83
>comp117_c0_seq2	566	566	A	G	5	1
>comp117_c0_seq2	583	583	T	A	5	1
>comp117_c0_seq2	627	627	A	G	6	1
>comp117_c0_seq2	662	662	T	A	9	0.67
>comp117_c0_seq2	664	664	A	G	9	0.67
>comp117_c0_seq2	679	679	T	C	9	0.67
>comp117_c0_seq2	692	692	A	G	9	0.67
>comp117_c0_seq2	772	772	G	A	5	1
>comp117_c0_seq2	777	777	A	T	5	1
>comp117_c0_seq2	799	799	C	T	8	1
>comp117_c0_seq2	815	815	G	A	7	0.57
>comp117_c0_seq2	831	831	A	G	7	0.57
>comp117_c0_seq2	833	833	A	G	7	0.57
>comp117_c0_seq2	842	842	A	C	7	0.57
>comp117_c0_seq2	854	855	TT	CC	7	0.57
>comp117_c0_seq2	854	855	TT	CC	7	1
>comp122_c0_seq1	60	60	A	C	5	1
>comp122_c0_seq1	71	71	T	C	5	1
>comp122_c0_seq1	83	83	T	C	5	1
>comp122_c0_seq1	84	84	G	A	5	1
>comp122_c0_seq1	87	89	ATG	GCA	5	1
>comp122_c0_seq1	119	119	T	G	5	1
>comp122_c0_seq1	122	122	T	A	5	1
>comp122_c0_seq1	140	140	G	A	5	1
>comp122_c0_seq1	158	158	C	T	4	1
>comp122_c0_seq1	169	169	A	C	4	1
>comp122_c0_seq1	208	208	A	G	5	1
>comp122_c0_seq1	250	250	C	T	5	0.6
>comp122_c0_seq1	284	284	G	A	6	0.5
>comp122_c0_seq1	290	290	G	A	6	0.5
>comp122_c0_seq1	314	314	T	A	6	0.5
>comp122_c0_seq1	320	320	A	G	6	0.5
>comp122_c0_seq1	340	340	A	G	5	1
>comp122_c0_seq1	341	341	A	G	5	0.6
>comp122_c0_seq1	380	380	C	T	5	0.6
>comp122_c0_seq1	393	393	A	G	4	1
>comp122_c0_seq1	414	414	C	G	3	1
>comp122_c0_seq1	416	416	C	T	3	1
>comp122_c0_seq1	434	434	A	T	3	1
>comp122_c0_seq1	437	437	G	A	3	1
>comp125_c0_seq1	26	26	-	GCT	14	0.93
>comp125_c0_seq1	52	52	A	G	14	1
>comp125_c0_seq1	55	55	A	C	14	1
>comp125_c0_seq1	57	57	-	A	14	1
>comp125_c0_seq1	61	61	C	-	14	1
>comp125_c0_seq1	75	75	T	C	13	1
>comp125_c0_seq1	202	202	A	G	14	0.93
>comp125_c0_seq1	214	214	C	T	13	0.92
>comp125_c0_seq1	229	229	C	T	13	1
>comp125_c0_seq1	231	231	-	GG	13	1
>comp125_c0_seq1	237	237	A	C	12	1
>comp125_c0_seq1	239	239	T	A	10	1
>comp125_c0_seq1	251	251	G	A	11	1
>comp125_c0_seq1	301	301	T	A	10	1
>comp125_c0_seq1	302	303	AT	CA	10	1
>comp125_c0_seq1	361	361	C	T	13	1
>comp125_c0_seq1	464	464	T	A	12	0.83
>comp125_c0_seq1	536	536	C	A	12	1
>comp125_c0_seq1	542	542	C	T	12	1
>comp125_c0_seq1	566	566	C	A	13	1
>comp125_c0_seq1	572	572	G	C	14	1
>comp125_c0_seq1	593	593	G	A	12	1
>comp125_c0_seq1	616	616	A	G	13	1
>comp125_c0_seq1	625	625	G	A	14	1
>comp125_c0_seq1	628	628	T	G	15	1
>comp125_c0_seq1	662	662	A	G	15	1
>comp130_c0_seq1	47	47	T	C	3	1
>comp130_c0_seq1	61	61	C	G	3	1
>comp130_c0_seq1	87	87	T	A	4	0.75
>comp130_c0_seq1	92	92	T	G	4	1
>comp130_c0_seq1	94	94	A	T	5	1
>comp130_c0_seq1	100	100	C	A	5	1
>comp130_c0_seq1	103	103	A	C	5	1
>comp130_c0_seq1	127	127	T	A	5	1
>comp130_c0_seq1	157	157	G	T	5	1
>comp130_c0_seq1	167	168	AT	GG	5	1
>comp130_c0_seq1	215	215	A	G	5	1
>comp130_c0_seq1	218	218	A	C	5	1
>comp130_c0_seq1	226	226	G	A	5	1
>comp130_c0_seq1	278	278	A	T	5	1
>comp130_c0_seq1	284	284	A	G	5	1
>comp130_c0_seq1	343	343	T	C	3	1
>comp132_c0_seq1	41	41	G	C	8	1
>comp132_c0_seq1	77	77	G	A	7	1
>comp132_c0_seq1	103	103	T	G	4	1
>comp132_c0_seq1	252	252	A	G	3	1
>comp132_c0_seq1	253	253	C	T	3	1
>comp133_c0_seq1	299	299	T	C	5	1
>comp133_c0_seq1	305	306	TA	GG	6	1
>comp133_c0_seq1	317	317	C	T	6	1
>comp133_c0_seq1	378	379	TC	GG	7	1
>comp133_c0_seq1	383	383	T	C	7	1
>comp133_c0_seq1	386	386	G	C	7	1
>comp133_c0_seq1	464	464	C	T	5	1
>comp133_c0_seq1	509	509	T	A	5	1
>comp133_c0_seq1	532	532	T	G	5	0.8
>comp133_c0_seq1	550	550	G	C	5	1
>comp133_c0_seq1	568	568	C	T	5	1
>comp133_c0_seq1	595	595	G	C	5	1
>comp133_c0_seq1	610	610	T	C	5	1
>comp142_c0_seq1	7	7	A	T	4	1
>comp142_c0_seq1	55	55	A	T	7	1
>comp142_c0_seq1	64	64	C	T	7	1
>comp142_c0_seq1	67	67	A	T	7	1
>comp142_c0_seq1	85	85	G	T	6	1
>comp142_c0_seq1	107	107	T	C	6	1
>comp142_c0_seq1	122	122	A	T	6	1
>comp142_c0_seq1	156	156	T	C	6	1
>comp142_c0_seq1	164	164	G	A	5	1
>comp142_c0_seq1	217	217	A	T	10	1
>comp142_c0_seq1	277	277	C	T	11	1
>comp142_c0_seq1	283	283	A	G	10	1
>comp142_c0_seq1	286	286	G	A	10	1
>comp142_c0_seq1	289	289	A	G	10	1
>comp142_c0_seq1	310	310	T	A	10	1
>comp142_c0_seq1	330	330	A	G	9	1
>comp142_c0_seq1	364	364	C	A	9	1
>comp142_c0_seq1	382	382	G	A	9	0.44
>comp142_c0_seq1	383	383	C	A	9	0.44
>comp142_c0_seq1	391	391	G	A	9	1
>comp142_c0_seq1	561	561	C	T	8	1
>comp143_c0_seq1	21	21	A	C	13	1
>comp143_c0_seq1	24	24	T	C	13	0.23
>comp143_c0_seq1	39	39	A	T	13	1
>comp143_c0_seq1	45	45	C	T	13	1
>comp143_c0_seq1	51	51	A	C	14	0.21
>comp143_c0_seq1	54	54	T	C	14	0.21
>comp143_c0_seq1	90	90	C	T	13	0.77
>comp143_c0_seq1	92	92	A	G	13	1
>comp143_c0_seq1	101	101	G	-	13	1
>comp143_c0_seq1	117	117	T	A	10	1
>comp143_c0_seq1	121	121	G	T	10	1
>comp143_c0_seq1	139	139	A	C	10	1
>comp143_c0_seq1	166	166	C	T	8	1
>comp143_c0_seq1	173	173	-	T	8	1
>comp143_c0_seq1	176	176	A	C	8	1
>comp143_c0_seq1	179	179	A	-	8	1
>comp143_c0_seq1	184	184	C	T	8	1
>comp143_c0_seq1	192	192	C	T	7	1
>comp143_c0_seq1	197	197	T	A	7	1
>comp143_c0_seq1	202	202	A	TCCT	7	1
>comp143_c0_seq1	212	212	C	G	8	0.87
>comp143_c0_seq1	228	228	-	TTCCTC	7	0.86
>comp143_c0_seq1	259	259	A	T	11	1
>comp143_c0_seq1	289	289	A	G	11	1
>comp143_c0_seq1	307	307	T	C	12	1
>comp143_c0_seq1	316	316	A	G	12	1
>comp143_c0_seq1	355	355	A	G	15	1
>comp143_c0_seq1	361	361	A	T	15	1
>comp143_c0_seq1	370	370	A	G	15	1
>comp143_c0_seq1	385	385	G	A	15	1
>comp143_c0_seq1	400	400	T	A	15	1
>comp143_c0_seq1	423	423	A	G	15	1
>comp143_c0_seq1	465	465	A	G	17	1
>comp143_c0_seq1	490	490	T	A	17	1
>comp143_c0_seq1	496	498	CTG	-	17	1
>comp143_c0_seq1	507	507	-	CAC	16	1
>comp143_c0_seq1	515	515	-	A	15	1
>comp143_c0_seq1	561	561	G	A	13	1
>comp143_c0_seq1	579	579	T	A	13	1
>comp143_c0_seq1	600	600	C	A	12	1
>comp143_c0_seq1	636	636	C	G	8	1
>comp143_c0_seq1	644	644	A	C	7	1
>comp143_c0_seq1	654	654	T	A	7	1
>comp143_c0_seq1	666	666	A	G	5	1
>comp143_c0_seq1	708	708	A	G	3	1
>comp143_c0_seq1	715	715	C	AA	3	1
>comp143_c0_seq1	769	769	-	AA	3	1
>comp148_c0_seq1	125	125	G	A	3	1
>comp148_c0_seq1	150	150	C	T	3	1
>comp148_c0_seq1	172	173	TG	ACTT	3	1
>comp149_c0_seq1	165	165	G	A	3	1
>comp149_c0_seq1	172	172	A	G	3	1
>comp151_c0_seq1	473	473	C	G	3	1
>comp151_c0_seq1	498	498	T	G	3	1
>comp151_c0_seq1	509	509	T	G	3	1
>comp151_c0_seq1	519	519	T	G	3	1
>comp151_c0_seq1	534	534	C	A	3	1
>comp151_c0_seq1	543	544	GC	AA	3	1
>comp151_c0_seq1	546	546	G	T	3	1
>comp151_c0_seq1	573	573	C	G	3	1
>comp151_c0_seq1	582	582	T	C	3	1
>comp151_c0_seq1	585	585	G	A	3	1
>comp151_c0_seq1	589	589	C	G	3	1
>comp151_c0_seq1	594	594	C	T	3	1
>comp151_c0_seq1	600	600	T	C	3	1
>comp151_c0_seq1	621	621	G	T	3	1
>comp151_c0_seq1	625	625	A	C	3	1
>comp151_c0_seq1	627	627	G	C	3	1
>comp151_c0_seq1	1030	1030	T	A	3	1
>comp151_c0_seq1	1050	1050	C	A	3	1
>comp152_c0_seq1	937	937	T	A	3	1
>comp152_c0_seq1	965	965	C	T	4	1
>comp152_c0_seq1	1006	1006	G	A	4	1
>comp152_c0_seq1	1021	1021	G	A	4	0.75
>comp152_c0_seq1	1042	1042	C	T	4	1
>comp152_c0_seq1	1108	1108	T	C	4	1
>comp154_c0_seq1	52	52	A	G	3	1
>comp154_c0_seq1	70	70	C	A	3	1
>comp154_c0_seq1	99	99	A	G	4	1
>comp154_c0_seq1	118	118	C	T	4	1
>comp154_c0_seq1	133	133	A	G	4	1
>comp157_c0_seq1	8	8	T	C	16	0.94
>comp157_c0_seq1	15	15	T	-	17	1
>comp157_c0_seq1	40	40	G	T	19	1
>comp157_c0_seq1	61	61	A	G	19	1
>comp157_c0_seq1	76	76	A	G	18	1
>comp157_c0_seq1	83	83	T	C	18	1
>comp157_c0_seq1	88	88	T	C	18	1
>comp157_c0_seq1	137	137	T	A	18	0.89
>comp157_c0_seq1	176	176	T	C	17	1
>comp157_c0_seq1	220	222	CAG	AAA	16	1
>comp157_c0_seq1	233	233	C	T	16	1
>comp157_c0_seq1	271	271	A	G	16	1
>comp157_c0_seq1	298	298	A	G	16	1
>comp157_c0_seq1	337	337	A	T	16	1
>comp157_c0_seq1	340	340	A	T	16	1
>comp157_c0_seq1	346	346	A	G	15	1
>comp157_c0_seq1	370	370	C	A	13	1
>comp157_c0_seq1	379	379	C	T	10	1
>comp157_c0_seq1	396	396	G	T	10	1
>comp157_c0_seq1	421	421	A	G	11	1
>comp157_c0_seq1	433	433	A	G	11	1
>comp157_c0_seq1	457	457	A	T	11	1
>comp157_c0_seq1	474	474	T	G	8	1
>comp157_c0_seq1	504	504	G	T	8	1
>comp157_c0_seq1	537	537	A	G	8	1
>comp157_c0_seq1	538	538	T	C	8	1
>comp157_c0_seq1	592	592	T	A	7	1
>comp157_c0_seq1	594	594	T	C	7	1
>comp157_c0_seq1	595	595	T	A	7	1
>comp157_c0_seq1	604	604	C	T	8	1
>comp157_c0_seq1	616	616	A	G	6	1
>comp157_c0_seq1	626	626	A	G	5	1
>comp157_c0_seq1	628	628	A	G	5	0.8
>comp157_c0_seq1	646	646	C	T	5	1
>comp157_c0_seq1	669	669	G	C	4	1
>comp157_c0_seq1	681	681	C	T	4	1
>comp157_c0_seq1	709	709	A	G	4	1
>comp157_c0_seq1	711	711	C	T	4	1
>comp157_c0_seq1	729	729	C	T	3	1
>comp157_c0_seq1	730	730	G	A	3	1
>comp157_c0_seq1	753	753	C	T	3	1
>comp157_c0_seq1	756	756	A	G	4	1
>comp157_c0_seq1	762	763	TG	AT	4	1
>comp157_c0_seq1	813	813	C	A	5	0.8
>comp157_c0_seq1	832	832	C	T	4	1
>comp157_c0_seq1	840	840	A	CCG	4	1
>comp157_c0_seq1	842	843	AA	-	4	1
>comp157_c0_seq1	846	846	T	C	4	1
>comp157_c0_seq1	851	851	A	C	4	1
>comp157_c0_seq1	1116	1116	C	A	6	1
>comp157_c0_seq1	1123	1124	AT	GG	6	1
>comp157_c0_seq1	1134	1134	T	A	6	1
>comp157_c0_seq1	1138	1138	G	A	6	1
>comp157_c0_seq1	1159	1159	T	A	6	0.83
>comp157_c0_seq1	1170	1170	T	C	6	0.83
>comp164_c0_seq1	21	21	A	G	8	0.87
>comp164_c0_seq1	34	34	T	G	8	1
>comp164_c0_seq1	39	39	T	C	8	1
>comp164_c0_seq1	63	63	G	-	11	1
>comp164_c0_seq1	64	64	-	C	11	1
>comp164_c0_seq1	73	73	T	A	11	1
>comp164_c0_seq1	80	80	T	-	11	1
>comp164_c0_seq1	103	103	A	G	12	1
>comp164_c0_seq1	113	113	C	A	12	1
>comp164_c0_seq1	115	115	T	C	12	1
>comp164_c0_seq1	137	137	A	T	13	1
>comp164_c0_seq1	148	148	G	A	13	1
>comp164_c0_seq1	185	185	T	A	15	1
>comp164_c0_seq1	189	189	C	A	15	1
>comp164_c0_seq1	191	191	A	G	14	1
>comp164_c0_seq1	193	193	T	-	14	1
>comp164_c0_seq1	194	194	-	C	14	1
>comp164_c0_seq1	210	210	C	T	14	1
>comp164_c0_seq1	217	217	A	T	14	1
>comp164_c0_seq1	226	226	A	T	14	1
>comp164_c0_seq1	245	247	ATA	TTT	12	0.83
>comp164_c0_seq1	265	265	T	-	14	1
>comp164_c0_seq1	267	267	C	TT	14	1
>comp164_c0_seq1	274	274	C	T	14	1
>comp164_c0_seq1	289	289	C	A	16	1
>comp164_c0_seq1	291	291	C	-	16	1
>comp164_c0_seq1	293	293	-	C	16	1
>comp164_c0_seq1	322	322	A	G	17	1
>comp167_c0_seq1	402	402	A	C	5	1
>comp167_c0_seq1	405	405	G	A	5	1
>comp167_c0_seq1	408	408	T	C	5	1
>comp167_c0_seq1	422	422	G	T	5	1
>comp167_c0_seq1	428	428	C	T	5	1
>comp167_c0_seq1	464	464	T	C	5	1
>comp167_c0_seq1	476	476	C	T	6	1
>comp167_c0_seq1	506	506	G	A	4	1
>comp167_c0_seq1	536	536	G	A	4	1
>comp167_c0_seq1	543	543	G	A	4	1
>comp167_c0_seq1	579	579	A	G	4	1
>comp167_c0_seq1	581	581	T	A	4	1
>comp167_c0_seq1	584	584	T	A	4	1
>comp167_c0_seq1	647	647	A	T	15	0.53
>comp167_c0_seq1	677	677	T	C	14	1
>comp167_c0_seq1	680	680	T	C	14	0.93
>comp167_c0_seq1	732	732	T	G	14	1
>comp167_c0_seq1	734	734	T	C	14	0.93
>comp167_c0_seq1	743	743	G	A	14	0.93
>comp167_c0_seq1	754	754	T	C	15	1
>comp167_c0_seq1	770	770	C	T	15	1
>comp167_c0_seq1	801	801	-	A	16	0.87
>comp167_c0_seq1	803	803	T	G	16	0.94
>comp167_c0_seq1	808	808	A	-	16	0.94
>comp167_c0_seq1	812	812	T	A	16	1
>comp167_c0_seq1	836	836	G	A	18	0.39
>comp167_c0_seq1	854	854	T	C	21	1
>comp167_c0_seq1	894	894	G	T	23	0.52
>comp167_c0_seq1	905	905	T	C	21	0.48
>comp167_c0_seq1	988	988	A	C	21	1
>comp167_c0_seq1	1003	1003	A	G	21	0.9
>comp167_c0_seq1	1013	1013	A	T	21	1
>comp167_c0_seq1	1112	1112	T	A	19	1
>comp167_c0_seq1	1118	1118	T	C	19	0.89
>comp167_c0_seq1	1128	1128	G	A	19	1
>comp167_c0_seq1	1139	1139	A	T	19	1
>comp167_c0_seq1	1195	1195	C	A	16	1
>comp167_c0_seq1	1196	1196	T	G	16	1
>comp167_c0_seq1	1208	1208	A	G	16	0.87
>comp167_c0_seq1	1218	1218	A	T	17	0.88
>comp167_c0_seq1	1220	1220	A	G	17	0.59
>comp167_c0_seq1	1235	1235	A	T	17	1
>comp167_c0_seq1	1244	1244	G	A	17	1
>comp167_c0_seq1	1247	1247	G	A	17	1
>comp167_c0_seq1	1258	1259	TG	CT	18	1
>comp167_c0_seq1	1274	1274	G	C	18	1
>comp167_c0_seq1	1340	1340	G	A	16	1
>comp167_c0_seq1	1343	1343	G	A	16	1
>comp167_c0_seq1	1349	1349	T	C	17	0.94
>comp167_c0_seq1	1358	1358	C	T	17	0.94
>comp167_c0_seq1	1376	1376	G	C	17	0.94
>comp167_c0_seq1	1388	1388	A	G	16	0.94
>comp167_c0_seq1	1400	1400	A	T	16	0.94
>comp167_c0_seq1	1415	1415	A	T	15	0.93
>comp167_c0_seq1	1427	1427	G	A	15	1
>comp167_c0_seq1	1447	1447	T	C	14	1
>comp167_c0_seq1	1487	1487	T	C	14	0.93
>comp167_c0_seq1	1514	1514	T	C	12	1
>comp167_c0_seq1	1526	1526	C	T	12	0.92
>comp167_c0_seq1	1553	1553	A	T	11	1
>comp167_c0_seq1	1556	1556	C	T	11	1
>comp167_c0_seq1	1568	1568	C	T	11	1
>comp167_c0_seq1	1585	1586	GG	AA	9	0.67
>comp167_c0_seq1	1585	1586	GG	AA	9	1
>comp168_c0_seq1	17	17	A	T	9	0.33
>comp168_c0_seq1	22	22	A	C	9	0.67
>comp168_c0_seq1	32	32	C	T	9	0.33
>comp168_c0_seq1	38	38	C	G	9	0.33
>comp168_c0_seq1	44	44	C	T	9	0.33
>comp168_c0_seq1	49	49	A	G	9	0.33
>comp168_c0_seq1	55	55	T	C	9	0.44
>comp168_c0_seq1	59	59	T	C	9	0.44
>comp168_c0_seq1	62	62	T	C	9	0.44
>comp168_c0_seq1	72	72	G	A	6	0.67
>comp168_c0_seq1	89	89	C	T	6	0.67
>comp168_c0_seq1	95	96	TC	CT	7	0.57
>comp168_c0_seq1	105	105	T	A	7	0.57
>comp168_c0_seq1	107	107	C	T	7	0.57
>comp168_c0_seq1	191	191	C	A	7	0.57
>comp168_c0_seq1	200	200	G	A	8	0.5
>comp168_c0_seq1	203	203	T	C	8	1
>comp168_c0_seq1	236	236	T	A	8	0.5
>comp168_c0_seq1	248	248	C	T	8	0.5
>comp168_c0_seq1	254	254	A	G	8	0.5
>comp168_c0_seq1	266	266	T	A	6	1
>comp168_c0_seq1	328	328	T	C	9	0.78
>comp168_c0_seq1	347	347	G	A	9	0.78
>comp168_c0_seq1	350	350	A	G	9	0.78
>comp168_c0_seq1	404	404	T	A	9	0.78
>comp168_c0_seq1	425	425	A	C	8	1
>comp168_c0_seq1	443	443	G	C	8	0.87
>comp168_c0_seq1	448	448	C	T	8	1
>comp171_c0_seq1	127	127	A	C	7	1
>comp171_c0_seq1	133	133	A	G	8	1
>comp171_c0_seq1	141	141	T	C	8	1
>comp171_c0_seq1	151	151	C	T	8	1
>comp171_c0_seq1	166	166	T	C	9	1
>comp171_c0_seq1	178	178	T	A	10	1
>comp171_c0_seq1	236	236	A	G	11	0.82
>comp171_c0_seq1	241	241	A	G	9	1
>comp171_c0_seq1	245	245	G	A	9	1
>comp171_c0_seq1	256	256	G	T	9	1
>comp171_c0_seq1	271	271	G	C	9	1
>comp171_c0_seq1	283	283	C	T	9	1
>comp171_c0_seq1	289	289	G	T	9	1
>comp171_c0_seq1	300	300	G	A	9	1
>comp171_c0_seq1	307	307	G	T	9	1
>comp171_c0_seq1	322	322	A	G	9	1
>comp171_c0_seq1	331	331	T	C	9	0.89
>comp171_c0_seq1	333	333	T	C	9	1
>comp171_c0_seq1	340	340	A	C	9	1
>comp171_c0_seq1	346	346	T	-	9	1
>comp171_c0_seq1	347	347	-	G	9	1
>comp171_c0_seq1	373	373	G	C	8	1
>comp171_c0_seq1	385	385	C	T	8	1
>comp171_c0_seq1	391	391	C	T	8	1
>comp171_c0_seq1	397	397	A	T	8	1
>comp171_c0_seq1	406	406	A	G	8	1
>comp171_c0_seq1	409	409	A	G	8	1
>comp171_c0_seq1	418	418	A	G	8	1
>comp171_c0_seq1	433	433	A	G	7	1
>comp171_c0_seq1	439	439	A	G	6	1
>comp171_c0_seq1	451	451	A	G	5	1
>comp172_c0_seq1	24	24	T	C	7	1
>comp172_c0_seq1	142	142	C	T	7	1
>comp172_c0_seq1	144	144	G	A	7	1
>comp173_c0_seq1	63	63	C	A	3	1
>comp173_c0_seq1	83	83	C	T	3	1
>comp173_c0_seq1	106	106	G	A	3	1
>comp173_c0_seq1	154	154	C	T	3	1
>comp173_c0_seq1	192	192	T	G	4	1
>comp173_c0_seq1	196	196	A	T	4	1
>comp173_c0_seq1	214	214	A	G	4	1
>comp173_c0_seq1	220	220	T	C	4	1
>comp173_c0_seq1	265	265	A	G	4	1
>comp173_c0_seq1	280	280	A	T	4	0.75
>comp173_c0_seq1	343	343	G	A	4	1
>comp173_c0_seq1	370	370	A	T	4	1
>comp173_c0_seq1	388	388	A	G	5	1
>comp173_c0_seq1	391	391	G	A	5	1
>comp173_c0_seq1	414	415	CT	GG	5	1
>comp173_c0_seq1	466	466	G	A	3	1
>comp174_c0_seq1	112	113	CC	TT	3	1
>comp174_c0_seq1	114	114	A	G	3	1
>comp174_c0_seq1	203	203	C	A	3	1
>comp174_c0_seq1	246	246	A	G	3	1
>comp174_c0_seq1	272	272	T	C	4	1
>comp174_c0_seq1	278	278	T	G	4	1
>comp174_c0_seq1	335	335	A	T	4	1
>comp174_c0_seq1	379	379	C	T	5	1
>comp174_c0_seq1	398	398	C	T	5	1
>comp174_c0_seq1	449	449	G	A	6	1
>comp174_c0_seq1	479	479	C	T	6	1
>comp174_c0_seq1	536	536	C	T	7	1
>comp174_c0_seq1	581	581	A	G	7	1
>comp174_c0_seq1	632	632	T	C	9	1
>comp174_c0_seq1	638	638	A	G	9	1
>comp174_c0_seq1	641	641	A	G	8	1
>comp174_c0_seq1	654	654	A	G	8	1
>comp174_c0_seq1	674	674	C	T	9	1
>comp175_c0_seq1	126	126	T	C	4	1
>comp175_c0_seq1	141	141	A	G	4	1
>comp175_c0_seq1	170	170	T	C	5	1
>comp175_c0_seq1	176	176	A	G	5	1
>comp175_c0_seq1	235	235	A	G	6	1
>comp175_c0_seq1	242	242	-	T	6	1
>comp175_c0_seq1	270	270	A	G	6	1
>comp175_c0_seq1	273	273	A	-	6	1
>comp175_c0_seq1	285	285	-	C	6	1
>comp175_c0_seq1	291	291	C	T	6	1
>comp175_c0_seq1	303	303	C	T	6	1
>comp175_c0_seq1	308	308	C	T	6	1
>comp175_c0_seq1	402	402	G	A	6	1
>comp175_c0_seq1	438	438	C	T	8	1
>comp175_c0_seq1	516	516	G	A	13	1
>comp175_c0_seq1	557	557	T	G	11	1
>comp175_c0_seq1	588	588	G	A	11	1
>comp175_c0_seq1	642	642	T	G	9	1
>comp175_c0_seq1	651	651	T	A	10	1
>comp175_c0_seq1	705	705	T	C	9	1
>comp175_c0_seq1	729	729	T	C	9	1
>comp175_c0_seq1	734	734	C	T	9	1
>comp175_c0_seq1	777	777	G	A	10	1
>comp175_c0_seq1	846	846	G	A	10	1
>comp177_c0_seq1	581	581	A	G	4	1
>comp177_c0_seq1	593	593	A	T	4	1
>comp177_c0_seq1	635	635	A	G	4	1
>comp177_c0_seq1	647	647	C	T	3	1
>comp177_c0_seq1	660	660	T	A	4	1
>comp177_c0_seq1	662	662	C	T	4	1
>comp177_c0_seq1	683	683	C	G	4	1
>comp177_c0_seq1	710	710	C	T	3	1
>comp177_c0_seq1	719	720	GT	CC	3	1
>comp177_c0_seq1	764	764	A	G	4	1
>comp177_c0_seq1	767	767	A	T	4	1
>comp177_c0_seq1	779	779	A	G	4	1
>comp177_c0_seq1	797	797	A	G	4	1
>comp177_c0_seq1	809	809	C	T	4	1
>comp177_c0_seq1	818	818	T	C	4	1
>comp177_c0_seq1	830	830	G	C	4	1
>comp177_c0_seq1	839	839	C	T	4	1
>comp177_c0_seq1	872	872	A	T	4	1
>comp177_c0_seq1	893	893	T	C	4	1
>comp177_c0_seq1	952	952	C	T	3	1
>comp177_c0_seq1	953	953	A	G	3	1
>comp177_c0_seq1	962	962	T	C	3	1
>comp177_c0_seq1	965	965	C	T	3	1
>comp177_c0_seq1	987	987	G	A	3	1
>comp177_c0_seq1	989	989	A	G	3	1
>comp177_c0_seq1	1005	1005	T	G	3	1
>comp177_c0_seq1	1043	1043	C	T	3	1
>comp178_c0_seq1	240	240	-	ACC	3	1
>comp178_c0_seq1	270	270	C	A	3	1
>comp178_c0_seq1	326	326	-	TGTCTT	4	1
>comp180_c0_seq1	205	205	A	G	5	1
>comp180_c0_seq1	213	213	A	G	5	1
>comp180_c0_seq1	270	270	A	T	6	1
>comp180_c0_seq1	281	281	T	G	6	1
>comp180_c0_seq1	304	304	T	C	6	1
>comp180_c0_seq1	307	307	C	T	6	1
>comp180_c0_seq1	308	308	A	G	6	1
>comp180_c0_seq1	322	322	T	C	6	1
>comp180_c0_seq1	333	333	C	A	6	1
>comp180_c0_seq1	335	335	A	G	6	1
>comp180_c0_seq1	355	355	A	G	7	1
>comp180_c0_seq1	360	360	-	T	7	1
>comp180_c0_seq1	363	364	GT	CGGC	7	1
>comp180_c0_seq1	379	379	T	C	7	1
>comp180_c0_seq1	395	395	A	T	7	1
>comp180_c0_seq1	595	595	A	G	4	1
>comp180_c0_seq1	610	610	A	G	4	1
>comp180_c0_seq1	620	620	C	T	4	1
>comp180_c0_seq1	631	631	T	C	4	1
>comp180_c0_seq1	653	653	C	A	4	1
>comp180_c0_seq1	700	700	A	G	3	1
>comp180_c0_seq1	721	721	A	G	3	1
>comp180_c0_seq1	737	737	C	T	3	1
>comp180_c0_seq1	763	763	A	G	3	1
>comp180_c0_seq1	766	766	T	C	3	1
>comp180_c0_seq1	790	790	A	G	3	1
>comp180_c0_seq1	809	809	T	C	3	1
>comp180_c0_seq1	812	812	A	C	3	1
>comp180_c0_seq1	832	832	A	G	3	1
>comp180_c0_seq1	841	841	T	A	3	1
>comp180_c0_seq1	844	844	A	G	3	1
>comp180_c0_seq1	1033	1033	G	A	5	1
>comp180_c0_seq1	1039	1039	T	C	4	1
>comp180_c0_seq1	1042	1042	A	C	4	0.75
>comp180_c0_seq1	1048	1048	G	T	4	0.75
>comp180_c0_seq1	1057	1057	A	G	4	1
>comp180_c0_seq1	1162	1162	T	A	8	1
>comp180_c0_seq1	1177	1177	A	C	8	1
>comp180_c0_seq1	1204	1204	T	C	8	1
>comp180_c0_seq1	1234	1234	C	T	8	1
>comp181_c0_seq1	109	109	A	C	5	0.6
>comp181_c0_seq1	159	159	T	C	7	1
>comp181_c0_seq1	163	163	A	G	7	0.86
>comp181_c0_seq1	165	165	C	T	7	1
>comp181_c0_seq1	174	174	C	A	8	0.62
>comp181_c0_seq1	183	183	C	A	8	0.37
>comp181_c0_seq1	195	195	C	T	8	0.37
>comp181_c0_seq1	222	222	G	A	11	0.55
>comp181_c0_seq1	228	228	A	G	12	0.33
>comp181_c0_seq1	229	229	T	G	11	0.36
>comp181_c0_seq1	273	273	T	A	15	0.27
>comp181_c0_seq1	276	276	C	T	14	0.29
>comp181_c0_seq1	279	279	C	T	14	0.29
>comp181_c0_seq1	282	282	C	T	14	0.57
>comp181_c0_seq1	285	285	A	G	13	0.23
>comp181_c0_seq1	291	291	T	G	13	0.23
>comp181_c0_seq1	306	306	T	C	13	0.23
>comp181_c0_seq1	312	312	T	A	14	0.79
>comp181_c0_seq1	337	337	A	G	14	1
>comp181_c0_seq1	388	388	A	C	15	1
>comp181_c0_seq1	417	417	T	C	14	0.93
>comp181_c0_seq1	433	433	C	A	14	1
>comp181_c0_seq1	446	446	A	G	14	0.93
>comp181_c0_seq1	486	486	C	T	13	1
>comp181_c0_seq1	492	492	T	A	12	1
>comp181_c0_seq1	499	499	A	G	12	1
>comp181_c0_seq1	513	513	G	A	11	1
>comp181_c0_seq1	540	540	T	A	11	0.91
>comp181_c0_seq1	570	570	A	G	12	1
>comp181_c0_seq1	574	574	G	T	12	1
>comp181_c0_seq1	575	575	G	C	12	1
>comp181_c0_seq1	586	586	T	A	12	1
>comp181_c0_seq1	588	588	A	T	12	1
>comp181_c0_seq1	591	591	A	T	11	1
>comp181_c0_seq1	594	594	T	A	10	0.8
>comp181_c0_seq1	596	596	G	A	10	1
>comp181_c0_seq1	604	604	C	A	9	0.89
>comp181_c0_seq1	611	611	G	C	9	1
>comp181_c0_seq1	613	613	G	C	9	1
>comp181_c0_seq1	626	626	A	C	8	1
>comp181_c0_seq1	668	668	G	A	11	0.36
>comp181_c0_seq1	672	672	G	A	11	0.64
>comp181_c0_seq1	673	673	A	C	11	0.36
>comp181_c0_seq1	687	687	G	T	13	0.92
>comp181_c0_seq1	690	690	A	G	13	1
>comp181_c0_seq1	716	716	A	G	11	0.45
>comp181_c0_seq1	723	723	A	G	11	0.45
>comp182_c0_seq1	346	346	C	T	5	1
>comp182_c0_seq1	361	361	G	A	6	0.83
>comp182_c0_seq1	370	370	A	T	6	1
>comp182_c0_seq1	427	427	T	G	5	1
>comp182_c0_seq1	481	481	A	G	5	1
>comp182_c0_seq1	502	502	A	C	4	1
>comp182_c0_seq1	514	514	A	G	4	1
>comp182_c0_seq1	529	529	G	A	5	1
>comp182_c0_seq1	535	535	T	G	5	1
>comp182_c0_seq1	581	581	T	A	5	1
>comp186_c0_seq1	382	382	G	A	5	1
>comp186_c0_seq1	394	394	C	T	5	0.6
>comp186_c0_seq1	397	397	A	T	5	0.6
>comp186_c0_seq1	408	408	G	T	5	0.6
>comp186_c0_seq1	414	414	C	T	5	0.6
>comp186_c0_seq1	418	418	G	A	5	0.6
>comp186_c0_seq1	423	423	C	G	5	0.6
>comp186_c0_seq1	431	431	T	C	5	0.6
>comp186_c0_seq1	584	584	T	A	4	1
>comp186_c0_seq1	594	594	G	A	4	1
>comp186_c0_seq1	615	615	A	T	6	0.5
>comp186_c0_seq1	623	623	C	T	6	0.5
>comp186_c0_seq1	623	623	C	A	6	0.5
>comp186_c0_seq1	629	629	G	A	6	0.5
>comp186_c0_seq1	635	635	G	A	6	0.5
>comp186_c0_seq1	642	643	TT	GC	7	0.43
>comp186_c0_seq1	671	671	T	A	7	0.43
>comp186_c0_seq1	677	677	C	T	4	1
>comp186_c0_seq1	692	692	C	T	4	1
>comp186_c0_seq1	694	694	T	G	4	1
>comp186_c0_seq1	695	695	T	A	4	1
>comp186_c0_seq1	698	698	A	G	4	1
>comp186_c0_seq1	707	707	T	A	4	1
>comp186_c0_seq1	715	715	T	G	4	1
>comp186_c0_seq1	741	741	T	G	4	1
>comp186_c0_seq1	761	761	A	T	3	1
>comp186_c0_seq1	814	814	C	T	3	1
>comp186_c0_seq1	815	815	A	G	3	1
>comp186_c0_seq1	832	832	T	G	3	1
>comp186_c0_seq1	837	837	A	G	3	1
>comp186_c0_seq1	861	861	T	C	3	1
>comp186_c0_seq1	866	866	C	T	3	1
>comp186_c0_seq1	882	882	T	A	4	1
>comp186_c0_seq1	890	890	A	G	4	1
>comp186_c0_seq1	908	908	G	A	4	1
>comp186_c0_seq1	929	929	A	G	4	1
>comp186_c0_seq1	934	934	T	A	4	1
>comp186_c0_seq1	954	954	A	T	3	1
>comp186_c0_seq1	973	973	G	A	3	1
>comp186_c0_seq1	995	995	A	G	3	1
>comp186_c0_seq1	998	998	C	T	3	1
>comp186_c0_seq1	1000	1000	G	C	3	1
>comp186_c0_seq1	1005	1005	T	C	3	1
>comp186_c0_seq1	1014	1014	A	C	3	1
>comp186_c0_seq1	1034	1034	T	C	3	1
>comp186_c0_seq1	1036	1053	TGGAAGAGCAAGTAGAAC	GGG	3	1
>comp186_c0_seq1	1080	1080	A	G	3	1
>comp186_c0_seq1	1115	1115	C	G	3	1
>comp187_c0_seq1	18	18	A	T	3	1
>comp187_c0_seq1	25	25	A	T	3	1
>comp187_c0_seq1	28	28	G	A	3	1
>comp187_c0_seq1	34	34	T	G	3	1
>comp187_c0_seq1	52	52	T	C	3	1
>comp189_c0_seq1	50	50	T	C	12	0.92
>comp189_c0_seq1	62	62	C	T	12	1
>comp189_c0_seq1	110	110	T	C	18	1
>comp189_c0_seq1	116	116	C	T	17	1
>comp189_c0_seq1	149	149	T	C	17	1
>comp189_c0_seq1	158	158	C	T	17	1
>comp189_c0_seq1	218	218	T	C	16	0.94
>comp189_c0_seq1	228	228	G	A	17	1
>comp189_c0_seq1	275	275	T	C	20	0.95
>comp189_c0_seq1	317	317	A	G	21	0.95
>comp189_c0_seq1	323	323	T	C	22	0.95
>comp189_c0_seq1	413	413	C	T	23	0.96
>comp189_c0_seq1	449	449	C	T	41	0.44
>comp189_c0_seq1	458	458	A	T	41	0.44
>comp189_c0_seq1	461	461	C	T	41	0.44
>comp189_c0_seq1	467	467	G	T	40	0.42
>comp189_c0_seq1	482	482	T	A	22	1
>comp189_c0_seq1	491	491	C	T	21	1
>comp189_c0_seq1	530	530	C	T	20	1
>comp189_c0_seq1	568	568	G	A	18	1
>comp189_c0_seq1	581	581	T	C	18	1
>comp189_c0_seq1	644	644	A	-	16	1
>comp189_c0_seq1	648	648	A	G	16	1
>comp189_c0_seq1	705	705	A	G	15	1
>comp189_c0_seq1	771	771	C	T	15	1
>comp189_c0_seq1	822	822	T	C	15	1
>comp189_c0_seq1	830	830	C	T	15	1
>comp189_c0_seq1	855	855	C	A	15	0.93
>comp189_c0_seq1	863	863	A	G	15	1
>comp189_c0_seq1	870	870	C	T	14	1
>comp189_c0_seq1	871	871	A	G	14	1
>comp189_c0_seq1	882	882	A	G	13	1
>comp189_c0_seq1	884	884	T	C	13	1
>comp189_c0_seq1	925	925	A	G	9	1
>comp189_c0_seq1	928	928	A	G	9	1
>comp189_c0_seq1	936	936	A	T	9	1
>comp189_c0_seq1	948	948	G	AA	8	1
>comp189_c0_seq1	953	954	AC	CAT	8	0.87
>comp191_c0_seq1	20	20	T	C	10	1
>comp191_c0_seq1	76	76	G	A	10	1
>comp191_c0_seq1	106	106	G	A	10	1
>comp191_c0_seq1	124	124	T	C	12	1
>comp191_c0_seq1	173	173	T	C	14	1
>comp191_c0_seq1	176	176	G	A	14	1
>comp191_c0_seq1	239	239	C	T	12	1
>comp191_c0_seq1	242	242	A	T	12	1
>comp191_c0_seq1	274	274	C	A	12	1
>comp191_c0_seq1	308	308	T	C	9	1
>comp191_c0_seq1	350	350	C	G	4	1
>comp192_c0_seq2	317	317	T	C	3	1
>comp192_c0_seq2	323	323	T	G	3	1
>comp192_c0_seq2	332	332	T	C	3	1
>comp192_c0_seq2	341	341	T	A	3	1
>comp192_c0_seq2	392	392	G	A	3	1
>comp192_c0_seq2	407	407	G	A	4	1
>comp192_c0_seq2	464	464	C	G	4	1
>comp192_c0_seq2	488	488	G	A	5	1
>comp192_c0_seq2	507	507	-	A	6	1
>comp192_c0_seq2	511	511	T	-	6	1
>comp192_c0_seq2	515	515	A	T	6	1
>comp192_c0_seq2	530	530	C	T	7	1
>comp192_c0_seq2	558	558	A	C	7	1
>comp192_c0_seq2	597	597	A	G	7	1
>comp192_c0_seq2	609	609	A	C	8	1
>comp192_c0_seq2	618	619	TC	AA	8	1
>comp192_c0_seq2	634	634	G	C	8	1
>comp192_c0_seq2	636	636	G	C	8	1
>comp192_c0_seq2	646	646	T	G	8	1
>comp192_c0_seq2	654	654	T	C	8	1
>comp192_c0_seq2	692	692	G	C	9	1
>comp192_c0_seq2	747	747	T	C	10	1
>comp192_c0_seq2	758	758	A	T	11	1
>comp192_c0_seq2	766	766	A	G	11	1
>comp192_c0_seq2	779	779	T	A	13	0.77
>comp192_c0_seq2	782	782	T	C	13	0.85
>comp192_c0_seq2	824	824	T	C	14	0.93
>comp192_c0_seq2	891	891	A	C	16	1
>comp192_c0_seq2	904	904	G	C	16	0.94
>comp192_c0_seq2	911	911	A	C	16	1
>comp192_c0_seq2	932	932	C	T	15	0.93
>comp192_c0_seq2	944	944	G	A	15	1
>comp192_c0_seq2	992	992	A	T	13	1
>comp192_c0_seq2	997	997	A	G	13	0.92
>comp192_c0_seq2	1016	1016	T	C	15	1
>comp192_c0_seq2	1023	1023	T	C	15	1
>comp192_c0_seq2	1025	1025	G	A	15	0.93
>comp193_c0_seq1	65	65	G	A	5	1
>comp193_c0_seq1	68	68	T	C	5	1
>comp193_c0_seq1	71	71	C	T	5	1
>comp193_c0_seq1	74	74	T	G	5	1
>comp193_c0_seq1	88	88	T	A	5	1
>comp193_c0_seq1	95	95	C	T	5	1
>comp193_c0_seq1	99	99	A	G	5	1
>comp193_c0_seq1	105	105	A	G	5	1
>comp193_c0_seq1	111	111	T	G	5	1
>comp193_c0_seq1	113	113	A	G	5	1
>comp193_c0_seq1	122	122	T	C	5	1
>comp193_c0_seq1	125	125	A	T	5	1
>comp193_c0_seq1	134	134	A	G	5	1
>comp193_c0_seq1	137	137	C	T	5	1
>comp193_c0_seq1	155	155	A	G	6	0.83
>comp193_c0_seq1	203	203	T	G	7	1
>comp193_c0_seq1	221	221	A	G	9	1
>comp193_c0_seq1	222	222	C	T	9	1
>comp193_c0_seq1	248	248	C	T	10	1
>comp193_c0_seq1	266	266	G	A	10	1
>comp193_c0_seq1	299	299	T	A	13	0.85
>comp193_c0_seq1	331	331	T	C	14	0.79
>comp193_c0_seq1	344	344	T	C	14	0.86
>comp193_c0_seq1	353	353	A	G	14	0.79
>comp193_c0_seq1	365	365	T	C	14	1
>comp193_c0_seq1	449	449	G	A	13	0.85
>comp193_c0_seq1	491	491	T	G	11	0.27
>comp193_c0_seq1	500	500	G	A	11	0.27
>comp193_c0_seq1	501	501	C	A	11	0.27
>comp195_c0_seq1	383	383	C	A	4	0.75
>comp195_c0_seq1	402	402	T	G	4	1
>comp195_c0_seq1	406	406	A	G	3	1
>comp195_c0_seq1	415	415	A	G	3	1
>comp195_c0_seq1	418	418	A	T	3	1
>comp195_c0_seq1	421	421	A	G	3	1
>comp195_c0_seq1	424	424	A	T	3	1
>comp195_c0_seq1	468	468	C	T	4	1
>comp195_c0_seq1	484	484	G	T	4	1
>comp195_c0_seq1	490	490	T	C	4	1
>comp195_c0_seq1	508	508	G	A	4	1
>comp195_c0_seq1	722	722	A	G	4	0.75
>comp195_c0_seq1	724	724	C	T	4	0.75
>comp195_c0_seq1	745	745	G	A	4	1
>comp195_c0_seq1	756	756	T	A	4	0.75
>comp195_c0_seq1	766	766	T	C	4	0.75
>comp195_c0_seq1	775	775	A	T	4	0.75
>comp195_c0_seq1	817	819	CAG	AAA	3	1
>comp195_c0_seq1	817	819	CAG	AAA	3	1
>comp195_c0_seq1	829	829	C	T	3	1
>comp195_c0_seq1	841	841	G	A	3	1
>comp195_c0_seq1	844	844	T	C	3	1
>comp195_c0_seq1	859	859	C	T	3	1
>comp195_c0_seq1	865	865	G	A	3	1
>comp195_c0_seq1	892	892	T	A	3	1
>comp195_c0_seq1	943	943	G	A	4	1
>comp195_c0_seq1	982	982	C	T	4	1
>comp195_c0_seq1	1000	1001	CT	AA	4	1
>comp195_c0_seq1	1021	1021	T	C	6	1
>comp195_c0_seq1	1048	1048	G	A	6	0.5
>comp195_c0_seq1	1051	1051	A	G	8	0.5
>comp195_c0_seq1	1057	1057	T	C	8	0.5
>comp195_c0_seq1	1060	1060	G	A	9	0.44
>comp195_c0_seq1	1065	1065	G	T	11	0.82
>comp195_c0_seq1	1069	1069	G	T	11	0.55
>comp195_c0_seq1	1070	1070	-	CAA	11	0.27
>comp195_c0_seq1	1070	1070	-	CAA	11	0.45
>comp195_c0_seq1	1075	1075	A	T	11	0.45
>comp195_c0_seq1	1082	1082	G	T	12	0.5
>comp195_c0_seq1	1093	1093	G	A	12	0.5
>comp195_c0_seq1	1093	1093	G	T	12	0.5
>comp195_c0_seq1	1105	1105	A	G	12	1
>comp195_c0_seq1	1107	1107	A	G	11	0.55
>comp195_c0_seq1	1111	1111	C	T	11	1
>comp195_c0_seq1	1114	1114	T	C	11	1
>comp195_c0_seq1	1132	1132	C	T	12	0.42
>comp195_c0_seq1	1132	1132	C	A	12	0.58
>comp195_c0_seq1	1141	1141	C	T	12	0.42
>comp195_c0_seq1	1141	1141	C	A	12	0.58
>comp195_c0_seq1	1147	1147	C	T	12	0.58
>comp195_c0_seq1	1156	1156	T	G	12	0.58
>comp195_c0_seq1	1162	1162	A	G	12	0.58
>comp195_c0_seq1	1179	1179	C	T	13	0.38
>comp195_c0_seq1	1192	1192	G	A	13	0.62
>comp195_c0_seq1	1200	1200	A	C	13	0.62
>comp195_c0_seq1	1202	1202	T	C	13	0.38
>comp195_c0_seq1	1201	1201	G	T	13	0.62
>comp195_c0_seq1	1207	1207	A	C	13	0.62
>comp195_c0_seq1	1209	1209	A	C	13	0.62
>comp195_c0_seq1	1219	1219	A	T	13	0.62
>comp195_c0_seq1	1225	1225	T	C	13	0.38
>comp195_c0_seq1	1231	1231	T	A	13	0.62
>comp195_c0_seq1	1246	1246	C	A	14	0.64
>comp195_c0_seq1	1265	1265	G	A	15	0.33
>comp195_c0_seq1	1267	1267	T	C	16	0.31
>comp195_c0_seq1	1288	1288	C	T	14	0.29
>comp195_c0_seq1	1302	1302	C	G	14	0.29
>comp195_c0_seq1	1312	1312	C	G	9	0.56
>comp195_c0_seq1	1376	1376	A	G	5	0.6
>comp195_c0_seq1	1382	1382	A	C	5	0.6
>comp195_c0_seq1	1393	1393	A	C	4	1
>comp195_c0_seq1	1396	1396	A	T	4	1
>comp195_c0_seq1	1420	1420	G	A	4	0.75
>comp195_c0_seq1	1435	1435	T	C	4	0.75
>comp195_c0_seq1	1459	1459	A	C	4	0.75
>comp195_c0_seq1	1483	1483	C	A	3	1
>comp195_c0_seq1	1495	1495	G	A	3	1
>comp195_c0_seq1	1507	1507	A	G	3	1
>comp195_c0_seq1	1514	1514	G	A	3	1
>comp195_c0_seq1	1516	1516	A	T	3	1
>comp195_c0_seq1	1519	1519	G	A	3	1
>comp195_c0_seq1	1521	1521	C	T	3	1
>comp196_c0_seq1	28	28	C	T	29	1
>comp196_c0_seq1	31	31	A	G	29	1
>comp196_c0_seq1	102	102	G	T	29	1
>comp196_c0_seq1	148	148	A	T	30	0.97
>comp196_c0_seq1	223	223	G	A	31	1
>comp196_c0_seq1	295	295	C	T	29	0.97
>comp196_c0_seq1	316	316	G	A	27	1
>comp196_c0_seq1	331	331	A	G	26	1
>comp196_c0_seq1	373	373	A	G	27	1
>comp196_c0_seq1	375	375	A	T	27	1
>comp196_c0_seq1	415	415	C	T	24	1
>comp196_c0_seq1	430	430	T	C	23	1
>comp196_c0_seq1	436	436	A	G	24	1
>comp196_c0_seq1	445	445	T	C	25	1
>comp196_c0_seq1	487	487	T	C	19	1
>comp196_c0_seq1	514	514	A	T	20	1
>comp196_c0_seq1	531	531	G	A	20	0.5
>comp196_c0_seq1	534	534	A	C	20	1
>comp196_c0_seq1	561	561	A	C	20	1
>comp196_c0_seq1	565	565	C	T	20	1
>comp196_c0_seq1	585	585	-	C	18	1
>comp196_c0_seq1	588	588	G	T	18	1
>comp196_c0_seq1	589	589	C	-	18	1
>comp196_c0_seq1	636	636	G	A	17	1
>comp196_c0_seq1	641	641	G	T	17	1
>comp196_c0_seq1	673	673	G	A	18	0.94
>comp196_c0_seq1	688	688	A	C	17	0.94
>comp196_c0_seq1	694	694	G	A	18	0.94
>comp196_c0_seq1	706	706	T	G	18	1
>comp196_c0_seq1	730	730	A	T	17	1
>comp196_c0_seq1	796	796	A	T	11	1
>comp196_c0_seq1	801	801	G	C	11	0.55
>comp196_c0_seq1	823	823	T	C	14	1
>comp196_c0_seq1	838	838	T	C	15	1
>comp196_c0_seq1	841	841	G	A	16	1
>comp196_c0_seq1	859	859	T	A	14	1
>comp196_c0_seq1	868	868	C	T	13	1
>comp196_c0_seq1	883	883	C	T	13	1
>comp196_c0_seq1	892	892	A	G	13	1
>comp196_c0_seq1	928	928	A	G	9	0.33
>comp196_c0_seq1	950	950	T	C	8	1
>comp196_c0_seq1	963	963	G	C	9	1
>comp196_c0_seq1	979	979	T	C	11	1
>comp196_c0_seq1	1001	1001	T	C	12	1
>comp196_c0_seq1	1009	1009	G	A	12	1
>comp196_c0_seq1	1045	1045	G	A	15	1
>comp196_c0_seq1	1198	1198	A	G	13	1
>comp196_c0_seq1	1267	1267	C	T	12	0.58
>comp196_c0_seq1	1267	1267	C	G	12	0.42
>comp196_c0_seq1	1291	1291	G	A	11	1
>comp196_c0_seq1	1336	1336	T	A	13	1
>comp196_c0_seq1	1366	1366	T	C	8	1
>comp196_c0_seq1	1390	1390	T	C	8	0.87
>comp196_c0_seq1	1504	1504	T	C	7	0.86
>comp196_c0_seq1	1592	1592	T	A	8	1
>comp196_c0_seq1	1600	1600	C	A	8	0.87
>comp196_c0_seq1	1636	1636	T	A	10	1
>comp196_c0_seq1	1705	1705	A	G	10	1
>comp196_c0_seq1	1708	1708	A	G	10	0.9
>comp196_c0_seq1	1756	1756	G	C	6	1
>comp196_c0_seq1	1759	1759	A	C	6	1
>comp196_c0_seq1	1771	1771	A	C	6	1
>comp196_c0_seq1	1780	1780	G	C	6	1
>comp196_c0_seq1	1783	1783	A	G	6	0.83
>comp196_c0_seq1	1786	1786	G	T	5	0.8
>comp197_c0_seq1	46	46	A	C	3	1
>comp197_c0_seq1	61	61	T	C	4	1
>comp197_c0_seq1	64	64	T	C	4	1
>comp197_c0_seq1	73	73	T	C	4	1
>comp197_c0_seq1	94	94	T	A	4	1
>comp197_c0_seq1	100	100	C	T	4	1
>comp197_c0_seq1	120	120	T	G	4	1
>comp197_c0_seq1	127	127	T	G	4	1
>comp197_c0_seq1	133	133	G	A	5	1
>comp197_c0_seq1	142	142	T	C	6	1
>comp197_c0_seq1	166	166	A	G	6	1
>comp197_c0_seq1	181	181	T	C	6	0.83
>comp197_c0_seq1	193	193	T	C	6	1
[truncated: 312,416+ more rows]
