# Supplementary material for: De novo transcriptome assembly of Pueraria montana var. lobata and Neustanthus phaseoloides for the development of eSSR and SNP markers: narrowing the US origin(s) of the invasive kudzu
Source: BMC Genomics. 2018 Jun 5;19:439. doi: 10.1186/s12864-018-4798-3 (PMC5989403; doi:10.1186/s12864-018-4798-3)
Supplement: Supplementary file 10 — SNPs_Japan_vs_Pmnk6_CPP27_China. High-confidence single nucleotide polymorphisms among kudzu accessions from Japan (reference: Ref) and reads from US kudzu (Pmnk6 and CPP27) and China (variants: Var). Abbreviations as described for Additional file 6. (XLSX 30817 kb) [file 12864_2018_4798_MOESM10_ESM.xlsx]

## Sheet: SNPs_Japan_vs_Pmnk6_CPP27_China
>Reference	Start	End	Ref	Var	Total	Var	Ref	Var	Coding	Region	Known	Near	# Fwd	# Rev	# Fwd	# Rev
>Accno	Pos	Pos	Nuc	Nuc	Depth	Freq	AA	AA	Frame	Name	SNPs	SNPs	w/ var	w/ var	Total	Total
>TR1_c0_g1_i1	94	94	T	A	8	1							4	4	4	4
>TR1_c0_g1_i1	343	343	A	G	11	0.73							1	7	1	10
>TR1_c0_g1_i1	360	360	C	T	9	1							0	9	0	9
>TR2_c0_g1_i1	38	38	C	A	7	0.86							2	4	2	5
>TR2_c0_g1_i1	45	45	T	A	9	0.67							2	4	3	6
>TR2_c0_g1_i1	66	66	C	A	9	0.67							2	4	4	5
>TR2_c0_g1_i1	91	91	T	G	4	1							2	2	2	2
>TR2_c0_g1_i1	217	217	G	A	7	0.57							2	2	5	2
>TR2_c0_g1_i1	219	220	TG	CC	7	0.57							2	2	5	2
>TR3_c0_g1_i1	6	6	A	TCAG	5	1							3	2	3	2
>TR3_c0_g1_i1	326	326	G	A	6	0.83							3	2	4	2
>TR3_c0_g1_i1	332	332	T	C	5	0.8							3	1	4	1
>TR3_c0_g1_i1	338	338	C	T	5	0.8							3	1	4	1
>TR3_c0_g1_i1	347	347	G	A	4	0.75							2	1	3	1
>TR3_c0_g1_i1	350	350	G	T	4	0.75							2	1	3	1
>TR3_c0_g1_i1	364	364	C	T	4	0.75							2	1	3	1
>TR4_c0_g1_i1	371	371	T	C	10	0.5							1	4	4	6
>TR5_c0_g1_i1	59	59	G	T	6	0.83							3	2	3	3
>TR5_c0_g1_i1	129	129	G	T	11	0.91							5	5	6	5
>TR5_c0_g1_i1	164	164	G	T	18	0.94							9	8	10	8
>TR5_c0_g1_i1	305	305	T	C	20	0.9							14	4	14	6
>TR5_c0_g1_i1	356	356	T	C	14	0.86							6	6	6	8
>TR5_c0_g1_i1	492	492	C	T	17	1							7	10	7	10
>TR5_c0_g1_i1	590	590	C	T	18	0.89							7	9	8	10
>TR7_c0_g1_i1	92	92	A	G	21	1							11	10	11	10
>TR8_c0_g1_i1	34	34	G	T	34	0.26							6	3	22	12
>TR8_c0_g1_i1	39	39	A	T	34	0.38							9	4	22	12
>TR8_c0_g1_i1	40	40	T	A	35	0.11							3	1	21	14
>TR8_c0_g1_i1	47	47	T	G	38	0.29							6	5	22	16
>TR8_c0_g1_i1	57	57	A	G	39	0.1							3	1	23	16
>TR8_c0_g1_i1	56	58	AAT	GAA	38	0.29							6	5	23	15
>TR8_c0_g1_i1	79	79	T	G	49	0.2							4	6	31	18
>TR8_c0_g1_i1	80	81	AT	-	52	0.19							4	6	35	17
>TR8_c0_g1_i1	85	85	T	A	56	0.2							5	6	39	17
>TR8_c0_g1_i1	93	93	G	C	58	0.67							28	11	39	19
>TR8_c0_g1_i1	102	102	C	T	48	0.81							27	12	34	14
>TR8_c0_g1_i1	110	110	A	G	49	0.14							5	2	34	15
>TR8_c0_g1_i1	113	113	T	G	52	0.13							5	2	36	16
>TR8_c0_g1_i1	116	116	C	A	50	0.12							4	2	34	16
>TR8_c0_g1_i1	119	119	T	C	50	0.98							33	16	34	16
>TR8_c0_g1_i1	120	120	G	A	48	0.87							28	14	33	15
>TR8_c0_g1_i1	215	215	T	C	49	1							25	24	25	24
>TR8_c0_g1_i1	223	223	G	T	44	0.95							19	23	20	24
>TR8_c0_g1_i1	243	243	A	G	33	1							14	19	14	19
>TR8_c0_g1_i1	248	249	AC	GG	36	0.75							12	15	17	19
>TR8_c0_g1_i1	265	265	G	T	41	0.71							12	17	19	22
>TR8_c0_g1_i1	284	284	-	G	42	0.67							14	14	21	21
>TR8_c0_g1_i1	292	292	C	T	40	0.92							18	19	20	20
>TR8_c0_g1_i1	296	296	G	A	40	0.65							13	13	20	20
>TR8_c0_g1_i1	307	307	T	C	39	0.69							14	13	20	19
>TR8_c0_g1_i1	328	328	-	TAG	27	0.89							13	11	15	12
>TR8_c0_g1_i1	346	346	C	A	6	1							3	3	3	3
>TR8_c0_g1_i1	347	347	T	G	6	1							3	3	3	3
>TR9_c0_g1_i1	265	265	G	A	6	0.83							2	3	2	4
>TR9_c0_g1_i1	281	281	A	G	8	0.75							2	4	3	5
>TR9_c0_g1_i1	322	322	G	A	7	0.57							1	3	3	4
>TR9_c0_g1_i1	517	517	G	A	4	0.75							2	1	3	1
>TR9_c0_g1_i1	547	547	A	G	6	0.5							2	1	4	2
>TR10_c0_g1_i1	33	33	T	C	5	0.8							2	2	3	2
>TR10_c0_g1_i1	124	124	C	T	7	0.57							1	3	4	3
>TR10_c0_g1_i1	364	364	G	T	9	0.44							3	1	5	4
>TR10_c0_g1_i1	426	426	T	C	18	0.56							4	6	7	11
>TR10_c0_g1_i1	466	466	A	G	13	0.46							2	4	6	7
>TR10_c0_g1_i1	600	600	T	A	17	0.41							6	1	14	3
>TR11_c0_g2_i1	194	194	A	T	4	1							3	1	3	1
>TR11_c0_g2_i1	210	210	A	C	6	0.83							4	1	5	1
>TR11_c0_g2_i1	212	212	G	T	6	0.83							4	1	5	1
>TR11_c0_g2_i1	220	220	G	C	7	0.86							5	1	6	1
>TR11_c0_g2_i1	223	223	A	C	8	0.75							5	1	7	1
>TR11_c0_g2_i1	232	232	T	C	9	0.67							5	1	7	2
>TR11_c0_g2_i1	241	241	C	G	8	0.62							4	1	6	2
>TR11_c0_g2_i1	247	247	T	A	7	0.57							3	1	5	2
>TR11_c0_g2_i1	303	303	G	C	13	0.23							2	1	9	4
>TR11_c0_g2_i1	312	312	T	C	12	0.25							2	1	8	4
>TR11_c0_g2_i1	329	329	A	C	11	0.27							2	1	8	3
>TR11_c0_g2_i1	357	357	T	C	12	0.67							3	5	5	7
>TR11_c0_g2_i1	373	373	G	-	15	0.6							3	6	7	8
>TR11_c0_g2_i1	382	382	A	CC	34	0.79							9	18	14	20
>TR11_c0_g2_i1	388	388	A	T	33	0.27							3	6	13	20
>TR11_c0_g2_i1	410	410	T	C	36	0.56							9	11	17	19
>TR11_c0_g2_i1	436	436	G	A	10	0.4							2	2	7	3
>TR11_c0_g2_i1	446	446	G	T	9	0.33							1	2	6	3
>TR11_c0_g2_i1	469	469	G	C	5	1							3	2	3	2
>TR12_c0_g1_i1	37	37	G	A	25	0.28							3	4	11	14
>TR12_c0_g1_i1	57	57	G	-	23	0.35							3	5	8	15
>TR12_c0_g1_i1	60	60	A	GG	21	0.33							3	4	8	13
>TR12_c0_g1_i1	73	73	C	T	13	0.46							3	3	4	9
>TR12_c0_g1_i1	82	82	T	A	11	0.45							2	3	2	9
>TR12_c0_g1_i1	92	92	C	T	11	0.45							2	3	2	9
>TR12_c0_g1_i1	184	184	T	C	10	0.4							2	2	7	3
>TR12_c0_g1_i1	215	215	A	C	7	0.57							2	2	5	2
>TR12_c0_g1_i1	316	316	C	T	8	0.5							3	1	6	2
>TR12_c0_g1_i1	360	360	A	G	5	0.6							2	1	3	2
>TR12_c0_g1_i1	408	408	C	T	13	0.23							2	1	7	6
>TR12_c0_g1_i1	415	415	C	T	12	0.25							2	1	6	6
>TR12_c0_g1_i1	447	447	G	C	17	0.41							2	5	7	10
>TR12_c0_g1_i1	457	457	T	C	16	0.31							2	3	6	10
>TR12_c0_g1_i1	458	458	A	G	16	0.37							2	4	6	10
>TR12_c0_g1_i1	487	487	T	G	17	0.29							1	4	5	12
>TR12_c0_g1_i1	503	503	C	A	16	0.31							1	4	5	11
>TR12_c0_g1_i1	510	510	C	T	14	0.21							1	2	5	9
>TR12_c0_g1_i1	517	517	-	CT	14	0.36							2	3	6	8
>TR12_c0_g1_i1	517	517	T	G	14	0.21							1	2	6	8
>TR12_c0_g1_i1	518	518	A	G	15	0.2							1	2	7	8
>TR12_c0_g1_i1	523	523	A	G	15	0.47							4	3	7	8
>TR12_c0_g1_i1	525	525	G	A	13	0.69							5	4	7	6
>TR12_c0_g1_i1	551	551	T	G	10	0.6							4	2	6	4
>TR12_c0_g1_i1	567	567	G	C	5	0.8							3	1	4	1
>TR13_c0_g2_i1	59	59	G	T	12	0.42							3	2	10	2
>TR13_c0_g2_i1	84	84	-	C	31	0.68							10	11	18	13
>TR13_c0_g2_i1	105	105	A	T	33	0.64							10	11	17	16
>TR13_c0_g2_i1	106	106	A	C	33	0.64							10	11	17	16
>TR13_c0_g2_i1	114	114	T	-	33	0.64							10	11	17	16
>TR13_c0_g2_i1	218	218	G	A	5	1							2	3	2	3
>TR13_c0_g2_i1	515	515	T	C	27	0.26							5	2	15	12
>TR13_c0_g2_i1	533	533	A	T	25	0.24							4	2	14	11
>TR13_c0_g2_i1	536	536	T	C	24	0.29							5	2	14	10
>TR13_c0_g2_i1	544	544	A	C	27	0.26							5	2	15	12
>TR13_c0_g2_i1	620	620	T	A	23	0.13							2	1	10	13
>TR13_c0_g2_i1	621	621	C	G	24	0.12							2	1	10	14
>TR13_c0_g2_i1	635	635	C	A	21	0.14							2	1	9	12
>TR13_c0_g2_i1	638	638	G	A	20	0.15							2	1	8	12
>TR13_c0_g2_i1	662	662	T	C	22	0.14							2	1	8	14
>TR13_c0_g2_i1	704	704	A	G	25	0.2							3	2	11	14
>TR13_c0_g2_i1	716	716	A	G	26	0.27							4	3	13	13
>TR13_c0_g2_i1	719	719	C	T	28	0.25							4	3	14	14
>TR13_c0_g2_i1	723	724	GG	AC	28	0.25							4	3	14	14
>TR13_c0_g2_i1	735	735	G	A	32	0.28							5	4	15	17
>TR13_c0_g2_i1	740	740	C	T	30	0.33							6	4	15	15
>TR13_c0_g2_i1	762	762	T	G	24	0.37							6	3	13	11
>TR13_c0_g2_i1	779	779	T	A	20	0.3							4	2	10	10
>TR13_c0_g2_i1	806	806	T	C	11	0.36							3	1	6	5
>TR13_c0_g2_i1	808	808	A	G	9	0.44							3	1	5	4
>TR13_c0_g2_i1	809	809	T	G	9	0.44							3	1	5	4
>TR15_c0_g1_i2	428	428	A	G	3	1							2	1	2	1
>TR17_c0_g1_i1	37	37	T	A	4	0.75							1	2	2	2
>TR19_c0_g3_i1	327	327	A	G	18	0.22							3	1	11	7
>TR19_c0_g3_i1	351	351	G	C	17	0.18							1	2	8	9
>TR19_c0_g3_i1	444	444	T	C	10	0.3							2	1	5	5
>TR20_c0_g1_i1	60	60	G	A	3	1							2	1	2	1
>TR20_c0_g1_i1	74	74	-	TT	4	1							3	1	3	1
>TR20_c0_g1_i1	92	92	C	G	4	1							3	1	3	1
>TR20_c0_g1_i1	103	103	C	T	5	1							4	1	4	1
>TR20_c0_g1_i1	133	133	G	A	7	1							4	3	4	3
>TR20_c0_g1_i1	167	167	T	G	7	1							4	3	4	3
>TR20_c0_g1_i1	205	205	C	T	6	0.83							2	3	2	4
>TR20_c0_g1_i1	287	287	G	C	4	1							2	2	2	2
>TR20_c0_g1_i1	295	295	-	GA	4	1							2	2	2	2
>TR20_c0_g1_i1	300	300	G	C	3	1							2	1	2	1
>TR22_c0_g1_i1	196	196	C	A	4	1							3	1	3	1
>TR23_c0_g1_i1	437	437	G	A	45	0.51							10	13	15	30
>TR23_c0_g1_i1	439	439	G	-	42	0.45							8	11	14	28
>TR23_c0_g1_i1	441	441	G	T	42	0.45							8	11	14	28
>TR23_c0_g1_i1	444	444	A	-	38	0.39							6	9	12	26
>TR23_c0_g1_i1	447	447	C	G	28	0.18							2	3	8	20
>TR23_c0_g1_i1	500	500	C	G	24	0.25							4	2	12	12
>TR23_c0_g1_i1	975	976	CA	T	66	0.55							12	24	34	32
>TR23_c0_g1_i1	1006	1006	G	T	121	0.15							11	7	61	60
>TR23_c0_g1_i1	1087	1087	T	G	98	0.19							9	10	53	45
>TR24_c0_g1_i1	60	60	G	T	9	0.78							3	4	3	6
>TR24_c0_g1_i1	108	108	A	T	7	0.71							3	2	3	4
>TR24_c0_g1_i1	115	115	T	C	7	0.71							3	2	3	4
>TR24_c0_g1_i1	122	122	C	T	6	0.83							3	2	3	3
>TR24_c0_g1_i1	148	148	A	G	7	0.71							2	3	3	4
>TR24_c0_g1_i1	174	174	G	A	10	0.6							2	4	4	6
>TR24_c0_g1_i1	180	180	C	T	10	0.6							2	4	4	6
>TR24_c0_g1_i1	193	193	C	G	11	0.55							2	4	5	6
>TR24_c0_g1_i1	199	199	G	A	9	0.56							2	3	5	4
>TR24_c0_g1_i1	293	293	A	G	6	0.83							1	4	2	4
>TR24_c0_g1_i1	296	296	A	C	6	0.83							1	4	2	4
>TR24_c0_g1_i1	312	312	T	G	6	0.83							1	4	2	4
>TR24_c0_g1_i1	315	315	T	C	4	0.75							1	2	2	2
>TR24_c0_g1_i1	371	374	ACCC	-	6	1							5	1	5	1
>TR24_c0_g1_i1	457	457	T	C	9	1							4	5	4	5
>TR24_c0_g1_i1	495	496	AA	-	5	1							2	3	2	3
>TR24_c0_g1_i1	498	498	T	G	6	1							2	4	2	4
>TR26_c0_g1_i1	195	195	C	G	10	0.5							2	3	7	3
>TR26_c0_g1_i1	216	216	C	T	8	0.5							3	1	4	4
>TR28_c0_g1_i1	39	39	T	A	3	1							1	2	1	2
>TR28_c0_g1_i1	53	53	T	A	4	1							2	2	2	2
>TR28_c0_g1_i1	55	56	TG	CC	4	1							2	2	2	2
>TR28_c0_g1_i1	346	346	A	G	8	0.5							3	1	5	3
>TR28_c0_g1_i1	373	373	A	G	5	0.6							1	2	2	3
>TR28_c0_g1_i1	385	385	A	G	6	0.83							1	4	1	5
>TR28_c0_g1_i1	394	394	G	A	5	1							1	4	1	4
>TR28_c0_g1_i1	464	464	G	A	9	0.33							1	2	3	6
>TR28_c0_g1_i1	473	473	T	C	9	0.67							2	4	4	5
>TR28_c0_g1_i1	512	512	C	A	10	0.6							3	3	7	3
>TR28_c0_g1_i1	524	524	G	A	12	0.58							4	3	8	4
>TR28_c0_g1_i1	539	539	T	C	14	0.21							2	1	9	5
>TR28_c0_g1_i1	544	544	C	G	13	0.38							4	1	8	5
>TR28_c0_g1_i1	596	596	C	T	12	0.42							1	4	3	9
>TR28_c0_g1_i1	608	608	T	A	10	0.6							2	4	3	7
>TR28_c0_g1_i1	609	609	G	A	10	0.4							1	3	3	7
>TR28_c0_g1_i1	629	629	G	A	7	0.57							1	3	2	5
>TR28_c0_g1_i1	636	636	A	G	7	0.86							1	5	2	5
>TR28_c0_g1_i1	645	645	A	G	6	0.83							1	4	2	4
>TR28_c0_g1_i1	678	678	G	C	6	0.83							2	3	3	3
>TR28_c0_g1_i1	683	683	G	C	6	0.83							2	3	3	3
>TR28_c0_g1_i1	700	700	A	G	5	0.6							1	2	2	3
>TR28_c0_g1_i1	722	722	G	C	8	0.62							3	2	4	4
>TR28_c0_g1_i1	749	749	G	A	10	0.5							2	3	5	5
>TR28_c0_g1_i1	750	750	C	T	10	0.5							2	3	5	5
>TR28_c0_g1_i1	752	752	T	G	10	0.5							2	3	5	5
>TR28_c0_g1_i1	769	769	G	T	9	0.33							1	2	5	4
>TR28_c0_g1_i1	772	772	T	G	9	0.33							1	2	5	4
>TR28_c0_g1_i1	814	814	A	G	8	0.37							1	2	5	3
>TR28_c0_g1_i1	874	874	G	A	7	0.43							1	2	3	4
>TR28_c0_g1_i1	883	883	T	A	5	0.6							1	2	2	3
>TR28_c0_g1_i1	1015	1015	A	T	7	1							4	3	4	3
>TR28_c0_g1_i1	1018	1018	A	C	7	1							4	3	4	3
>TR28_c0_g1_i1	1020	1020	A	C	7	1							4	3	4	3
>TR28_c0_g1_i1	1030	1030	C	T	8	0.5							2	2	4	4
>TR28_c0_g1_i1	1052	1052	C	A	7	0.71							3	2	3	4
>TR29_c0_g1_i1	124	124	C	T	18	0.44							4	4	11	7
>TR31_c0_g1_i1	217	217	-	ATCTT	37	0.65							11	13	18	19
>TR31_c0_g1_i1	781	785	CTTAA	AAAG	16	0.31							2	3	6	10
>TR32_c1_g1_i1	490	490	T	A	7	1							2	5	2	5
>TR32_c1_g1_i1	496	496	T	A	7	1							2	5	2	5
>TR32_c1_g1_i1	503	503	T	C	7	1							2	5	2	5
>TR32_c1_g1_i1	671	671	A	G	4	1							2	2	2	2
>TR33_c0_g1_i1	273	273	A	-	21	1							10	11	10	11
>TR34_c0_g1_i1	45	46	TA	-	15	0.47							5	2	12	3
>TR34_c0_g1_i1	86	86	A	G	24	0.46							7	4	16	8
>TR34_c0_g1_i1	158	159	CA	-	36	0.44							8	8	18	18
>TR34_c0_g1_i1	196	196	G	A	51	0.35							10	8	33	18
>TR34_c0_g1_i1	271	271	C	T	61	0.18							8	3	35	26
>TR35_c0_g1_i1	53	53	G	A	20	0.35							1	6	10	10
>TR35_c0_g1_i1	64	65	GA	TT	51	0.73							21	16	31	20
>TR35_c0_g1_i1	77	78	GC	AAGAG	67	0.1							1	6	44	23
>TR35_c0_g1_i1	76	77	TG	AA	67	0.64							31	12	44	23
>TR35_c0_g1_i1	94	94	A	G	77	0.68							37	15	51	26
>TR35_c0_g1_i1	116	116	A	T	65	0.72							32	15	43	22
>TR35_c0_g1_i1	121	121	G	A	52	0.29							8	7	31	21
>TR35_c0_g1_i1	132	132	A	C	22	0.14							1	2	13	9
>TR35_c0_g1_i1	355	355	A	C	29	0.48							8	6	16	13
>TR36_c0_g1_i1	239	239	T	G	24	1							11	13	11	13
>TR38_c0_g2_i1	32	32	C	G	7	1							4	3	4	3
>TR38_c0_g2_i1	48	49	CT	-	14	0.43							4	2	9	5
>TR38_c0_g2_i1	77	77	C	T	20	0.4							5	3	13	7
>TR38_c0_g2_i1	122	122	G	A	15	1							8	7	8	7
>TR38_c0_g2_i1	195	195	T	C	27	0.52							9	5	15	12
>TR38_c0_g2_i1	218	218	T	C	32	0.53							12	5	18	14
>TR38_c0_g2_i1	303	303	T	C	34	0.32							5	6	18	16
>TR38_c0_g2_i1	418	418	G	C	35	0.37							7	6	17	18
>TR38_c0_g2_i1	446	446	C	T	26	1							14	12	14	12
>TR39_c0_g1_i1	292	292	A	T	4	1							1	3	1	3
>TR40_c0_g1_i1	122	122	C	G	6	1							4	2	4	2
>TR40_c0_g1_i1	142	142	C	T	13	1							8	5	8	5
>TR40_c0_g1_i1	264	264	G	T	13	0.92							8	4	8	5
>TR40_c0_g1_i1	331	331	C	A	20	0.95							14	5	14	6
>TR40_c0_g1_i1	462	462	G	T	6	1							3	3	3	3
>TR41_c0_g1_i1	15	15	C	T	8	0.75							4	2	6	2
>TR41_c0_g1_i1	126	126	C	T	47	0.49							12	11	22	25
>TR41_c0_g1_i1	166	166	A	G	51	0.43							11	11	25	26
>TR41_c0_g1_i1	256	256	C	T	50	0.42							10	11	25	25
>TR41_c0_g1_i1	391	391	T	A	93	0.39							16	20	45	48
>TR41_c0_g1_i1	459	459	G	T	82	0.21							4	13	35	47
>TR41_c0_g1_i1	461	461	T	C	70	0.11							4	4	34	36
>TR41_c0_g1_i1	467	467	C	-	82	0.26							14	7	42	40
>TR41_c0_g1_i1	881	881	C	A	86	0.51							22	22	40	46
>TR41_c0_g1_i1	1040	1040	C	A	83	0.41							12	22	32	51
>TR41_c0_g1_i1	1584	1584	C	G	49	0.49							9	15	16	33
>TR41_c0_g1_i1	1625	1625	A	G	16	0.56							4	5	6	10
>TR42_c0_g1_i1	56	56	G	A	18	0.5							6	3	11	7
>TR42_c0_g1_i1	75	76	CT	-	20	0.55							8	3	14	6
>TR42_c0_g1_i1	301	301	C	T	13	0.54							2	5	6	7
>TR42_c0_g1_i1	408	408	C	T	6	1							1	5	1	5
>TR42_c0_g1_i1	426	426	G	A	6	1							1	5	1	5
>TR43_c0_g1_i1	901	901	T	C	6	0.5							2	1	3	3
>TR44_c0_g1_i1	41	41	C	T	6	0.83							4	1	5	1
>TR44_c0_g1_i1	42	42	G	A	6	0.83							4	1	5	1
>TR44_c0_g1_i1	44	44	G	C	6	0.83							4	1	5	1
>TR44_c0_g1_i1	80	80	C	G	5	1							3	2	3	2
>TR44_c0_g1_i1	724	724	T	G	4	0.75							1	2	2	2
>TR45_c0_g2_i1	236	236	G	A	17	0.65							6	5	9	8
>TR45_c0_g2_i1	314	314	G	A	18	0.28							2	3	7	11
>TR45_c0_g2_i1	314	329	GTTTCACATCTCAGAT	-	6	0.67							2	2	2	4
>TR45_c0_g2_i1	325	325	C	T	15	0.33							3	2	7	8
>TR45_c0_g2_i1	341	341	C	T	24	0.29							4	3	12	12
>TR45_c0_g2_i1	359	359	A	T	35	0.37							5	8	17	18
>TR45_c0_g2_i1	388	388	A	T	41	1							19	22	19	22
>TR45_c0_g2_i1	402	402	T	C	42	0.4							5	12	17	25
>TR45_c0_g2_i1	482	482	-	AGCT	37	0.38							5	9	15	22
>TR46_c0_g2_i1	86	86	T	G	7	0.71							3	2	3	4
>TR46_c0_g2_i1	262	262	A	T	10	1							3	7	3	7
>TR47_c0_g1_i1	67	67	G	T	10	0.4							2	2	5	5
>TR47_c0_g1_i1	70	70	A	G	10	0.4							2	2	5	5
>TR47_c0_g1_i1	73	73	A	C	11	0.36							2	2	5	6
>TR47_c0_g1_i1	79	79	A	C	12	0.33							2	2	6	6
>TR47_c0_g1_i1	124	124	C	T	12	0.42							2	3	6	6
>TR47_c0_g1_i1	127	127	T	C	11	0.45							2	3	6	5
>TR47_c0_g1_i1	154	154	A	C	7	0.71							2	3	3	4
>TR47_c0_g1_i1	163	163	C	T	5	1							2	3	2	3
>TR47_c0_g1_i1	181	181	G	A	8	0.62							2	3	3	5
>TR47_c0_g1_i1	213	213	C	T	11	0.45							2	3	4	7
>TR47_c0_g1_i1	230	230	G	T	12	0.42							2	3	5	7
>TR47_c0_g1_i1	247	247	T	C	13	0.46							2	4	5	8
>TR47_c0_g1_i1	260	260	A	G	12	0.5							2	4	5	7
>TR47_c0_g1_i1	268	268	T	G	13	0.46							2	4	7	6
>TR47_c0_g1_i1	286	286	T	C	14	0.36							1	4	8	6
>TR47_c0_g1_i1	298	298	A	G	15	0.33							1	4	9	6
>TR47_c0_g1_i1	331	331	C	T	15	0.33							1	4	8	7
>TR47_c0_g1_i1	335	335	A	G	15	0.33							1	4	8	7
>TR47_c0_g1_i1	343	343	G	A	13	0.46							2	4	7	6
>TR47_c0_g1_i1	346	346	T	C	13	0.46							2	4	7	6
>TR47_c0_g1_i1	349	349	A	C	13	0.23							2	1	7	6
>TR47_c0_g1_i1	370	370	G	A	10	0.3							2	1	6	4
>TR47_c0_g1_i1	388	388	T	G	11	0.27							2	1	6	5
>TR47_c0_g1_i1	409	409	G	A	13	0.23							2	1	6	7
>TR47_c0_g1_i1	415	415	A	G	14	0.21							2	1	6	8
>TR47_c0_g1_i1	435	435	A	G	16	0.19							2	1	8	8
>TR47_c0_g1_i1	444	444	C	G	17	0.18							2	1	8	9
>TR47_c0_g1_i1	466	466	G	A	17	0.18							2	1	5	12
>TR47_c0_g1_i1	489	489	A	T	15	0.2							2	1	7	8
>TR47_c0_g1_i1	565	565	T	G	14	0.29							3	1	7	7
>TR47_c0_g1_i1	610	610	G	A	8	0.37							2	1	2	6
>TR47_c0_g1_i1	648	648	G	T	6	0.5							2	1	2	4
>TR47_c0_g1_i1	652	652	C	T	6	0.5							2	1	2	4
>TR47_c0_g1_i1	665	665	C	T	9	0.44							2	2	3	6
>TR47_c0_g1_i1	695	695	A	T	9	0.44							2	2	4	5
>TR47_c0_g1_i1	700	700	C	T	10	0.5							2	3	4	6
>TR47_c0_g1_i1	704	704	T	C	10	0.5							2	3	4	6
>TR47_c0_g1_i1	709	709	G	T	11	0.36							1	3	4	7
>TR47_c0_g1_i1	723	723	G	A	10	0.5							2	3	4	6
>TR47_c0_g1_i1	733	733	G	T	9	0.44							1	3	3	6
>TR47_c0_g1_i1	778	778	T	G	10	0.5							2	3	4	6
>TR47_c0_g1_i1	792	792	G	C	10	0.5							2	3	4	6
>TR47_c0_g1_i1	817	817	G	C	11	0.64							2	5	4	7
>TR47_c0_g1_i1	826	826	G	A	11	0.55							2	4	4	7
>TR47_c0_g1_i1	852	852	T	A	9	0.67							2	4	4	5
>TR47_c0_g1_i1	862	862	C	G	9	0.67							2	4	4	5
>TR47_c0_g1_i1	880	880	A	G	6	0.83							2	3	3	3
>TR47_c0_g1_i1	892	892	G	A	6	0.83							2	3	2	4
>TR47_c0_g1_i1	898	898	G	A	6	0.67							2	2	2	4
>TR47_c0_g1_i1	901	901	G	T	5	0.8							1	3	1	4
>TR47_c0_g1_i1	903	903	G	T	5	0.6							1	2	1	4
>TR47_c0_g1_i1	926	926	A	T	10	0.5							2	3	4	6
>TR47_c0_g1_i1	931	931	G	A	11	0.45							2	3	4	7
>TR47_c0_g1_i1	955	955	A	G	12	0.42							2	3	5	7
>TR47_c0_g1_i1	967	967	G	T	10	0.4							1	3	4	6
>TR47_c0_g1_i1	987	987	T	C	14	0.43							2	4	6	8
>TR47_c0_g1_i1	988	988	A	G	14	0.43							2	4	6	8
>TR47_c0_g1_i1	1057	1057	G	A	10	0.3							1	2	4	6
>TR47_c0_g1_i1	1094	1094	T	C	10	0.5							3	2	5	5
>TR47_c0_g1_i1	1114	1114	G	A	10	0.4							3	1	6	4
>TR47_c0_g1_i1	1129	1129	G	A	11	0.45							4	1	7	4
>TR47_c0_g1_i1	1146	1146	G	T	10	0.5							4	1	6	4
>TR47_c0_g1_i1	1162	1162	C	G	10	0.3							2	1	6	4
>TR47_c0_g1_i1	1175	1175	A	G	10	0.5							4	1	5	5
>TR47_c0_g1_i1	1207	1207	G	T	8	0.62							4	1	5	3
>TR50_c0_g2_i1	142	142	A	G	3	1							1	2	1	2
>TR50_c0_g2_i1	163	163	A	G	8	0.75							5	1	5	3
>TR50_c0_g2_i1	186	186	C	G	17	0.29							2	3	9	8
>TR50_c0_g2_i1	194	194	A	T	21	0.38							3	5	12	9
>TR50_c0_g2_i1	205	205	A	G	24	0.12							2	1	13	11
>TR50_c0_g2_i1	212	212	C	T	22	0.36							3	5	11	11
>TR50_c0_g2_i1	218	218	C	T	23	0.39							4	5	11	12
>TR50_c0_g2_i1	221	221	C	T	25	0.32							3	5	12	13
>TR50_c0_g2_i1	225	226	AA	T	28	0.18							2	3	14	14
>TR50_c0_g2_i1	227	227	-	TT	26	0.15							2	2	13	13
>TR50_c0_g2_i1	228	228	C	A	26	0.81							10	11	13	13
>TR50_c0_g2_i1	238	238	C	A	35	0.29							4	6	19	16
>TR50_c0_g2_i1	244	244	C	T	34	0.15							2	3	18	16
>TR50_c0_g2_i1	247	247	C	T	35	0.11							3	1	19	16
>TR50_c0_g2_i1	260	260	C	T	29	0.21							3	3	18	11
>TR50_c0_g2_i1	282	282	C	T	13	0.46							5	1	9	4
>TR50_c0_g2_i1	291	291	T	G	11	0.91							6	4	7	4
>TR50_c0_g2_i1	294	294	C	T	11	0.45							4	1	7	4
>TR51_c0_g1_i1	461	461	T	C	44	0.11							2	3	18	26
>TR51_c0_g1_i1	503	503	C	G	46	0.11							2	3	21	25
>TR51_c0_g1_i1	975	975	G	C	54	0.15							2	6	25	29
>TR51_c0_g1_i1	1001	1001	C	A	49	0.12							2	4	23	26
>TR51_c0_g1_i1	1202	1202	A	T	38	0.13							1	4	19	19
>TR51_c0_g1_i1	1241	1241	T	C	37	0.11							1	3	17	20
>TR52_c0_g1_i1	172	172	C	T	50	0.24							9	3	30	20
>TR53_c0_g2_i1	13	13	A	C	83	0.22							1	17	22	61
>TR53_c0_g2_i1	15	15	A	C	85	0.21							1	17	23	62
>TR53_c0_g2_i1	42	42	T	A	124	0.16							1	19	42	82
>TR53_c0_g2_i1	57	57	A	T	137	0.15							1	20	49	88
>TR53_c0_g2_i1	60	60	C	A	137	0.15							1	20	49	88
>TR53_c0_g2_i1	66	66	C	T	141	0.14							1	19	52	89
>TR53_c0_g2_i1	111	111	G	A	143	0.15							1	20	56	87
>TR53_c0_g2_i1	112	112	T	C	144	0.15							1	21	56	88
>TR53_c0_g2_i1	132	132	G	A	136	0.14							1	18	50	86
>TR53_c0_g2_i1	141	141	C	T	143	0.15							1	21	53	90
>TR53_c0_g2_i1	149	149	C	T	146	0.16							2	21	55	91
>TR53_c0_g2_i1	164	164	T	C	142	0.16							2	21	49	93
>TR53_c0_g2_i1	171	171	T	C	149	0.18							2	25	49	100
>TR53_c0_g2_i1	177	177	T	C	147	0.18							2	24	49	98
>TR53_c0_g2_i1	221	221	A	G	137	0.15							3	17	53	84
>TR53_c0_g2_i1	237	237	A	T	134	0.13							3	15	56	78
>TR53_c0_g2_i1	793	793	A	-	35	0.83							13	16	17	18
>TR53_c0_g2_i1	814	814	G	A	115	0.21							8	16	48	67
>TR55_c0_g1_i1	260	260	A	C	4	1							2	2	2	2
>TR55_c0_g1_i1	282	282	T	A	5	1							3	2	3	2
>TR56_c0_g2_i1	109	109	C	T	11	0.36							1	3	3	8
>TR56_c0_g2_i1	143	143	T	A	10	0.6							3	3	4	6
>TR56_c0_g2_i1	180	180	T	C	18	0.5							3	6	7	11
>TR56_c0_g2_i1	213	213	G	T	18	0.5							4	5	8	10
>TR56_c0_g2_i1	221	221	T	G	20	0.45							4	5	9	11
>TR56_c0_g2_i1	239	239	G	C	17	0.41							3	4	7	10
>TR56_c0_g2_i1	240	240	A	T	17	0.41							3	4	7	10
>TR56_c0_g2_i1	250	250	T	A	16	0.25							1	3	6	10
>TR56_c0_g2_i1	267	267	A	G	8	0.37							1	2	2	6
>TR58_c0_g1_i1	65	65	T	C	37	0.46							9	8	20	17
>TR58_c0_g1_i1	71	74	GAGA	AAAC	35	0.49							11	6	20	15
>TR58_c0_g1_i1	82	82	G	C	43	0.51							12	10	24	19
>TR58_c0_g1_i1	101	101	G	A	40	0.55							12	10	23	17
>TR58_c0_g1_i1	110	110	G	A	36	0.53							10	9	21	15
>TR58_c0_g1_i1	124	124	-	G	18	0.56							6	4	10	8
>TR58_c0_g1_i1	127	127	A	C	7	0.57							2	2	3	4
>TR58_c0_g1_i1	317	317	G	A	6	1							3	3	3	3
>TR59_c0_g2_i1	33	33	-	AA	9	1							3	6	3	6
>TR59_c0_g2_i1	803	803	G	C	64	0.22							9	5	28	36
>TR60_c0_g2_i1	68	68	C	T	16	0.25							3	1	10	6
>TR60_c0_g2_i1	71	71	C	T	16	0.25							3	1	10	6
>TR60_c0_g2_i1	82	83	CC	TT	16	0.56							5	4	11	5
>TR60_c0_g2_i1	98	98	C	T	10	0.8							6	2	8	2
>TR60_c0_g2_i1	102	102	T	C	9	0.67							4	2	7	2
>TR60_c0_g2_i1	124	124	C	G	3	1							2	1	2	1
>TR60_c0_g2_i1	137	137	C	T	3	1							2	1	2	1
>TR60_c0_g2_i1	244	244	G	A	12	0.25							2	1	5	7
>TR60_c0_g2_i1	249	249	G	A	11	0.27							2	1	5	6
>TR60_c0_g2_i1	251	251	T	A	12	0.25							2	1	5	7
>TR60_c0_g2_i1	254	254	C	G	12	0.25							2	1	5	7
>TR60_c0_g2_i1	268	268	T	C	9	0.33							2	1	4	5
>TR60_c0_g2_i1	275	275	C	T	10	0.3							2	1	5	5
>TR60_c0_g2_i1	278	278	A	G	10	0.4							3	1	5	5
>TR60_c0_g2_i1	326	326	T	C	13	0.46							3	3	6	7
>TR60_c0_g2_i1	344	344	C	T	15	0.6							4	5	7	8
>TR60_c0_g2_i1	347	347	A	G	14	0.64							4	5	6	8
>TR60_c0_g2_i1	365	365	C	T	12	0.75							4	5	5	7
>TR60_c0_g2_i1	428	428	C	T	4	1							3	1	3	1
>TR61_c0_g2_i1	64	64	T	A	9	0.33							2	1	7	2
>TR61_c0_g2_i1	82	82	C	G	10	0.4							2	2	6	4
>TR61_c0_g2_i1	83	83	A	G	10	0.4							2	2	6	4
>TR62_c0_g1_i1	125	125	G	C	7	0.57							2	2	3	4
>TR62_c0_g1_i1	125	125	G	T	7	0.43							1	2	3	4
>TR62_c0_g1_i1	132	132	T	C	9	0.56							2	3	4	5
>TR62_c0_g1_i1	139	139	C	T	9	0.56							2	3	4	5
>TR62_c0_g1_i1	151	151	A	C	9	0.44							2	2	4	5
>TR62_c0_g1_i1	157	157	A	T	9	0.44							2	2	4	5
>TR62_c0_g1_i1	172	172	T	G	4	1							2	2	2	2
>TR62_c0_g1_i1	177	177	T	C	4	1							2	2	2	2
>TR62_c0_g1_i1	180	180	C	T	4	1							2	2	2	2
>TR62_c0_g1_i1	188	188	C	A	3	1							1	2	1	2
>TR63_c0_g1_i1	142	142	A	T	37	0.97							18	18	18	19
>TR63_c0_g1_i1	146	146	C	T	36	0.97							17	18	17	19
>TR64_c0_g2_i1	57	57	A	C	15	1							10	5	10	5
>TR64_c0_g2_i1	73	73	A	C	16	1							13	3	13	3
>TR64_c0_g2_i1	150	151	CT	GC	17	0.24							3	1	9	8
>TR64_c0_g2_i1	151	151	T	C	17	0.76							6	7	9	8
>TR64_c0_g2_i1	168	168	G	A	14	0.29							3	1	6	8
>TR64_c0_g2_i1	231	231	C	T	12	0.42							2	3	5	7
>TR64_c0_g2_i1	243	243	T	C	14	0.71							6	4	7	7
>TR64_c0_g2_i1	245	245	G	A	13	1							6	7	6	7
>TR64_c0_g2_i1	272	272	T	A	13	0.38							1	4	5	8
>TR64_c0_g2_i1	346	346	T	C	6	0.67							3	1	3	3
>TR64_c0_g2_i1	358	358	T	C	17	0.24							3	1	9	8
>TR64_c0_g2_i1	361	361	A	T	18	0.61							6	5	10	8
>TR64_c0_g2_i1	361	361	A	C	18	0.17							1	2	10	8
>TR64_c0_g2_i1	377	377	C	G	18	0.17							2	1	10	8
>TR64_c0_g2_i1	437	437	C	T	16	0.87							8	6	9	7
>TR64_c0_g2_i1	453	453	A	G	11	1							6	5	6	5
>TR64_c0_g2_i1	455	455	A	G	11	1							6	5	6	5
>TR64_c0_g2_i1	463	463	-	TTAA	6	0.67							3	1	3	3
>TR64_c0_g2_i1	463	463	-	TT	8	0.75							4	2	5	3
>TR64_c0_g2_i1	481	481	A	T	4	0.75							1	2	1	3
>TR64_c0_g2_i1	497	498	AA	GG	5	1							2	3	2	3
>TR64_c0_g2_i1	537	537	C	G	6	0.83							4	1	4	2
>TR64_c0_g2_i1	545	545	G	A	7	0.71							4	1	4	3
>TR64_c0_g2_i1	546	547	GG	-	7	0.71							4	1	4	3
>TR66_c0_g1_i1	239	239	C	T	42	0.5							8	13	18	24
>TR67_c1_g1_i1	264	264	A	C	5	1							3	2	3	2
>TR67_c1_g1_i1	367	367	A	T	12	0.42							3	2	6	6
>TR67_c1_g1_i1	378	378	-	ACG	14	0.57							4	4	7	7
>TR72_c0_g1_i1	46	46	G	A	26	0.19							2	3	10	16
>TR72_c0_g1_i1	61	61	A	G	35	0.14							3	2	15	20
>TR72_c0_g1_i1	63	63	-	ACA	37	0.49							6	12	16	21
>TR72_c0_g1_i1	334	334	T	C	47	0.32							8	7	20	27
>TR72_c0_g1_i1	365	365	A	T	47	0.34							9	7	20	27
>TR72_c0_g1_i1	392	392	T	C	49	0.35							9	8	23	26
>TR72_c0_g1_i1	417	417	T	A	41	0.29							4	8	16	25
>TR72_c0_g1_i1	445	445	A	G	51	0.33							6	11	18	33
>TR73_c0_g1_i1	182	182	G	A	42	0.98							23	18	23	19
>TR73_c0_g1_i1	265	265	G	A	44	0.34							11	4	25	19
>TR75_c0_g1_i2	110	110	G	T	54	0.65							27	8	36	18
>TR75_c0_g1_i2	160	162	CTT	TCTTC	69	0.12							3	5	37	32
>TR75_c0_g1_i2	629	629	G	A	20	0.4							3	5	9	11
>TR75_c0_g1_i2	643	643	G	C	19	0.42							3	5	8	11
>TR75_c0_g1_i2	804	806	CAG	AA	34	0.44							7	8	18	16
>TR75_c0_g1_i2	1059	1059	G	T	79	0.11							1	8	37	42
>TR75_c0_g1_i2	1528	1528	A	-	86	0.94							44	37	48	38
>TR75_c0_g1_i2	1733	1733	T	A	66	0.27							10	8	33	33
>TR75_c0_g1_i2	1795	1795	G	A	44	0.3							8	5	19	25
>TR75_c0_g1_i2	1833	1833	C	T	32	0.97							9	22	9	23
>TR76_c0_g1_i1	96	96	-	TT	9	0.33							2	1	6	3
>TR77_c0_g2_i1	109	109	G	T	8	0.75							2	4	3	5
>TR77_c0_g2_i1	210	210	G	C	9	0.78							3	4	4	5
>TR77_c0_g2_i1	298	298	T	C	10	0.5							1	4	3	7
>TR77_c0_g2_i1	396	396	C	T	17	0.82							5	9	6	11
>TR78_c0_g1_i1	27	27	G	C	7	0.43							2	1	5	2
>TR78_c0_g1_i1	186	186	-	TATAT	29	0.52							7	8	9	20
>TR78_c0_g1_i1	194	194	A	T	30	0.53							7	9	9	21
>TR78_c0_g1_i1	229	229	C	A	30	0.17							2	3	11	19
>TR78_c0_g1_i1	324	324	C	T	9	1							7	2	7	2
>TR79_c0_g1_i1	225	225	A	G	4	0.75							1	2	1	3
>TR79_c0_g1_i1	232	232	C	G	4	1							1	3	1	3
>TR79_c0_g1_i1	240	240	C	A	4	0.75							1	2	1	3
>TR79_c0_g1_i1	254	254	C	A	3	1							1	2	1	2
>TR80_c0_g1_i1	456	456	T	C	45	0.51							10	13	22	23
>TR80_c0_g1_i1	1015	1015	A	G	51	0.27							7	7	28	23
>TR80_c0_g1_i1	1029	1029	A	T	55	0.27							5	10	27	28
>TR81_c0_g1_i1	68	68	T	G	10	0.6							1	5	4	6
>TR81_c0_g1_i1	77	77	A	T	12	0.67							3	5	6	6
>TR81_c0_g1_i1	168	168	G	A	14	0.71							1	9	2	12
>TR81_c0_g1_i1	197	197	C	T	11	0.73							0	8	0	11
>TR82_c0_g2_i1	105	105	A	C	48	0.1							4	1	29	19
>TR82_c0_g2_i1	108	108	T	C	47	0.11							4	1	28	19
>TR82_c0_g2_i1	243	243	T	C	46	0.13							2	4	21	25
>TR82_c0_g2_i1	446	446	A	T	46	0.24							4	7	19	27
>TR82_c0_g2_i1	501	501	G	A	51	0.2							4	6	21	30
>TR82_c0_g2_i1	864	864	T	G	69	0.17							1	11	27	42
>TR83_c0_g1_i1	467	467	C	T	4	0.75							1	2	1	3
>TR85_c0_g2_i1	6	6	A	G	20	1							6	14	6	14
>TR85_c0_g2_i1	15	15	T	C	22	0.55							4	8	6	16
>TR85_c0_g2_i1	43	43	T	C	4	1							1	3	1	3
>TR85_c0_g2_i1	44	44	T	A	4	1							1	3	1	3
>TR85_c0_g2_i1	52	52	C	T	4	0.75							1	2	1	3
>TR85_c0_g2_i1	83	84	TT	GC	9	0.33							2	1	6	3
>TR85_c0_g2_i1	97	97	C	T	8	0.87							5	2	6	2
>TR85_c0_g2_i1	101	101	A	G	7	0.86							4	2	5	2
>TR85_c0_g2_i1	106	106	T	C	7	0.71							3	2	5	2
>TR85_c0_g2_i1	129	129	T	C	24	0.42							4	6	9	15
>TR85_c0_g2_i1	134	134	T	A	27	0.15							3	1	10	17
>TR85_c0_g2_i1	164	164	T	C	26	0.12							2	1	10	16
>TR85_c0_g2_i1	171	171	C	T	21	0.52							4	7	10	11
>TR85_c0_g2_i1	209	209	G	T	11	0.45							4	1	7	4
>TR85_c0_g2_i1	238	238	G	A	9	0.78							4	3	5	4
>TR85_c0_g2_i1	258	258	T	A	43	0.6							10	16	18	25
>TR85_c0_g2_i1	273	274	TG	AA	55	0.65							15	21	26	29
>TR85_c0_g2_i1	279	279	A	G	60	0.15							7	2	29	31
>TR85_c0_g2_i1	293	293	T	G	73	0.34							8	17	38	35
>TR85_c0_g2_i1	306	306	A	G	50	0.48							14	10	31	19
>TR85_c0_g2_i1	307	307	C	T	49	0.12							3	3	31	18
>TR85_c0_g2_i1	309	309	C	T	46	0.11							2	3	29	17
>TR85_c0_g2_i1	313	313	T	A	44	0.16							3	4	27	17
>TR85_c0_g2_i1	317	317	C	T	42	0.17							3	4	26	16
>TR88_c0_g1_i1	79	79	G	C	11	0.64							4	3	6	5
>TR88_c0_g1_i1	309	309	G	A	9	0.56							2	3	4	5
>TR88_c0_g1_i1	311	311	C	T	9	0.33							2	1	4	5
>TR88_c0_g1_i1	312	312	G	A	10	0.5							2	3	4	6
>TR88_c0_g1_i1	323	323	A	G	9	0.44							2	2	4	5
>TR88_c0_g1_i1	417	417	G	A	3	1							2	1	2	1
>TR88_c0_g1_i1	460	460	C	T	11	0.45							4	1	9	2
>TR88_c0_g1_i1	469	469	C	A	14	0.36							4	1	9	5
>TR88_c0_g1_i1	472	472	C	A	14	0.36							4	1	9	5
>TR88_c0_g1_i1	473	473	C	T	14	0.93							8	5	9	5
>TR88_c0_g1_i1	488	488	C	T	14	0.71							6	4	9	5
>TR88_c0_g1_i1	490	490	A	G	14	0.43							2	4	9	5
>TR90_c0_g1_i1	75	75	A	G	7	0.57							2	2	4	3
>TR90_c0_g1_i1	139	139	A	G	7	0.71							3	2	4	3
>TR90_c0_g1_i1	146	146	C	T	7	0.71							3	2	4	3
>TR90_c0_g1_i1	148	148	C	T	7	0.71							3	2	4	3
>TR90_c0_g1_i1	156	156	G	A	7	0.71							3	2	4	3
>TR91_c0_g2_i1	83	83	C	T	28	1							12	16	12	16
>TR91_c0_g2_i1	91	91	T	C	29	1							12	17	12	17
>TR91_c0_g2_i1	93	93	T	G	29	1							12	17	12	17
>TR91_c0_g2_i1	125	125	A	G	28	1							14	14	14	14
>TR91_c0_g2_i1	136	136	T	C	22	1							12	10	12	10
>TR91_c0_g2_i1	146	146	C	T	6	1							4	2	4	2
>TR91_c0_g2_i1	148	148	C	T	6	1							4	2	4	2
>TR91_c0_g2_i1	150	150	T	C	5	1							3	2	3	2
>TR91_c0_g2_i1	154	154	T	C	5	1							3	2	3	2
>TR91_c0_g2_i1	332	332	C	T	6	1							2	4	2	4
>TR91_c0_g2_i1	335	337	CGA	GGG	6	1							2	4	2	4
>TR91_c0_g2_i1	356	356	T	C	5	1							2	3	2	3
>TR91_c0_g2_i1	372	372	A	T	5	1							2	3	2	3
>TR91_c0_g2_i1	384	385	GG	AA	5	1							2	3	2	3
>TR91_c0_g2_i1	392	392	G	C	3	1							2	1	2	1
>TR91_c0_g2_i1	414	414	-	G	7	1							1	6	1	6
>TR91_c0_g2_i1	437	437	G	A	7	1							1	6	1	6
>TR91_c0_g2_i1	445	445	C	G	7	1							1	6	1	6
>TR94_c0_g1_i1	155	155	T	G	52	0.96							23	27	23	29
>TR94_c0_g1_i1	158	158	T	C	52	0.96							22	28	22	30
>TR94_c0_g1_i1	625	625	A	G	62	0.42							14	12	34	28
>TR94_c0_g1_i1	720	720	A	G	56	0.48							12	15	24	32
>TR95_c0_g1_i1	73	73	C	G	11	0.36							2	2	6	5
>TR95_c0_g1_i1	156	156	T	C	17	0.47							3	5	11	6
>TR96_c0_g1_i1	226	226	C	T	65	0.52							17	17	31	34
>TR96_c0_g1_i1	236	236	T	C	58	0.55							17	15	30	28
>TR96_c0_g1_i1	248	248	T	A	60	1							28	32	28	32
>TR96_c0_g1_i1	343	343	G	A	16	0.25							1	3	4	12
>TR97_c0_g1_i1	286	286	C	T	46	0.17							4	4	24	22
>TR97_c0_g1_i1	308	308	C	T	45	0.18							4	4	24	21
>TR97_c0_g1_i1	312	312	T	A	45	0.16							3	4	23	22
>TR97_c0_g1_i1	505	505	C	T	45	0.44							5	15	20	25
>TR97_c0_g1_i1	825	825	A	G	38	0.53							10	10	18	20
>TR97_c0_g1_i1	889	889	A	G	36	0.53							7	12	13	23
>TR97_c0_g1_i1	1037	1037	A	T	10	0.5							2	3	3	7
>TR98_c0_g1_i1	321	321	A	T	11	0.91							4	6	4	7
>TR98_c0_g1_i1	330	330	A	T	11	0.91							4	6	4	7
>TR98_c0_g1_i1	334	334	A	G	11	0.91							4	6	4	7
>TR98_c0_g1_i1	348	348	A	C	12	0.83							4	6	4	8
>TR98_c0_g1_i1	370	370	G	T	5	0.8							1	3	1	4
>TR98_c0_g1_i1	375	375	C	T	7	0.71							1	4	2	5
>TR98_c0_g1_i1	383	384	GC	AG	8	0.75							2	4	3	5
>TR99_c0_g1_i1	215	215	A	G	21	0.62							5	8	6	15
>TR99_c0_g1_i1	257	257	G	C	14	0.79							4	7	4	10
>TR99_c0_g1_i1	267	267	T	G	15	0.8							5	7	5	10
>TR102_c0_g1_i1	443	443	G	A	5	0.6							1	2	2	3
>TR102_c0_g1_i1	451	451	G	T	5	0.8							1	3	2	3
>TR102_c0_g1_i1	454	454	A	G	5	0.6							1	2	2	3
>TR103_c0_g1_i1	133	133	G	A	5	0.6							2	1	3	2
>TR104_c0_g1_i1	120	120	T	G	4	1							1	3	1	3
>TR105_c0_g1_i1	29	29	C	T	13	1							6	7	6	7
>TR105_c0_g1_i1	46	46	T	C	14	1							7	7	7	7
>TR105_c0_g1_i1	65	65	T	G	15	1							8	7	8	7
>TR105_c0_g1_i1	89	89	A	C	11	1							8	3	8	3
>TR105_c0_g1_i1	91	91	G	A	10	1							7	3	7	3
>TR107_c0_g1_i1	162	162	C	T	121	0.93							58	54	63	58
>TR107_c0_g1_i1	203	203	C	A	109	0.18							10	10	54	55
>TR107_c0_g1_i1	227	227	C	T	95	0.21							8	12	43	52
>TR109_c0_g1_i1	21	21	G	C	4	1							1	3	1	3
>TR109_c0_g1_i1	58	59	CA	-	11	0.45							2	3	3	8
>TR109_c0_g1_i1	123	123	G	A	12	0.33							2	2	4	8
>TR109_c0_g1_i1	135	135	A	C	11	0.36							2	2	5	6
>TR109_c0_g1_i1	149	149	A	G	12	0.33							1	3	4	8
>TR109_c0_g1_i1	156	156	G	A	13	0.31							1	3	4	9
>TR109_c0_g1_i1	161	161	C	T	13	0.31							1	3	4	9
>TR109_c0_g1_i1	162	162	T	G	12	0.67							3	5	4	8
>TR109_c0_g1_i1	166	166	T	C	12	0.67							3	5	4	8
>TR109_c0_g1_i1	167	167	T	G	11	0.36							2	2	4	7
>TR110_c0_g2_i1	210	210	A	C	13	0.23							1	2	5	8
>TR110_c0_g2_i1	236	236	T	A	12	0.25							1	2	5	7
>TR110_c0_g2_i1	285	285	C	A	8	1							5	3	5	3
>TR110_c0_g2_i1	292	292	A	G	7	0.86							3	3	4	3
>TR110_c0_g2_i1	306	307	AA	-	6	0.83							3	2	3	3
>TR110_c0_g2_i1	308	308	-	G	6	1							3	3	3	3
>TR110_c0_g2_i1	312	312	A	T	6	1							3	3	3	3
>TR111_c0_g1_i1	79	79	T	G	15	0.2							2	1	7	8
>TR111_c0_g1_i1	127	127	G	A	16	0.44							4	3	10	6
>TR111_c0_g1_i1	233	233	C	T	14	0.64							6	3	8	6
>TR111_c0_g1_i1	282	282	G	A	15	0.67							6	4	7	8
>TR111_c0_g1_i1	301	301	A	T	15	0.87							6	7	6	9
>TR111_c0_g1_i1	305	305	A	G	14	0.57							4	4	6	8
>TR111_c0_g1_i1	445	445	G	A	16	0.62							3	7	8	8
>TR111_c0_g1_i1	529	529	A	T	24	0.58							6	8	12	12
>TR111_c0_g1_i1	571	571	T	C	20	0.35							5	2	13	7
>TR111_c0_g1_i1	684	684	A	G	27	0.56							7	8	11	16
>TR111_c0_g1_i1	717	717	C	T	21	0.43							4	5	8	13
>TR111_c0_g1_i1	837	837	G	A	14	0.43							2	4	4	10
>TR112_c0_g1_i1	72	72	A	C	4	1							2	2	2	2
>TR112_c0_g1_i1	200	200	G	C	5	1							4	1	4	1
>TR112_c0_g1_i1	202	202	G	A	5	1							4	1	4	1
>TR112_c0_g1_i1	209	209	C	G	6	0.83							3	2	4	2
>TR112_c0_g1_i1	213	213	T	G	5	0.8							3	1	4	1
>TR112_c0_g1_i1	220	220	C	G	4	1							3	1	3	1
>TR112_c0_g1_i1	234	234	C	T	4	1							3	1	3	1
>TR112_c0_g1_i1	266	266	C	A	3	1							2	1	2	1
>TR112_c0_g1_i1	268	268	C	T	3	1							2	1	2	1
>TR113_c0_g1_i1	109	109	T	A	4	1							3	1	3	1
>TR113_c0_g1_i1	199	199	T	C	3	1							2	1	2	1
>TR114_c0_g1_i1	15	15	G	T	5	1							4	1	4	1
>TR114_c0_g1_i1	16	18	GAG	AAA	5	0.6							2	1	4	1
>TR114_c0_g1_i1	16	18	GAG	AAA	5	1							4	1	4	1
>TR114_c0_g1_i1	21	21	C	T	5	1							4	1	4	1
>TR115_c0_g1_i1	173	173	C	T	9	0.33							2	1	6	3
>TR115_c0_g1_i1	427	427	G	T	8	0.62							3	2	6	2
>TR115_c0_g1_i1	539	539	T	C	9	0.44							2	2	5	4
>TR116_c0_g1_i1	41	41	A	T	5	0.8							3	1	4	1
>TR116_c0_g1_i1	60	60	T	C	5	0.6							2	1	3	2
>TR116_c0_g1_i1	142	147	CAACAA	-	8	0.5							1	3	2	6
>TR116_c0_g1_i1	156	156	A	G	10	0.5							1	4	3	7
>TR116_c0_g1_i1	216	216	T	A	11	0.64							3	4	3	8
>TR116_c0_g1_i1	303	303	A	G	7	0.57							2	2	5	2
>TR116_c0_g1_i1	319	319	T	C	6	0.67							2	2	4	2
>TR116_c0_g1_i1	322	322	T	A	6	0.67							2	2	4	2
>TR116_c0_g1_i1	339	339	C	A	5	0.8							3	1	4	1
>TR116_c0_g1_i1	348	348	G	C	5	0.8							3	1	4	1
>TR116_c0_g1_i1	360	360	A	C	6	0.67							3	1	5	1
>TR117_c0_g1_i1	99	99	T	C	12	0.33							3	1	10	2
>TR118_c0_g2_i1	15	15	A	G	4	0.75							1	2	1	3
>TR118_c0_g2_i1	19	19	A	C	4	0.75							1	2	1	3
>TR118_c0_g2_i1	21	21	C	G	4	0.75							1	2	1	3
>TR118_c0_g2_i1	33	33	G	T	4	0.75							1	2	1	3
>TR118_c0_g2_i1	78	78	T	G	8	0.75							3	3	3	5
>TR118_c0_g2_i1	92	92	T	C	8	0.75							3	3	3	5
>TR118_c0_g2_i1	95	96	TA	GG	10	0.8							3	5	3	7
>TR118_c0_g2_i1	118	118	G	A	11	0.64							3	4	4	7
>TR118_c0_g2_i1	125	125	G	T	11	0.55							3	3	4	7
>TR118_c0_g2_i1	204	204	G	A	4	0.75							2	1	3	1
>TR118_c0_g2_i1	215	215	A	G	4	0.75							2	1	3	1
>TR119_c0_g1_i1	17	18	CA	AG	36	0.14							3	2	21	15
>TR119_c0_g1_i1	17	17	C	A	36	1							21	15	21	15
>TR119_c0_g1_i1	23	23	T	G	39	0.46							9	9	23	16
>TR119_c0_g1_i1	44	44	A	T	59	0.37							12	10	32	27
>TR119_c0_g1_i1	46	48	TCC	CCT	58	0.21							8	4	32	26
>TR119_c0_g1_i1	46	46	T	C	59	0.58							20	14	32	27
>TR119_c0_g1_i1	50	50	G	A	59	0.27							9	7	33	26
>TR119_c0_g1_i1	64	64	A	G	35	0.14							2	3	21	14
>TR119_c0_g1_i1	65	66	CT	A	34	0.15							3	2	21	13
>TR119_c0_g1_i1	67	67	G	A	33	0.24							5	3	20	13
>TR119_c0_g1_i1	68	68	G	A	33	0.27							6	3	20	13
>TR119_c0_g1_i1	77	77	A	G	25	0.48							7	5	13	12
>TR119_c0_g1_i1	83	83	A	G	18	0.22							2	2	9	9
>TR119_c0_g1_i1	92	92	T	C	15	0.87							7	6	8	7
>TR119_c0_g1_i1	96	96	G	T	12	0.5							2	4	6	6
>TR119_c0_g1_i1	111	111	T	A	13	0.54							3	4	7	6
>TR119_c0_g1_i1	145	145	C	T	12	1							6	6	6	6
>TR120_c0_g1_i1	94	94	G	A	17	0.24							2	2	8	9
>TR120_c0_g1_i1	121	121	T	A	14	0.21							2	1	6	8
>TR120_c0_g1_i1	477	477	G	A	7	1							5	2	5	2
>TR120_c0_g1_i1	669	669	G	T	10	0.4							3	1	6	4
>TR122_c0_g1_i1	31	31	T	C	21	0.38							7	1	14	7
>TR122_c0_g1_i1	31	31	T	A	21	0.62							7	6	14	7
>TR122_c0_g1_i1	35	35	A	G	23	1							16	7	16	7
>TR122_c0_g1_i1	40	40	A	G	24	0.62							9	6	17	7
>TR122_c0_g1_i1	45	45	A	T	28	0.57							10	6	19	9
>TR122_c0_g1_i1	58	58	A	C	36	0.44							10	6	25	11
>TR122_c0_g1_i1	91	91	C	T	46	0.35							10	6	30	16
>TR122_c0_g1_i1	109	109	T	C	36	0.75							14	13	20	16
>TR122_c0_g1_i1	112	112	G	A	35	0.23							5	3	19	16
>TR122_c0_g1_i1	174	174	-	A	35	1							22	13	22	13
>TR122_c0_g1_i1	176	176	T	-	35	1							22	13	22	13
>TR122_c0_g1_i1	201	201	G	A	37	1							21	16	21	16
>TR123_c0_g1_i1	14	15	AG	-	3	1							2	1	2	1
>TR123_c0_g1_i1	92	92	G	A	16	0.37							5	1	11	5
>TR123_c0_g1_i1	112	112	C	T	15	0.47							6	1	10	5
>TR123_c0_g1_i1	137	137	A	G	18	0.39							5	2	9	9
>TR123_c0_g1_i1	142	142	G	A	18	0.39							5	2	9	9
>TR123_c0_g1_i1	162	162	A	G	19	0.37							4	3	9	10
>TR123_c0_g1_i1	190	190	T	C	20	0.4							3	5	8	12
>TR123_c0_g1_i1	228	228	T	C	24	0.54							3	10	7	17
>TR123_c0_g1_i1	234	234	A	C	21	0.57							3	9	5	16
>TR123_c0_g1_i1	237	237	G	A	20	0.6							3	9	5	15
>TR123_c0_g1_i1	268	268	G	A	24	0.54							4	9	6	18
>TR123_c0_g1_i1	273	273	C	T	22	0.59							5	8	6	16
>TR123_c0_g1_i1	284	284	T	C	19	0.53							3	7	4	15
>TR125_c0_g1_i1	40	40	G	T	7	0.43							2	1	4	3
>TR125_c0_g1_i1	58	63	GAGAGG	-	10	0.3							1	2	7	3
>TR125_c0_g1_i1	96	96	G	A	19	1							12	7	12	7
>TR125_c0_g1_i1	118	118	G	T	21	0.67							6	8	11	10
>TR125_c0_g1_i1	182	182	G	C	12	0.67							1	7	3	9
>TR125_c0_g1_i1	254	254	T	A	7	1							4	3	4	3
>TR125_c0_g1_i1	280	280	C	T	3	1							1	2	1	2
>TR128_c0_g2_i1	31	31	C	T	3	1							1	2	1	2
>TR128_c0_g2_i1	201	201	A	C	53	0.57							11	19	19	34
>TR128_c0_g2_i1	226	226	A	G	67	1							30	37	30	37
>TR128_c0_g2_i1	240	240	A	G	59	1							28	31	28	31
>TR130_c0_g1_i1	35	35	A	G	3	1							2	1	2	1
>TR130_c0_g1_i1	150	152	TCA	CCC	3	1							1	2	1	2
>TR130_c0_g1_i1	178	178	G	A	3	1							1	2	1	2
>TR131_c0_g1_i1	97	97	A	C	8	1							3	5	3	5
>TR131_c0_g1_i1	393	393	C	T	3	1							1	2	1	2
>TR131_c0_g1_i1	395	395	A	G	3	1							1	2	1	2
>TR131_c0_g1_i1	403	403	T	A	4	1							1	3	1	3
>TR132_c0_g1_i1	15	15	C	T	15	0.8							7	5	8	7
>TR132_c0_g1_i1	18	18	C	T	15	0.93							7	7	8	7
>TR132_c0_g1_i1	23	23	A	G	16	1							8	8	8	8
>TR132_c0_g1_i1	30	30	A	C	18	0.17							1	2	8	10
>TR132_c0_g1_i1	36	36	T	A	19	0.74							6	8	8	11
>TR132_c0_g1_i1	56	56	C	G	14	0.79							5	6	6	8
>TR132_c0_g1_i1	77	77	A	G	4	1							2	2	2	2
>TR132_c0_g1_i1	89	89	T	A	16	0.69							5	6	7	9
>TR132_c0_g1_i1	96	96	G	A	17	0.65							5	6	7	10
>TR132_c0_g1_i1	116	116	T	A	18	0.56							5	5	8	10
>TR132_c0_g1_i1	120	120	G	T	17	0.47							4	4	8	9
>TR132_c0_g1_i1	121	121	A	C	17	0.47							4	4	8	9
>TR132_c0_g1_i1	133	133	C	G	16	0.5							4	4	8	8
>TR132_c0_g1_i1	281	281	A	C	19	0.47							5	4	6	13
>TR132_c0_g1_i1	285	285	G	A	17	0.29							3	2	4	13
>TR132_c0_g1_i1	290	290	G	A	16	0.31							3	2	4	12
>TR132_c0_g1_i1	297	297	C	G	18	0.28							3	2	6	12
>TR134_c0_g1_i1	130	130	C	T	7	0.86							3	3	3	4
>TR134_c0_g1_i1	134	134	C	T	10	0.3							1	2	4	6
>TR134_c0_g1_i1	136	136	G	A	9	0.33							1	2	4	5
>TR134_c0_g1_i1	137	137	C	A	10	0.3							1	2	5	5
>TR134_c0_g1_i1	307	307	T	A	8	0.5							3	1	7	1
>TR134_c0_g1_i1	330	330	G	A	7	0.57							3	1	6	1
>TR134_c0_g1_i1	334	334	G	A	7	0.57							3	1	6	1
>TR134_c0_g1_i1	340	340	G	A	7	0.57							3	1	6	1
>TR135_c0_g1_i1	42	42	C	G	10	0.6							2	4	4	6
>TR135_c0_g1_i1	44	44	C	G	14	0.43							4	2	7	7
>TR135_c0_g1_i1	51	51	C	A	14	0.86							6	6	7	7
>TR135_c0_g1_i1	69	69	C	T	15	0.33							2	3	9	6
>TR135_c0_g1_i1	80	81	GC	CG	14	0.29							2	2	9	5
>TR135_c0_g1_i1	81	81	C	G	14	0.79							7	4	9	5
>TR135_c0_g1_i1	85	85	C	G	14	0.29							2	2	9	5
>TR135_c0_g1_i1	85	85	C	A	14	0.5							5	2	9	5
>TR135_c0_g1_i1	100	100	A	G	11	0.55							5	1	8	3
>TR136_c0_g1_i1	600	600	T	A	3	1							1	2	1	2
>TR137_c0_g1_i1	6	6	T	C	9	0.33							2	1	3	6
>TR137_c0_g1_i1	11	11	G	T	11	0.27							1	2	4	7
>TR137_c0_g1_i1	13	13	A	C	11	0.36							2	2	4	7
>TR137_c0_g1_i1	41	41	A	C	19	0.89							10	7	11	8
>TR137_c0_g1_i1	42	42	A	C	19	0.21							3	1	11	8
>TR137_c0_g1_i1	47	47	A	G	34	0.38							8	5	20	14
>TR137_c0_g1_i1	49	49	G	T	34	0.12							2	2	20	14
>TR137_c0_g1_i1	53	53	A	T	36	0.39							9	5	22	14
>TR137_c0_g1_i1	54	54	G	C	36	0.53							12	7	22	14
>TR137_c0_g1_i1	62	62	G	C	35	0.49							10	7	21	14
>TR137_c0_g1_i1	65	65	T	A	35	0.94							20	13	22	13
>TR137_c0_g1_i1	66	66	C	G	37	0.11							2	2	24	13
>TR137_c0_g1_i1	78	78	C	T	36	0.22							5	3	24	12
>TR137_c0_g1_i1	87	93	AAAAAAA	GAAAAAC	19	0.16							2	1	14	5
>TR137_c0_g1_i1	95	95	A	C	19	0.47							7	2	15	4
>TR137_c0_g1_i1	95	95	A	T	19	0.26							3	2	15	4
>TR137_c0_g1_i1	104	104	G	A	17	0.71							9	3	14	3
>TR137_c0_g1_i1	111	112	CA	GG	14	0.57							6	2	11	3
>TR137_c0_g1_i1	114	114	T	C	14	0.57							6	2	11	3
>TR137_c0_g1_i1	136	136	A	C	12	0.5							5	1	9	3
>TR137_c0_g1_i1	172	172	G	A	14	0.36							4	1	10	4
>TR137_c0_g1_i1	173	173	C	T	14	0.57							7	1	10	4
>TR137_c0_g1_i1	174	174	C	T	14	0.36							4	1	10	4
>TR137_c0_g1_i1	181	181	C	A	17	0.76							11	2	13	4
>TR137_c0_g1_i1	191	191	T	A	23	0.48							7	4	15	8
>TR137_c0_g1_i1	195	195	A	C	26	0.81							15	6	17	9
>TR137_c0_g1_i1	203	203	C	T	28	0.68							12	7	18	10
>TR137_c0_g1_i1	218	218	T	C	37	0.62							12	11	21	16
>TR137_c0_g1_i1	222	222	T	A	39	0.1							2	2	21	18
>TR137_c0_g1_i1	248	248	C	T	44	0.7							15	16	22	22
>TR137_c0_g1_i1	261	261	T	G	38	0.97							18	19	19	19
>TR137_c0_g1_i1	263	263	T	C	37	0.11							3	1	18	19
>TR137_c0_g1_i1	270	270	A	G	35	0.14							3	2	16	19
>TR137_c0_g1_i1	275	275	T	C	32	0.47							5	10	14	18
>TR137_c0_g1_i1	284	284	A	T	28	0.79							9	13	11	17
>TR137_c0_g1_i1	297	297	G	T	22	0.14							1	2	9	13
>TR137_c0_g1_i1	299	299	T	G	21	0.38							4	4	9	12
>TR137_c0_g1_i1	302	302	T	G	18	0.33							3	3	7	11
>TR137_c0_g1_i1	306	306	G	A	14	0.29							1	3	4	10
>TR137_c0_g1_i1	311	311	G	C	11	0.55							2	4	3	8
>TR138_c0_g1_i1	64	64	T	A	3	1							2	1	2	1
>TR138_c0_g1_i1	124	124	T	G	10	0.9							5	4	5	5
>TR139_c0_g1_i1	43	43	T	C	5	1							3	2	3	2
>TR139_c0_g1_i1	298	298	G	A	5	0.6							1	2	2	3
>TR140_c0_g1_i1	283	283	A	T	10	0.3							2	1	5	5
>TR140_c0_g1_i1	311	311	C	A	8	1							4	4	4	4
>TR140_c0_g1_i1	528	528	C	G	5	1							3	2	3	2
>TR141_c0_g2_i1	260	260	T	A	8	0.62							1	4	4	4
>TR143_c0_g1_i1	276	276	A	G	3	1							2	1	2	1
>TR143_c0_g1_i1	948	948	G	A	9	0.78							5	2	7	2
>TR145_c0_g1_i1	232	232	G	T	11	1							6	5	6	5
>TR145_c0_g1_i1	394	395	AA	-	14	0.43							3	3	8	6
>TR145_c0_g1_i1	451	451	C	T	16	1							6	10	6	10
>TR145_c0_g1_i1	472	472	T	C	14	1							7	7	7	7
>TR145_c0_g1_i1	542	542	C	T	11	1							5	6	5	6
>TR145_c0_g1_i1	642	642	A	T	12	1							4	8	4	8
>TR145_c0_g1_i1	756	756	T	C	9	1							5	4	5	4
>TR145_c0_g1_i1	927	927	A	T	14	1							8	6	8	6
>TR145_c0_g1_i1	1084	1084	T	C	13	0.92							5	7	5	8
>TR145_c0_g1_i1	1244	1244	C	A	9	1							3	6	3	6
>TR146_c0_g1_i1	60	60	A	C	8	0.62							2	3	3	5
>TR146_c0_g1_i1	82	82	A	T	8	1							4	4	4	4
>TR147_c0_g1_i1	100	100	G	A	3	1							2	1	2	1
>TR148_c0_g1_i1	16	16	T	C	19	1							8	11	8	11
>TR148_c0_g1_i1	37	37	C	T	18	0.22							2	2	8	10
>TR148_c0_g1_i1	177	177	G	A	6	0.83							1	4	2	4
>TR148_c0_g1_i1	256	256	A	G	5	1							3	2	3	2
>TR148_c0_g1_i1	540	540	C	T	11	0.45							4	1	6	5
>TR148_c0_g1_i1	559	559	T	C	10	0.9							5	4	5	5
>TR148_c0_g1_i1	562	562	C	T	10	0.5							1	4	5	5
>TR148_c0_g1_i1	575	575	C	T	8	0.37							2	1	4	4
>TR149_c0_g1_i1	263	263	G	A	9	0.67							4	2	6	3
>TR149_c0_g1_i1	269	269	C	A	9	0.67							4	2	6	3
>TR150_c0_g1_i1	58	58	G	C	13	0.31							3	1	9	4
>TR150_c0_g1_i1	76	76	T	C	16	0.19							2	1	10	6
>TR150_c0_g1_i1	95	95	C	T	13	0.31							3	1	9	4
>TR150_c0_g1_i1	97	97	G	A	13	0.31							3	1	8	5
>TR150_c0_g1_i1	137	137	T	C	15	0.47							3	4	7	8
>TR150_c0_g1_i1	143	143	A	G	14	0.43							2	4	6	8
>TR150_c0_g1_i1	154	154	A	T	13	0.62							4	4	6	7
>TR150_c0_g1_i1	172	172	A	C	12	0.58							4	3	5	7
>TR150_c0_g1_i1	173	173	C	A	13	1							6	7	6	7
>TR150_c0_g1_i1	186	186	T	A	11	0.27							2	1	4	7
>TR150_c0_g1_i1	190	190	T	G	9	0.33							2	1	3	6
>TR150_c0_g1_i1	287	287	T	G	20	0.3							4	2	13	7
>TR150_c0_g1_i1	296	296	T	A	17	0.24							3	1	11	6
>TR150_c0_g1_i1	306	306	T	C	16	0.25							3	1	11	5
>TR150_c0_g1_i1	315	315	T	A	16	0.25							3	1	10	6
>TR150_c0_g1_i1	320	320	A	G	16	0.31							4	1	10	6
>TR150_c0_g1_i1	337	337	C	T	18	0.22							3	1	12	6
>TR150_c0_g1_i1	497	497	A	G	10	0.5							4	1	5	5
>TR150_c0_g1_i1	499	499	T	A	11	0.45							4	1	5	6
>TR150_c0_g1_i1	501	501	G	A	11	0.45							4	1	5	6
>TR150_c0_g1_i1	508	508	G	A	11	0.45							4	1	4	7
>TR150_c0_g1_i1	540	540	A	T	13	0.54							2	5	6	7
>TR150_c0_g1_i1	563	563	T	C	16	0.5							2	6	5	11
>TR150_c0_g1_i1	576	577	TT	AC	13	0.38							1	4	3	10
>TR150_c0_g1_i1	606	606	G	A	19	0.26							3	2	10	9
>TR150_c0_g1_i1	642	643	AG	-	23	0.48							4	7	9	14
>TR150_c0_g1_i1	676	676	T	C	25	0.24							2	4	11	14
>TR150_c0_g1_i1	681	681	A	G	24	0.5							6	6	10	14
>TR150_c0_g1_i1	696	696	G	C	21	0.43							4	5	7	14
>TR150_c0_g1_i1	709	710	TT	CA	21	0.38							4	4	7	14
>TR150_c0_g1_i1	709	710	TT	CA	21	0.43							5	4	7	14
>TR150_c0_g1_i1	715	715	T	A	22	0.41							5	4	8	14
>TR150_c0_g1_i1	718	718	A	C	18	0.33							5	1	7	11
>TR154_c0_g1_i1	187	187	A	G	9	0.33							1	2	5	4
>TR155_c0_g1_i1	33	33	C	T	14	0.43							3	3	7	7
>TR155_c0_g1_i1	38	38	T	A	14	0.43							3	3	7	7
>TR155_c0_g1_i1	54	54	C	T	8	0.62							3	2	3	5
>TR155_c0_g1_i1	56	56	T	A	8	0.62							3	2	3	5
>TR155_c0_g1_i1	141	141	A	T	7	0.43							1	2	2	5
>TR155_c0_g1_i1	278	278	A	G	13	0.69							4	5	7	6
>TR156_c0_g1_i1	163	163	C	T	15	0.47							3	4	7	8
>TR157_c0_g1_i1	11	11	A	G	3	1							2	1	2	1
>TR157_c0_g1_i1	20	20	A	T	3	1							2	1	2	1
>TR157_c0_g1_i1	30	30	C	T	3	1							2	1	2	1
>TR157_c0_g1_i1	64	64	T	G	3	1							2	1	2	1
>TR157_c0_g1_i1	65	65	T	C	3	1							2	1	2	1
>TR158_c0_g2_i1	34	34	T	C	3	1							1	2	1	2
>TR158_c0_g2_i1	111	111	G	C	8	0.37							1	2	4	4
>TR158_c0_g2_i1	122	122	G	A	11	0.55							3	3	5	6
>TR158_c0_g2_i1	124	124	T	G	11	0.55							3	3	5	6
>TR158_c0_g2_i1	136	136	G	T	13	0.54							4	3	7	6
>TR158_c0_g2_i1	165	165	A	G	26	0.46							6	6	13	13
>TR158_c0_g2_i1	166	166	C	T	27	0.7							10	9	14	13
>TR158_c0_g2_i1	173	173	G	A	27	0.11							2	1	14	13
>TR158_c0_g2_i1	177	177	C	A	26	0.15							2	2	14	12
>TR158_c0_g2_i1	182	182	C	A	25	0.28							4	3	14	11
>TR158_c0_g2_i1	188	188	A	G	25	0.44							6	5	14	11
>TR158_c0_g2_i1	189	189	-	ATA	22	0.64							8	6	13	9
>TR158_c0_g2_i1	194	194	G	T	21	0.33							5	2	13	8
>TR158_c0_g2_i1	195	195	A	T	21	0.33							5	2	13	8
>TR158_c0_g2_i1	201	201	T	G	20	0.65							7	6	12	8
>TR158_c0_g2_i1	208	208	T	A	12	1							6	6	6	6
>TR158_c0_g2_i1	224	224	G	C	9	0.78							2	5	3	6
>TR158_c0_g2_i1	230	230	G	C	4	1							1	3	1	3
>TR158_c0_g2_i1	275	275	T	G	4	1							3	1	3	1
>TR158_c0_g2_i1	286	286	T	A	8	1							5	3	5	3
>TR158_c0_g2_i1	292	292	G	A	8	1							5	3	5	3
>TR158_c0_g2_i1	305	305	A	G	9	1							5	4	5	4
>TR158_c0_g2_i1	322	322	G	A	15	0.27							2	2	8	7
>TR158_c0_g2_i1	334	334	T	A	15	1							7	8	7	8
>TR158_c0_g2_i1	341	341	G	T	12	0.33							2	2	6	6
>TR158_c0_g2_i1	343	343	C	T	12	1							6	6	6	6
>TR158_c0_g2_i1	345	345	G	C	12	0.67							4	4	6	6
>TR158_c0_g2_i1	348	348	T	C	11	0.55							3	3	6	5
>TR158_c0_g2_i1	353	353	C	T	21	0.24							1	4	9	12
>TR158_c0_g2_i1	358	358	A	G	24	0.29							3	4	10	14
>TR158_c0_g2_i1	378	379	AA	GC	21	0.33							3	4	8	13
>TR158_c0_g2_i1	381	381	T	C	15	1							6	9	6	9
>TR158_c0_g2_i1	385	385	G	T	15	0.53							3	5	6	9
>TR158_c0_g2_i1	388	388	A	G	15	0.47							3	4	6	9
>TR158_c0_g2_i1	388	388	A	C	15	0.53							3	5	6	9
>TR158_c0_g2_i1	409	410	AC	GG	9	0.89							4	4	4	5
>TR158_c0_g2_i1	414	414	G	C	9	0.89							4	4	4	5
>TR158_c0_g2_i1	421	421	-	AAT	10	0.9							4	5	4	6
>TR158_c0_g2_i1	424	424	C	G	17	0.18							2	1	8	9
>TR158_c0_g2_i1	451	451	T	C	16	0.25							3	1	9	7
>TR158_c0_g2_i1	454	454	G	A	17	0.88							8	7	9	8
>TR158_c0_g2_i1	465	465	A	G	13	0.85							6	5	7	6
>TR158_c0_g2_i1	466	466	T	C	13	0.54							3	4	7	6
>TR158_c0_g2_i1	479	479	T	C	11	0.64							3	4	7	4
>TR158_c0_g2_i1	483	483	C	T	12	0.67							4	4	8	4
>TR158_c0_g2_i1	490	490	G	A	12	0.58							4	3	8	4
>TR158_c0_g2_i1	493	493	G	A	13	0.92							8	4	9	4
>TR158_c0_g2_i1	504	504	T	C	16	0.87							8	6	9	7
>TR158_c0_g2_i1	509	509	C	G	15	0.67							6	4	9	6
>TR158_c0_g2_i1	511	511	C	G	16	0.19							2	1	9	7
>TR158_c0_g2_i1	514	514	T	C	17	0.18							2	1	9	8
>TR158_c0_g2_i1	519	519	C	T	19	0.16							2	1	11	8
>TR158_c0_g2_i1	550	550	T	A	15	0.93							8	6	8	7
>TR158_c0_g2_i1	561	561	G	C	16	0.69							7	4	8	8
>TR158_c0_g2_i1	568	568	A	C	15	0.67							6	4	7	8
>TR158_c0_g2_i1	575	575	G	-	13	0.54							4	3	6	7
>TR158_c0_g2_i1	579	579	-	C	12	0.67							5	3	6	6
>TR160_c0_g1_i1	524	524	C	G	21	0.57							5	7	7	14
>TR161_c0_g2_i1	56	56	A	G	24	0.79							8	11	10	14
>TR161_c0_g2_i1	95	95	A	G	25	0.92							11	12	12	13
>TR161_c0_g2_i1	338	338	T	C	24	0.87							13	8	15	9
>TR161_c0_g2_i1	364	364	A	T	23	0.74							6	11	11	12
>TR161_c0_g2_i1	373	373	C	T	19	0.68							5	8	10	9
>TR161_c0_g2_i1	379	379	T	C	19	0.68							5	8	10	9
>TR161_c0_g2_i1	482	482	A	C	8	0.87							0	7	1	7
>TR162_c0_g1_i1	59	59	T	A	7	0.86							3	3	3	4
>TR162_c0_g1_i1	175	175	G	T	15	1							7	8	7	8
>TR162_c0_g1_i1	283	283	A	G	24	0.37							4	5	10	14
>TR162_c0_g1_i1	287	287	C	T	27	0.44							5	7	11	16
>TR162_c0_g1_i1	292	292	A	C	29	0.45							5	8	11	18
>TR162_c0_g1_i1	304	304	G	T	40	0.57							9	14	15	25
>TR162_c0_g1_i1	319	319	G	A	43	0.58							10	15	16	27
>TR162_c0_g1_i1	345	345	A	G	50	0.52							11	15	23	27
>TR162_c0_g1_i1	352	352	C	A	48	0.52							11	14	23	25
>TR162_c0_g1_i1	362	362	A	T	48	0.48							11	12	25	23
>TR162_c0_g1_i1	364	364	A	T	49	0.49							11	13	25	24
>TR162_c0_g1_i1	374	374	A	G	47	0.47							11	11	25	22
>TR162_c0_g1_i1	376	376	C	T	45	0.47							10	11	24	21
>TR163_c0_g1_i1	22	22	A	G	33	0.61							6	14	13	20
>TR163_c0_g1_i1	23	23	C	T	33	0.61							6	14	13	20
>TR163_c0_g1_i1	28	28	C	T	34	0.59							6	14	14	20
>TR163_c0_g1_i1	49	49	T	A	33	0.48							5	11	14	19
>TR163_c0_g1_i1	56	56	A	C	17	0.35							2	4	8	9
>TR163_c0_g1_i1	60	60	G	A	17	0.35							2	4	8	9
>TR163_c0_g1_i1	77	77	T	A	22	0.27							2	4	12	10
>TR163_c0_g1_i1	95	95	G	A	49	0.1							2	3	27	22
>TR163_c0_g1_i1	115	115	C	T	63	0.7							22	22	33	30
>TR163_c0_g1_i1	118	118	C	T	63	0.56							19	16	32	31
>TR163_c0_g1_i1	124	124	T	G	64	0.59							19	19	33	31
>TR163_c0_g1_i1	139	139	C	T	55	0.56							16	15	29	26
>TR163_c0_g1_i1	168	168	C	T	22	0.18							1	3	9	13
>TR163_c0_g1_i1	177	177	T	C	21	0.19							1	3	8	13
>TR163_c0_g1_i1	196	196	G	A	21	0.29							1	5	8	13
>TR163_c0_g1_i1	213	213	T	A	21	0.29							1	5	8	13
>TR163_c0_g1_i1	214	214	C	G	21	0.29							1	5	8	13
>TR163_c0_g1_i1	247	247	A	T	20	0.35							1	6	6	14
>TR163_c0_g1_i1	272	273	TT	AC	22	0.32							1	6	7	15
>TR163_c0_g1_i1	280	280	A	T	20	0.35							1	6	6	14
>TR163_c0_g1_i1	281	281	C	G	20	0.35							1	6	6	14
>TR163_c0_g1_i1	310	310	G	A	25	0.16							1	3	9	16
>TR163_c0_g1_i1	312	312	G	C	26	0.15							1	3	10	16
>TR163_c0_g1_i1	316	316	T	A	26	0.15							1	3	10	16
>TR163_c0_g1_i1	331	331	G	A	27	0.15							1	3	12	15
>TR163_c0_g1_i1	334	334	G	A	25	0.16							1	3	11	14
>TR163_c0_g1_i1	358	358	T	G	35	0.31							8	3	20	15
>TR163_c0_g1_i1	370	373	TCCA	CCCC	45	0.47							11	10	25	20
>TR163_c0_g1_i1	374	374	A	T	45	0.47							11	10	25	20
>TR163_c0_g1_i1	388	388	G	C	45	0.58							16	10	29	16
>TR163_c0_g1_i1	390	390	G	A	43	0.63							16	11	29	14
>TR163_c0_g1_i1	408	408	A	T	38	0.71							16	11	26	12
>TR163_c0_g1_i1	443	443	C	T	21	0.81							9	8	13	8
>TR163_c0_g1_i1	449	449	G	A	18	0.67							6	6	12	6
>TR165_c0_g1_i1	626	626	C	T	8	1							1	7	1	7
>TR165_c0_g1_i1	844	844	C	A	21	1							10	11	10	11
>TR166_c0_g1_i1	67	67	T	C	6	1							1	5	1	5
>TR167_c0_g2_i1	18	18	A	G	3	1							2	1	2	1
>TR167_c0_g2_i1	52	52	G	C	7	0.43							2	1	3	4
>TR167_c0_g2_i1	58	62	AAAGG	GGA	6	1							2	4	2	4
>TR167_c0_g2_i1	71	71	C	T	17	1							8	9	8	9
>TR167_c0_g2_i1	80	80	T	C	20	0.5							6	4	9	11
>TR167_c0_g2_i1	84	84	A	T	20	0.5							6	4	9	11
>TR167_c0_g2_i1	95	95	C	G	21	0.19							1	3	10	11
>TR167_c0_g2_i1	96	96	A	T	21	0.24							2	3	10	11
>TR167_c0_g2_i1	101	101	A	G	19	0.16							1	2	9	10
>TR167_c0_g2_i1	99	99	A	G	19	0.26							2	3	9	10
>TR167_c0_g2_i1	102	102	C	T	19	0.26							2	3	9	10
>TR167_c0_g2_i1	111	111	A	G	18	0.28							2	3	8	10
>TR167_c0_g2_i1	114	114	T	A	18	0.17							1	2	8	10
>TR167_c0_g2_i1	141	141	C	A	11	0.91							2	8	3	8
>TR167_c0_g2_i1	191	191	G	A	15	1							8	7	8	7
>TR167_c0_g2_i1	194	194	T	C	16	0.31							2	3	8	8
>TR167_c0_g2_i1	197	197	A	G	17	0.94							8	8	8	9
>TR167_c0_g2_i1	203	203	T	C	17	0.29							2	3	7	10
>TR167_c0_g2_i1	204	204	G	C	16	0.62							5	5	7	9
>TR167_c0_g2_i1	213	213	G	A	22	0.32							4	3	11	11
>TR167_c0_g2_i1	239	239	A	G	23	0.52							6	6	11	12
>TR167_c0_g2_i1	249	249	C	T	11	0.73							3	5	5	6
>TR167_c0_g2_i1	256	256	G	A	8	0.5							1	3	4	4
>TR167_c0_g2_i1	263	263	C	T	10	0.3							1	2	4	6
>TR167_c0_g2_i1	281	281	T	C	9	0.44							1	3	4	5
>TR167_c0_g2_i1	290	290	G	C	8	0.5							2	2	4	4
>TR167_c0_g2_i1	306	306	T	C	8	0.5							2	2	5	3
>TR168_c0_g1_i1	38	38	A	G	4	1							3	1	3	1
>TR168_c0_g1_i1	67	67	T	G	4	1							3	1	3	1
>TR169_c0_g1_i1	394	394	T	A	16	1							2	14	2	14
>TR170_c0_g1_i1	104	104	-	AT	8	0.62							4	1	7	1
>TR170_c0_g1_i1	289	289	T	C	10	0.8							6	2	7	3
>TR170_c0_g1_i1	659	659	G	A	40	0.17							4	3	25	15
>TR170_c0_g1_i1	661	661	C	A	39	0.21							5	3	24	15
>TR170_c0_g1_i1	666	666	C	G	40	0.47							12	7	25	15
>TR171_c0_g1_i1	116	116	G	A	10	0.3							2	1	6	4
>TR171_c0_g1_i1	204	204	C	T	4	0.75							2	1	2	2
>TR171_c0_g1_i1	219	219	G	A	5	0.6							2	1	4	1
>TR171_c0_g1_i1	233	233	A	G	6	0.83							4	1	5	1
>TR171_c0_g1_i1	234	234	T	C	6	0.5							2	1	5	1
>TR171_c0_g1_i1	249	249	T	C	10	0.4							2	2	6	4
>TR171_c0_g1_i1	259	259	C	T	22	0.18							2	2	14	8
>TR171_c0_g1_i1	261	261	T	C	22	0.18							2	2	14	8
>TR171_c0_g1_i1	265	265	T	C	23	0.26							3	3	15	8
>TR171_c0_g1_i1	273	273	T	A	24	0.33							5	3	14	10
>TR171_c0_g1_i1	281	281	C	T	34	0.15							4	1	21	13
>TR171_c0_g1_i1	282	282	C	T	34	0.18							4	2	21	13
>TR171_c0_g1_i1	285	285	A	T	40	0.15							4	2	26	14
>TR171_c0_g1_i1	286	286	T	C	41	0.17							5	2	26	15
>TR171_c0_g1_i1	287	287	A	G	41	0.32							7	6	26	15
>TR171_c0_g1_i1	289	289	T	G	42	0.29							7	5	26	16
>TR171_c0_g1_i1	292	292	G	T	42	0.43							11	7	26	16
>TR171_c0_g1_i1	316	316	A	G	25	0.16							2	2	15	10
>TR171_c0_g1_i1	325	325	A	-	12	0.67							6	2	9	3
>TR171_c0_g1_i1	325	325	A	C	12	0.33							3	1	9	3
>TR171_c0_g1_i1	327	327	G	A	10	0.5							4	1	7	3
>TR171_c0_g1_i1	331	331	T	C	9	0.67							5	1	7	2
>TR171_c0_g1_i1	331	331	T	A	9	0.33							2	1	7	2
>TR174_c0_g1_i1	28	28	G	A	19	0.37							1	6	3	16
>TR174_c0_g1_i1	35	35	C	A	19	0.37							1	6	3	16
>TR174_c0_g1_i1	138	138	A	G	8	1							7	1	7	1
>TR174_c0_g1_i1	229	229	T	C	4	1							1	3	1	3
>TR174_c0_g1_i1	241	241	G	A	4	1							1	3	1	3
>TR174_c0_g1_i1	353	353	G	A	16	0.37							2	4	8	8
>TR174_c0_g1_i1	368	368	G	C	15	0.33							2	3	7	8
>TR174_c0_g1_i1	380	380	C	T	16	0.31							2	3	7	9
>TR174_c0_g1_i1	384	384	T	A	16	0.44							3	4	7	9
>TR174_c0_g1_i1	385	385	C	G	10	0.7							3	4	4	6
>TR174_c0_g1_i1	398	398	C	G	10	0.7							3	4	4	6
>TR174_c0_g1_i1	416	416	T	G	8	0.62							1	4	1	7
>TR174_c0_g1_i1	524	524	C	T	6	0.67							1	3	2	4
>TR175_c0_g1_i1	293	293	T	A	7	0.43							1	2	2	5
>TR175_c0_g1_i1	476	476	A	G	10	0.6							1	5	2	8
>TR175_c0_g1_i1	480	480	A	T	9	0.78							1	6	1	8
>TR175_c0_g1_i1	499	499	C	A	6	1							1	5	1	5
>TR176_c0_g1_i1	571	571	A	C	46	0.17							1	7	8	38
>TR176_c0_g1_i1	577	577	A	C	46	0.67							6	25	9	37
>TR176_c0_g1_i1	580	581	TT	-	44	0.18							2	6	9	35
>TR176_c0_g1_i1	583	585	CCC	-	41	0.2							2	6	7	34
>TR176_c0_g1_i1	586	587	TT	-	39	0.21							2	6	7	32
>TR176_c0_g1_i1	591	596	CTTACC	-	31	0.52							2	14	6	25
>TR179_c0_g1_i1	112	112	A	G	13	0.92							6	6	6	7
>TR179_c0_g1_i1	320	320	G	C	31	0.48							9	6	16	15
>TR179_c0_g1_i1	395	406	GGAATTGGAATT	-	38	0.11							2	2	17	21
>TR179_c0_g1_i1	1035	1035	G	A	26	0.15							3	1	15	11
>TR179_c0_g1_i1	1202	1202	G	A	33	0.42							6	8	19	14
>TR179_c0_g1_i1	1372	1372	A	T	20	0.2							1	3	6	14
>TR179_c0_g1_i1	1372	1373	AC	-	20	0.15							2	1	6	14
>TR179_c0_g1_i1	1388	1389	AC	-	28	0.11							2	1	11	17
>TR179_c0_g1_i1	1400	1401	AC	-	23	0.61							5	9	9	14
>TR179_c0_g1_i1	1403	1403	C	G	23	0.61							5	9	9	14
>TR181_c0_g2_i1	242	242	A	G	4	1							1	3	1	3
>TR181_c0_g2_i1	247	247	A	G	4	1							1	3	1	3
>TR181_c0_g2_i1	250	250	T	A	4	1							1	3	1	3
>TR184_c0_g1_i1	24	24	C	T	6	0.67							3	1	5	1
>TR184_c0_g1_i1	97	97	T	C	10	0.7							4	3	6	4
>TR184_c0_g1_i1	331	331	T	C	8	1							7	1	7	1
>TR185_c0_g1_i1	131	131	A	T	4	1							2	2	2	2
>TR185_c0_g1_i1	168	168	T	G	7	1							4	3	4	3
>TR185_c0_g1_i1	174	174	C	T	9	0.67							3	3	6	3
>TR185_c0_g1_i1	188	188	T	C	8	1							5	3	5	3
>TR189_c0_g1_i1	96	96	A	G	6	1							3	3	3	3
>TR189_c0_g1_i1	108	108	G	A	7	1							4	3	4	3
>TR189_c0_g1_i1	116	116	G	C	7	0.71							4	1	4	3
>TR189_c0_g1_i1	124	124	G	T	7	1							4	3	4	3
>TR189_c0_g1_i1	127	127	C	A	6	1							4	2	4	2
>TR190_c0_g1_i1	192	192	C	T	60	0.15							5	4	26	34
>TR190_c0_g1_i1	210	210	C	T	61	0.16							5	5	27	34
>TR190_c0_g1_i1	225	225	C	T	62	0.16							5	5	29	33
>TR190_c0_g1_i1	231	231	G	A	61	0.16							5	5	29	32
>TR190_c0_g1_i1	234	234	G	A	59	0.17							5	5	27	32
>TR190_c0_g1_i1	246	246	A	T	59	0.17							5	5	26	33
>TR190_c0_g1_i1	255	255	T	C	62	0.16							5	5	28	34
>TR190_c0_g1_i1	288	288	C	A	64	0.86							29	26	33	31
>TR190_c0_g1_i1	306	306	G	C	65	0.14							4	5	36	29
>TR190_c0_g1_i1	318	318	C	T	62	0.16							5	5	36	26
>TR190_c0_g1_i1	333	333	T	C	63	0.14							4	5	35	28
>TR190_c0_g1_i1	337	337	A	G	63	0.16							5	5	35	28
>TR190_c0_g1_i1	338	338	C	G	63	0.14							4	5	35	28
>TR190_c0_g1_i1	351	351	C	T	68	0.16							5	6	38	30
>TR190_c0_g1_i1	361	361	A	T	67	0.15							4	6	38	29
>TR190_c0_g1_i1	390	390	T	C	63	0.19							4	8	34	29
>TR190_c0_g1_i1	409	409	T	A	58	0.22							4	9	31	27
>TR190_c0_g1_i1	411	411	C	T	57	0.23							5	8	31	26
>TR190_c0_g1_i1	414	414	C	G	57	0.23							4	9	31	26
>TR190_c0_g1_i1	423	423	G	A	53	0.68							24	12	29	24
>TR190_c0_g1_i1	447	447	C	A	51	0.2							3	7	29	22
>TR190_c0_g1_i1	450	450	C	G	52	0.17							3	6	30	22
>TR190_c0_g1_i1	462	462	C	G	49	0.1							3	2	29	20
>TR190_c0_g1_i1	477	477	T	G	53	0.17							3	6	31	22
>TR190_c0_g1_i1	522	522	G	A	56	0.12							3	4	35	21
>TR190_c0_g1_i1	543	543	C	G	55	0.15							4	4	37	18
>TR190_c0_g1_i1	563	563	A	C	62	0.15							5	4	42	20
>TR190_c0_g1_i1	567	567	G	A	63	0.14							5	4	43	20
>TR190_c0_g1_i1	576	576	A	G	66	0.14							6	3	45	21
>TR190_c0_g1_i1	606	606	C	T	71	0.11							3	5	41	30
>TR190_c0_g1_i1	624	624	G	A	66	0.12							3	5	35	31
>TR190_c0_g1_i1	639	639	C	T	66	0.12							3	5	34	32
>TR190_c0_g1_i1	709	709	G	C	50	0.12							2	4	23	27
>TR190_c0_g1_i1	717	717	C	G	50	0.6							16	14	24	26
>TR190_c0_g1_i1	771	771	G	C	48	0.1							2	3	25	23
>TR190_c0_g1_i1	1046	1046	A	G	44	0.95							21	21	23	21
>TR190_c0_g1_i1	1081	1081	T	C	38	0.13							3	2	23	15
>TR190_c0_g1_i1	1146	1146	G	A	31	0.84							17	9	19	12
>TR190_c0_g1_i1	1271	1272	AT	-	9	0.78							4	3	5	4
>TR191_c0_g1_i1	68	68	A	T	71	0.25							3	15	10	61
>TR191_c0_g1_i1	94	94	-	TG	68	0.19							3	10	11	57
>TR191_c0_g1_i1	97	97	T	C	74	0.66							3	46	13	61
>TR191_c0_g1_i1	98	98	T	A	64	0.77							3	46	11	53
>TR191_c0_g1_i1	109	109	C	T	92	0.26							0	24	11	81
>TR191_c0_g1_i1	114	114	G	C	92	0.27							0	25	11	81
>TR191_c0_g1_i1	119	119	C	T	96	0.25							0	24	13	83
>TR191_c0_g1_i1	125	125	C	T	100	0.24							0	24	15	85
>TR191_c0_g1_i1	151	151	A	G	104	0.24							0	25	18	86
>TR191_c0_g1_i1	163	163	A	-	77	0.9							16	53	17	60
>TR191_c0_g1_i1	272	272	G	A	134	0.1							0	14	33	101
>TR191_c0_g1_i1	292	292	A	G	136	0.11							0	15	35	101
>TR191_c0_g1_i1	294	294	G	T	135	0.11							0	15	34	101
>TR191_c0_g1_i1	295	295	T	C	135	0.88							24	95	34	101
>TR191_c0_g1_i1	297	297	A	T	132	0.11							0	14	34	98
>TR191_c0_g1_i1	300	300	G	C	129	0.12							0	15	32	97
>TR191_c0_g1_i1	327	327	A	G	123	0.8							23	76	30	93
>TR191_c0_g1_i1	327	327	A	C	123	0.11							0	13	30	93
>TR191_c0_g1_i1	333	333	C	T	123	0.11							0	14	30	93
>TR192_c0_g1_i1	110	110	C	T	5	0.6							1	2	2	3
>TR192_c0_g1_i1	200	200	C	T	9	0.78							4	3	5	4
>TR192_c0_g1_i1	206	206	C	A	9	0.78							4	3	5	4
>TR192_c0_g1_i1	220	220	C	T	9	0.89							4	4	4	5
>TR193_c0_g1_i1	13	13	G	A	3	1							2	1	2	1
>TR193_c0_g1_i1	31	31	T	C	7	0.86							2	4	3	4
>TR193_c0_g1_i1	52	52	C	A	17	1							10	7	10	7
>TR193_c0_g1_i1	178	178	C	T	22	0.59							5	8	9	13
>TR193_c0_g1_i1	188	188	T	A	18	0.67							5	7	8	10
>TR193_c0_g1_i1	200	200	T	C	13	0.77							3	7	4	9
>TR193_c0_g1_i1	217	217	A	G	9	1							3	6	3	6
>TR193_c0_g1_i1	235	235	G	A	6	1							3	3	3	3
>TR194_c0_g2_i1	92	92	T	G	11	0.91							5	5	5	6
>TR194_c0_g2_i1	93	93	A	-	11	0.91							5	5	5	6
>TR194_c0_g2_i1	287	287	A	T	23	0.35							6	2	11	12
>TR194_c0_g2_i1	296	296	A	T	28	0.46							10	3	15	13
>TR194_c0_g2_i1	299	299	A	G	28	0.46							10	3	15	13
>TR194_c0_g2_i1	306	308	TAA	AAG	29	0.52							12	3	15	14
>TR194_c0_g2_i1	335	335	A	G	28	0.43							11	1	15	13
>TR194_c0_g2_i1	338	338	T	C	25	0.48							11	1	14	11
>TR196_c0_g1_i1	24	24	G	A	6	0.83							2	3	2	4
>TR196_c0_g1_i1	70	70	A	G	16	0.56							5	4	9	7
>TR196_c0_g1_i1	97	97	C	T	15	1							11	4	11	4
>TR196_c0_g1_i1	124	124	A	G	15	0.93							10	4	10	5
>TR196_c0_g1_i1	152	152	G	T	12	1							6	6	6	6
>TR196_c0_g1_i1	161	161	T	G	10	0.9							4	5	4	6
>TR196_c0_g1_i1	173	185	CTGAATTAGTTTT	-	7	0.43							2	1	2	5
>TR196_c0_g1_i1	174	175	TG	-	10	0.5							2	3	3	7
>TR197_c0_g1_i1	88	88	T	CC	19	0.21							2	2	8	11
>TR197_c0_g1_i1	91	91	T	G	18	0.33							3	3	8	10
>TR197_c0_g1_i1	94	94	C	A	19	0.32							3	3	8	11
>TR197_c0_g1_i1	131	131	T	G	5	0.6							2	1	3	2
>TR197_c0_g1_i1	137	137	A	G	5	0.6							2	1	3	2
>TR197_c0_g1_i1	366	366	G	A	4	1							1	3	1	3
>TR197_c0_g1_i1	378	378	G	A	5	0.8							1	3	2	3
>TR198_c0_g2_i1	123	123	C	T	11	0.36							1	3	6	5
>TR198_c0_g2_i1	166	166	A	T	10	0.7							5	2	7	3
>TR198_c0_g2_i1	171	171	G	A	10	0.7							5	2	7	3
>TR198_c0_g2_i1	188	188	A	T	13	0.62							5	3	7	6
>TR198_c0_g2_i1	200	200	T	C	16	0.69							7	4	9	7
>TR198_c0_g2_i1	320	320	T	A	28	0.61							10	7	15	13
>TR199_c0_g1_i1	80	80	C	T	13	0.54							2	5	6	7
>TR199_c0_g1_i1	153	153	G	C	16	0.37							2	4	5	11
>TR201_c0_g1_i3	7	7	G	C	7	0.86							3	3	4	3
>TR201_c0_g1_i3	14	14	G	A	8	0.87							3	4	4	4
>TR201_c0_g1_i3	18	18	C	A	8	0.87							3	4	4	4
>TR201_c0_g1_i3	105	105	G	T	10	0.3							2	1	5	5
>TR201_c0_g1_i3	126	126	G	A	11	0.55							3	3	5	6
>TR201_c0_g1_i3	127	127	C	T	11	0.55							3	3	5	6
>TR202_c0_g2_i1	415	415	T	G	13	1							3	10	3	10
>TR203_c0_g1_i2	17	17	G	C	36	0.11							3	1	26	10
>TR204_c0_g2_i1	151	151	G	A	16	0.37							4	2	10	6
>TR204_c0_g2_i1	191	191	T	A	13	0.54							4	3	8	5
>TR204_c0_g2_i1	249	249	G	A	10	0.3							2	1	7	3
>TR206_c0_g2_i1	43	43	G	T	3	1							1	2	1	2
>TR206_c0_g2_i1	80	80	C	A	3	1							1	2	1	2
>TR206_c0_g2_i1	108	108	T	C	6	1							2	4	2	4
>TR206_c0_g2_i1	289	289	T	C	5	1							4	1	4	1
>TR207_c0_g1_i1	240	240	C	A	28	1							17	11	17	11
>TR207_c0_g1_i1	393	393	T	A	8	0.87							3	4	4	4
>TR208_c0_g1_i1	16	16	A	G	38	0.13							1	4	19	19
>TR208_c0_g1_i1	30	30	T	A	49	0.12							2	4	26	23
>TR208_c0_g1_i1	55	55	G	A	76	0.13							3	7	39	37
>TR208_c0_g1_i1	85	85	C	T	94	0.13							6	6	49	45
>TR208_c0_g1_i1	89	89	C	T	99	0.12							6	6	52	47
>TR208_c0_g1_i1	121	121	C	A	105	0.13							8	6	51	54
>TR208_c0_g1_i1	136	136	A	T	109	0.15							10	6	53	56
>TR208_c0_g1_i1	173	173	G	T	118	0.1							7	5	62	56
>TR208_c0_g1_i1	193	193	T	A	118	0.14							13	3	67	51
>TR208_c0_g1_i1	195	195	A	G	122	0.15							15	3	69	53
>TR208_c0_g1_i1	208	208	T	C	120	0.14							14	3	70	50
>TR208_c0_g1_i1	214	214	T	G	122	0.13							14	2	73	49
>TR208_c0_g1_i1	215	215	T	G	122	0.68							55	28	72	50
>TR208_c0_g1_i1	250	250	G	T	127	0.14							16	2	80	47
>TR208_c0_g1_i1	313	313	C	T	125	0.16							19	1	84	41
>TR208_c0_g1_i1	316	316	A	G	124	0.16							20	0	83	41
>TR208_c0_g1_i1	321	321	G	C	125	0.15							19	0	85	40
>TR208_c0_g1_i1	322	322	T	C	125	0.15							19	0	85	40
>TR208_c0_g1_i1	328	328	A	G	130	0.14							18	0	88	42
>TR208_c0_g1_i1	350	350	G	T	129	0.15							19	0	89	40
>TR208_c0_g1_i1	367	367	C	T	135	0.15							19	1	88	47
>TR208_c0_g1_i1	371	373	AAG	TAA	134	0.15							19	1	88	46
>TR208_c0_g1_i1	382	382	C	G	136	0.14							18	1	90	46
>TR208_c0_g1_i1	396	396	A	C	138	0.14							17	2	90	48
>TR208_c0_g1_i1	427	427	G	T	131	0.12							15	1	84	47
>TR208_c0_g1_i1	430	430	G	A	129	0.12							15	1	83	46
>TR208_c0_g1_i1	460	460	A	G	123	0.12							14	1	82	41
>TR208_c0_g1_i1	463	463	A	G	121	0.12							14	1	81	40
>TR208_c0_g1_i1	466	466	C	T	122	0.12							14	1	81	41
>TR208_c0_g1_i1	484	484	A	G	124	0.12							14	1	82	42
>TR208_c0_g1_i1	496	496	A	G	125	0.1							12	1	81	44
>TR208_c0_g1_i1	611	611	-	TCTC	34	0.38							8	5	19	15
>TR208_c0_g1_i1	646	646	-	C	8	1							5	3	5	3
>TR209_c0_g1_i1	18	18	A	G	13	0.85							4	7	6	7
>TR209_c0_g1_i1	25	25	A	C	14	0.79							4	7	7	7
>TR209_c0_g1_i1	37	37	C	G	16	0.62							4	6	7	9
>TR209_c0_g1_i1	57	57	G	A	5	0.8							2	2	3	2
>TR209_c0_g1_i1	58	58	T	G	5	0.6							2	1	3	2
>TR209_c0_g1_i1	88	88	C	T	12	0.5							3	3	7	5
>TR209_c0_g1_i1	90	90	G	A	12	0.67							4	4	7	5
>TR209_c0_g1_i1	113	113	C	T	9	0.67							3	3	5	4
>TR209_c0_g1_i1	117	117	G	C	3	1							2	1	2	1
>TR209_c0_g1_i1	121	121	G	T	3	1							2	1	2	1
>TR209_c0_g1_i1	177	177	A	C	6	0.67							3	1	4	2
>TR209_c0_g1_i1	219	219	A	G	4	1							2	2	2	2
>TR209_c0_g1_i1	221	221	C	G	4	1							2	2	2	2
>TR209_c0_g1_i1	233	233	C	A	8	0.37							1	2	4	4
>TR209_c0_g1_i1	247	247	C	T	10	0.5							3	2	5	5
>TR209_c0_g1_i1	248	248	T	A	10	1							5	5	5	5
>TR209_c0_g1_i1	250	250	T	A	11	1							6	5	6	5
>TR209_c0_g1_i1	263	263	T	C	13	0.85							6	5	8	5
>TR209_c0_g1_i1	267	267	T	C	13	0.31							2	2	8	5
>TR209_c0_g1_i1	269	269	C	T	13	1							8	5	8	5
>TR209_c0_g1_i1	293	293	T	A	14	0.64							5	4	8	6
>TR209_c0_g1_i1	294	294	C	G	14	0.36							2	3	8	6
>TR209_c0_g1_i1	298	298	C	T	13	0.31							2	2	7	6
>TR209_c0_g1_i1	321	321	G	A	7	0.71							2	3	3	4
>TR211_c0_g2_i1	203	203	C	T	6	1							2	4	2	4
>TR214_c1_g1_i1	246	246	G	A	4	1							3	1	3	1
>TR214_c1_g1_i1	249	249	C	T	4	1							3	1	3	1
>TR214_c1_g1_i1	257	257	A	T	11	1							5	6	5	6
>TR214_c1_g1_i1	275	275	T	C	14	1							7	7	7	7
>TR214_c1_g1_i1	280	280	G	C	23	0.61							7	7	11	12
>TR214_c1_g1_i1	279	279	T	G	23	0.39							4	5	11	12
>TR214_c1_g1_i1	282	282	G	A	25	0.6							8	7	13	12
>TR214_c1_g1_i1	283	283	G	A	25	0.4							5	5	13	12
>TR214_c1_g1_i1	284	284	T	C	25	1							13	12	13	12
>TR214_c1_g1_i1	287	287	A	C	25	0.6							8	7	13	12
>TR214_c1_g1_i1	291	291	A	T	32	0.22							3	4	16	16
>TR214_c1_g1_i1	321	321	C	A	26	0.35							6	3	13	13
>TR214_c1_g1_i1	321	321	C	G	26	0.65							7	10	13	13
>TR214_c1_g1_i1	327	327	C	T	23	0.3							4	3	11	12
>TR217_c0_g1_i1	118	118	C	G	10	0.4							2	2	5	5
>TR217_c0_g1_i1	123	123	A	T	11	0.36							2	2	5	6
>TR218_c0_g1_i1	787	787	C	T	22	0.36							6	2	13	9
>TR218_c0_g1_i1	901	901	G	A	47	0.15							6	1	28	19
>TR218_c0_g1_i1	912	912	A	G	44	0.11							4	1	27	17
>TR218_c0_g1_i1	931	931	A	G	39	0.1							3	1	23	16
>TR218_c0_g1_i1	1024	1024	T	C	28	0.11							1	2	19	9
>TR218_c0_g1_i1	1035	1035	C	G	31	0.23							3	4	18	13
>TR218_c0_g1_i1	1045	1045	C	T	30	0.2							5	1	14	16
>TR218_c0_g1_i1	1051	1051	G	A	28	0.46							8	5	13	15
>TR218_c0_g1_i1	1056	1056	G	A	27	0.48							8	5	13	14
>TR218_c0_g1_i1	1080	1080	G	C	22	0.32							2	5	8	14
>TR218_c0_g1_i1	1087	1087	C	T	20	0.5							5	5	8	12
>TR218_c0_g1_i1	1090	1090	G	T	21	0.33							2	5	8	13
>TR218_c0_g1_i1	1106	1106	A	C	20	0.2							2	2	10	10
>TR219_c0_g1_i1	731	733	CAG	-	20	0.8							9	7	12	8
>TR219_c0_g1_i1	796	796	A	T	11	0.27							2	1	5	6
>TR219_c0_g1_i1	803	803	-	T	7	1							5	2	5	2
>TR221_c0_g1_i1	103	103	C	T	104	0.11							1	10	48	56
>TR222_c0_g1_i1	52	52	T	C	63	0.29							15	3	35	28
>TR222_c0_g1_i1	67	67	T	A	95	0.96							43	48	44	51
>TR222_c0_g1_i1	134	134	G	C	152	0.14							0	22	59	93
>TR222_c0_g1_i1	140	140	T	C	146	0.19							8	20	55	91
>TR222_c0_g1_i1	170	170	G	C	158	0.2							0	31	56	102
>TR222_c0_g1_i1	173	173	G	A	158	0.2							0	31	56	102
>TR222_c0_g1_i1	179	179	C	T	154	0.2							1	30	52	102
>TR222_c0_g1_i1	185	185	C	T	154	0.21							1	31	54	100
>TR222_c0_g1_i1	191	191	C	A	151	0.22							1	32	52	99
>TR222_c0_g1_i1	203	203	C	T	158	0.21							1	32	52	106
>TR222_c0_g1_i1	215	215	T	C	166	0.21							1	34	55	111
>TR222_c0_g1_i1	257	257	C	T	177	0.23							2	38	50	127
>TR222_c0_g1_i1	278	278	T	C	180	0.23							4	38	48	132
>TR222_c0_g1_i1	359	359	A	G	130	0.28							3	33	66	64
>TR222_c0_g1_i1	368	368	T	G	120	0.27							3	30	63	57
>TR222_c0_g1_i1	398	398	T	C	77	0.34							2	24	40	37
>TR222_c0_g1_i1	404	404	A	G	69	0.32							2	20	36	33
>TR222_c0_g1_i1	410	410	T	C	59	0.29							1	16	32	27
>TR222_c0_g1_i1	419	419	A	G	51	0.33							1	16	26	25
>TR222_c0_g1_i1	434	434	T	C	24	0.37							1	8	11	13
>TR223_c0_g1_i1	150	150	A	G	6	1							4	2	4	2
>TR223_c0_g1_i1	200	200	G	A	10	1							6	4	6	4
>TR225_c0_g1_i1	14	14	G	C	14	0.29							2	2	4	10
>TR225_c0_g1_i1	21	21	A	G	17	0.24							2	2	6	11
>TR225_c0_g1_i1	47	47	C	T	17	0.18							1	2	5	12
>TR225_c0_g1_i1	62	62	G	C	15	0.47							4	3	6	9
>TR225_c0_g1_i1	193	193	-	CTGAGA	22	0.64							4	10	9	13
>TR226_c0_g1_i1	98	98	T	G	17	1							12	5	12	5
>TR226_c0_g1_i1	106	106	G	A	33	0.18							4	2	20	13
>TR226_c0_g1_i1	106	106	G	T	33	0.18							3	3	20	13
>TR226_c0_g1_i1	112	112	T	A	34	0.24							5	3	21	13
>TR226_c0_g1_i1	112	112	T	G	34	0.18							3	3	21	13
>TR226_c0_g1_i1	119	119	G	A	36	0.47							10	7	22	14
>TR226_c0_g1_i1	120	120	T	C	36	0.47							10	7	22	14
>TR226_c0_g1_i1	134	134	C	A	38	0.5							11	8	21	17
>TR226_c0_g1_i1	145	145	A	G	25	0.32							4	4	13	12
>TR226_c0_g1_i1	150	150	G	C	25	0.32							4	4	13	12
>TR228_c0_g2_i1	296	296	T	C	11	0.55							2	4	5	6
>TR228_c0_g2_i1	461	461	C	T	17	0.35							2	4	6	11
>TR228_c0_g2_i1	584	584	A	G	9	0.78							2	5	3	6
>TR228_c0_g2_i1	600	600	A	G	9	0.78							2	5	3	6
>TR228_c0_g2_i1	619	619	T	C	8	0.87							3	4	3	5
>TR229_c0_g1_i1	119	119	A	G	29	0.45							4	9	12	17
>TR229_c0_g1_i1	157	157	T	A	26	0.5							5	8	8	18
>TR233_c0_g1_i1	79	79	T	A	15	1							6	9	6	9
>TR234_c0_g1_i1	143	143	C	T	3	1							2	1	2	1
>TR234_c0_g1_i1	467	467	G	C	4	0.75							2	1	3	1
>TR234_c0_g1_i1	804	804	A	G	5	0.8							1	3	2	3
>TR235_c0_g1_i1	475	475	T	C	23	1							10	13	10	13
>TR235_c0_g1_i1	576	576	A	G	24	1							8	16	8	16
>TR235_c0_g1_i1	799	799	C	T	4	1							2	2	2	2
>TR236_c0_g2_i1	152	152	G	A	61	0.52							17	15	31	30
>TR236_c0_g2_i1	243	243	A	T	63	0.41							18	8	36	27
>TR236_c0_g2_i1	254	254	T	C	64	0.41							17	9	34	30
>TR236_c0_g2_i1	282	282	G	T	59	0.54							13	19	28	31
>TR236_c0_g2_i1	401	401	T	C	24	1							8	16	8	16
>TR237_c0_g1_i1	201	201	A	C	12	0.75							5	4	7	5
>TR239_c0_g1_i1	59	59	C	A	6	1							4	2	4	2
>TR239_c0_g1_i1	365	365	C	T	9	1							3	6	3	6
>TR239_c0_g1_i1	398	398	T	C	6	0.67							3	1	4	2
>TR239_c0_g1_i1	844	844	T	C	3	1							1	2	1	2
>TR240_c0_g1_i1	88	88	C	T	3	1							2	1	2	1
>TR242_c1_g1_i1	351	351	C	G	83	0.45							35	2	65	18
>TR242_c1_g1_i1	359	359	A	G	82	0.54							41	3	65	17
>TR244_c0_g1_i1	265	265	C	G	20	0.45							0	9	5	15
>TR245_c0_g1_i1	108	108	A	-	8	0.87							3	4	3	5
>TR245_c0_g1_i1	109	109	-	C	7	1							3	4	3	4
>TR245_c0_g1_i1	132	132	C	A	7	0.86							4	2	5	2
>TR245_c0_g1_i1	150	150	G	A	10	0.6							4	2	7	3
>TR245_c0_g1_i1	188	188	T	C	13	0.23							2	1	8	5
>TR245_c0_g1_i1	204	204	T	C	15	0.2							1	2	8	7
>TR245_c0_g1_i1	213	213	T	C	13	0.38							2	3	6	7
>TR245_c0_g1_i1	222	222	G	A	10	0.4							1	3	4	6
>TR245_c0_g1_i1	239	239	C	T	9	0.44							3	1	4	5
>TR245_c0_g1_i1	251	251	G	T	7	0.57							3	1	3	4
>TR247_c0_g2_i1	65	65	C	T	5	0.8							3	1	4	1
>TR247_c0_g2_i1	77	77	T	C	7	0.86							5	1	6	1
>TR247_c0_g2_i1	94	94	C	T	8	1							6	2	6	2
>TR247_c0_g2_i1	100	100	G	A	8	0.62							4	1	6	2
>TR247_c0_g2_i1	292	293	CA	-	24	0.96							10	13	10	14
>TR247_c0_g2_i1	339	341	TAA	-	27	0.96							11	15	11	16
>TR247_c0_g2_i1	408	408	A	-	26	0.85							9	13	9	17
>TR247_c0_g2_i1	475	475	A	T	26	1							16	10	16	10
>TR247_c0_g2_i1	539	539	A	G	17	0.35							4	2	10	7
>TR247_c0_g2_i1	665	665	C	T	28	1							11	17	11	17
>TR247_c0_g2_i1	788	788	T	C	35	0.37							4	9	17	18
>TR247_c0_g2_i1	953	953	T	C	21	0.67							8	6	12	9
>TR247_c0_g2_i1	1025	1025	A	G	19	0.21							2	2	5	14
>TR248_c0_g1_i1	345	345	A	C	4	1							2	2	2	2
>TR249_c0_g1_i1	64	64	A	C	8	0.87							4	3	4	4
>TR249_c0_g1_i1	75	75	C	G	9	0.33							2	1	6	3
>TR249_c0_g1_i1	103	103	T	G	5	1							4	1	4	1
>TR249_c0_g1_i1	587	587	G	A	6	1							5	1	5	1
>TR249_c0_g1_i1	595	596	AA	-	6	1							5	1	5	1
>TR249_c0_g1_i1	633	635	TAG	AAA	5	0.8							2	2	3	2
>TR249_c0_g1_i1	633	635	TAG	AAA	5	1							3	2	3	2
>TR250_c0_g1_i1	253	253	C	A	9	0.67							5	1	7	2
>TR250_c0_g1_i1	260	260	G	C	9	0.67							5	1	7	2
>TR250_c0_g1_i1	262	262	C	A	23	0.3							5	2	16	7
>TR250_c0_g1_i1	262	263	CG	-	23	0.61							9	5	16	7
>TR250_c0_g1_i1	282	282	T	A	23	0.74							10	7	15	8
>TR250_c0_g1_i1	282	282	T	G	23	0.22							4	1	15	8
>TR252_c0_g1_i1	71	71	-	TG	20	0.75							6	9	8	12
>TR252_c0_g1_i1	136	136	C	T	14	0.29							3	1	9	5
>TR252_c0_g1_i1	139	139	G	T	14	0.29							3	1	10	4
>TR252_c0_g1_i1	144	144	C	A	13	0.31							3	1	9	4
>TR252_c0_g1_i1	160	160	C	T	13	0.38							3	2	8	5
>TR252_c0_g1_i1	162	162	A	C	12	0.42							3	2	7	5
>TR252_c0_g1_i1	175	175	C	T	13	0.62							4	4	7	6
>TR252_c0_g1_i1	203	204	GG	AA	14	0.29							1	3	6	8
>TR252_c0_g1_i1	224	224	T	C	20	0.3							3	3	12	8
>TR252_c0_g1_i1	250	250	-	GA	24	1							13	11	13	11
>TR252_c0_g1_i1	271	271	A	T	25	0.24							2	4	12	13
>TR252_c0_g1_i1	276	276	G	A	24	0.25							2	4	11	13
>TR252_c0_g1_i1	288	288	A	G	24	0.17							1	3	12	12
>TR252_c0_g1_i1	348	348	A	G	16	0.25							1	3	9	7
>TR252_c0_g1_i1	349	349	T	C	15	0.73							7	4	8	7
>TR252_c0_g1_i1	380	380	C	T	17	0.29							2	3	9	8
>TR252_c0_g1_i1	391	391	A	G	14	0.36							2	3	7	7
>TR253_c0_g1_i1	446	449	CCCC	TCCG	18	0.17							1	2	11	7
>TR253_c0_g1_i1	452	452	G	T	19	0.16							1	2	12	7
>TR253_c0_g1_i1	455	455	C	T	19	0.16							1	2	12	7
>TR253_c0_g1_i1	470	470	G	T	19	0.16							1	2	12	7
>TR253_c0_g1_i1	609	609	C	T	18	0.28							3	2	11	7
>TR254_c0_g1_i1	242	242	A	C	21	0.43							5	4	10	11
>TR255_c0_g1_i1	52	52	-	GT	13	1							7	6	7	6
>TR255_c0_g1_i1	237	237	A	T	4	0.75							1	2	1	3
>TR257_c0_g1_i1	789	789	A	G	12	1							3	9	3	9
>TR258_c0_g1_i1	274	274	G	A	6	1							1	5	1	5
>TR260_c0_g2_i1	57	57	T	A	11	0.82							6	3	8	3
>TR260_c0_g2_i1	80	80	C	G	17	0.53							7	2	13	4
>TR260_c0_g2_i1	83	83	T	C	17	0.53							7	2	13	4
>TR260_c0_g2_i1	106	109	GTTC	CAGTTT	17	0.76							9	4	13	4
>TR260_c0_g2_i1	294	294	G	T	18	1							8	10	8	10
>TR261_c0_g1_i1	237	237	C	A	10	0.5							3	2	5	5
>TR261_c0_g1_i1	248	248	C	T	9	0.56							3	2	4	5
>TR261_c0_g1_i1	262	262	T	C	8	0.62							3	2	4	4
>TR261_c0_g1_i1	270	270	T	C	6	0.67							3	1	4	2
>TR262_c0_g1_i1	416	416	G	A	35	0.51							11	7	17	18
>TR262_c0_g1_i1	418	418	G	C	34	0.56							11	8	16	18
>TR262_c0_g1_i1	425	425	T	A	35	0.54							11	8	17	18
>TR262_c0_g1_i1	428	428	T	C	34	0.53							11	7	16	18
>TR262_c0_g1_i1	451	451	C	T	61	0.7							22	21	28	33
>TR262_c0_g1_i1	457	457	A	C	49	0.59							14	15	21	28
>TR262_c0_g1_i1	463	463	T	C	50	0.58							14	15	23	27
>TR262_c0_g1_i1	469	469	T	G	51	0.55							14	14	23	28
>TR262_c0_g1_i1	519	519	C	G	33	0.24							5	3	19	14
>TR262_c0_g1_i1	526	526	A	T	37	0.32							7	5	21	16
>TR262_c0_g1_i1	554	554	G	C	28	0.36							5	5	15	13
>TR262_c0_g1_i1	566	566	T	C	21	0.29							3	3	11	10
>TR262_c0_g1_i1	568	568	A	G	21	0.29							3	3	11	10
>TR262_c0_g1_i1	577	577	T	A	17	0.29							2	3	8	9
>TR262_c0_g1_i1	595	596	CG	AA	8	0.37							2	1	5	3
>TR263_c0_g1_i1	142	142	C	T	9	0.67							3	3	4	5
>TR267_c0_g1_i1	217	217	T	G	9	0.56							3	2	6	3
>TR268_c0_g1_i1	257	257	G	T	10	0.9							6	3	7	3
>TR269_c0_g1_i1	15	15	A	G	23	0.48							6	5	10	13
>TR269_c0_g1_i1	27	27	C	A	25	0.48							4	8	10	15
>TR269_c0_g1_i1	36	36	C	T	26	0.46							7	5	11	15
>TR269_c0_g1_i1	50	50	G	A	26	0.31							5	3	12	14
>TR269_c0_g1_i1	67	67	T	C	26	0.46							7	5	11	15
>TR269_c0_g1_i1	88	88	C	A	27	0.52							2	12	10	17
>TR269_c0_g1_i1	91	91	C	A	27	0.41							8	3	10	17
>TR269_c0_g1_i1	102	102	G	A	31	0.48							10	5	12	19
>TR269_c0_g1_i1	106	106	T	G	29	0.52							10	5	11	18
>TR269_c0_g1_i1	107	107	C	G	29	0.52							10	5	11	18
>TR269_c0_g1_i1	126	126	G	A	28	0.5							10	4	13	15
>TR269_c0_g1_i1	136	136	G	A	26	0.38							3	7	12	14
>TR269_c0_g1_i1	141	141	C	T	29	0.24							4	3	14	15
>TR269_c0_g1_i1	147	147	T	A	28	0.5							9	5	13	15
>TR269_c0_g1_i1	198	198	C	T	23	0.61							9	5	14	9
>TR269_c0_g1_i1	215	215	C	T	25	0.56							9	5	14	11
>TR269_c0_g1_i1	216	216	C	T	25	0.24							3	3	14	11
>TR269_c0_g1_i1	232	232	A	G	25	0.52							9	4	16	9
>TR269_c0_g1_i1	234	234	C	T	25	0.2							3	2	16	9
>TR269_c0_g1_i1	237	237	T	C	25	0.52							9	4	16	9
>TR269_c0_g1_i1	243	243	T	C	27	0.19							3	2	17	10
>TR269_c0_g1_i1	252	252	G	A	25	0.52							9	4	16	9
>TR269_c0_g1_i1	258	258	G	A	23	0.17							3	1	15	8
>TR269_c0_g1_i1	264	264	A	G	22	0.5							9	2	15	7
>TR269_c0_g1_i1	270	270	-	GC	21	0.43							7	2	13	8
>TR269_c0_g1_i1	279	282	CCCC	TCCT	21	0.43							7	2	13	8
>TR269_c0_g1_i1	298	298	G	A	19	0.42							6	2	15	4
>TR269_c0_g1_i1	306	306	T	C	19	0.42							6	2	15	4
>TR269_c0_g1_i1	315	315	T	C	10	0.8							6	2	7	3
>TR269_c0_g1_i1	316	316	G	A	10	0.8							6	2	7	3
>TR269_c0_g1_i1	357	357	A	G	17	0.82							9	5	12	5
>TR269_c0_g1_i1	403	403	T	C	25	0.24							3	3	14	11
>TR269_c0_g1_i1	408	408	C	G	26	0.23							3	3	15	11
>TR269_c0_g1_i1	414	414	A	TCC	24	0.17							3	1	15	9
>TR269_c0_g1_i1	416	417	AA	-	26	0.15							3	1	16	10
>TR269_c0_g1_i1	423	423	G	A	28	0.32							5	4	16	12
>TR269_c0_g1_i1	426	426	A	G	26	0.35							5	4	16	10
>TR269_c0_g1_i1	432	432	T	G	26	0.35							5	4	15	11
>TR269_c0_g1_i1	442	442	A	G	29	0.34							6	4	17	12
>TR269_c0_g1_i1	464	464	G	A	31	0.32							6	4	18	13
>TR269_c0_g1_i1	498	498	A	T	18	0.28							2	3	9	9
>TR269_c0_g1_i1	502	502	G	A	17	0.29							2	3	8	9
>TR269_c0_g1_i1	509	509	G	A	15	0.27							1	3	7	8
>TR270_c0_g1_i1	145	145	G	C	4	1							2	2	2	2
>TR272_c0_g1_i1	285	285	C	T	72	0.28							8	12	35	37
>TR272_c0_g1_i1	356	356	C	G	65	0.29							11	8	33	32
>TR272_c0_g1_i1	522	522	T	A	41	0.32							6	7	18	23
>TR272_c0_g1_i1	734	734	G	C	10	0.5							1	4	4	6
>TR274_c0_g1_i1	233	235	GAT	AAA	4	0.75							2	1	3	1
>TR274_c0_g1_i1	253	254	GG	CC	3	1							2	1	2	1
>TR274_c0_g1_i1	476	476	C	A	36	0.31							5	6	20	16
>TR274_c0_g1_i1	562	562	C	A	63	0.25							9	7	33	30
>TR274_c0_g1_i1	570	570	G	T	62	0.23							8	6	33	29
>TR274_c0_g1_i1	573	573	G	A	57	0.46							14	12	30	27
>TR274_c0_g1_i1	581	581	C	G	57	0.14							5	3	31	26
>TR274_c0_g1_i1	596	596	A	G	53	0.13							5	2	31	22
>TR274_c0_g1_i1	599	599	G	A	54	0.13							5	2	31	23
>TR274_c0_g1_i1	604	604	C	G	53	0.15							6	2	30	23
>TR275_c0_g2_i1	275	275	A	G	11	1							7	4	7	4
>TR275_c0_g2_i1	284	284	T	C	12	1							6	6	6	6
>TR275_c0_g2_i1	312	312	G	T	7	1							3	4	3	4
>TR278_c0_g1_i1	25	25	T	C	3	1							1	2	1	2
>TR278_c0_g1_i1	34	34	G	C	3	1							1	2	1	2
>TR278_c0_g1_i1	40	40	C	T	5	1							2	3	2	3
>TR278_c0_g1_i1	41	41	C	A	5	0.8							2	2	2	3
>TR278_c0_g1_i1	186	186	C	G	6	0.83							4	1	5	1
>TR278_c0_g1_i1	201	201	A	G	6	1							5	1	5	1
>TR278_c0_g1_i1	223	223	C	T	8	0.87							4	3	5	3
>TR279_c0_g1_i1	24	24	T	C	3	1							2	1	2	1
>TR279_c0_g1_i1	166	166	G	A	4	1							2	2	2	2
>TR279_c0_g1_i1	200	200	G	C	6	0.67							1	3	1	5
>TR283_c0_g1_i1	375	375	-	CATTT	6	0.67							1	3	2	4
>TR283_c0_g1_i1	410	410	G	A	4	1							2	2	2	2
>TR283_c0_g1_i1	424	424	G	T	8	0.37							1	2	3	5
>TR283_c0_g1_i1	424	424	G	A	8	0.62							2	3	3	5
>TR283_c0_g1_i1	427	427	A	-	9	0.67							2	4	3	6
>TR283_c0_g1_i1	459	459	A	G	15	0.93							4	10	4	11
>TR285_c0_g1_i1	23	23	A	G	35	0.31							5	6	16	19
>TR285_c0_g1_i1	24	24	T	G	35	0.11							3	1	16	19
>TR285_c0_g1_i1	26	26	A	C	35	0.23							5	3	16	19
>TR285_c0_g1_i1	34	34	C	T	42	0.19							5	3	20	22
>TR285_c0_g1_i1	39	39	T	G	44	0.2							6	3	22	22
>TR285_c0_g1_i1	48	48	G	A	52	0.13							3	4	26	26
>TR285_c0_g1_i1	50	50	A	T	52	0.19							7	3	25	27
>TR285_c0_g1_i1	49	50	AA	GT	52	0.17							4	5	25	27
>TR285_c0_g1_i1	55	55	C	A	59	0.27							8	8	29	30
>TR285_c0_g1_i1	77	77	C	T	70	0.26							13	5	38	32
>TR285_c0_g1_i1	80	80	A	T	58	0.34							10	10	30	28
>TR285_c0_g1_i1	86	86	T	G	56	0.34							9	10	27	29
>TR285_c0_g1_i1	96	96	C	T	44	0.45							11	9	24	20
>TR285_c0_g1_i1	98	100	CAT	AGA	42	0.14							3	3	23	19
>TR285_c0_g1_i1	100	100	T	A	43	0.56							13	11	23	20
>TR285_c0_g1_i1	107	107	T	C	39	0.23							5	4	22	17
>TR285_c0_g1_i1	121	121	A	G	20	0.35							4	3	11	9
>TR285_c0_g1_i1	138	138	G	A	22	0.27							3	3	10	12
>TR285_c0_g1_i1	148	148	C	A	22	0.18							3	1	11	11
>TR285_c0_g1_i1	278	278	G	T	24	0.5							8	4	13	11
>TR285_c0_g1_i1	278	278	G	C	24	0.12							1	2	13	11
>TR285_c0_g1_i1	288	288	A	G	28	0.11							1	2	14	14
>TR285_c0_g1_i1	297	297	T	A	27	0.3							5	3	13	14
>TR285_c0_g1_i1	307	307	T	C	25	0.16							3	1	12	13
>TR286_c0_g1_i1	14	14	A	G	13	0.31							2	2	4	9
>TR286_c0_g1_i1	31	31	A	G	16	0.62							2	8	6	10
>TR286_c0_g1_i1	41	41	T	G	11	0.82							4	5	5	6
>TR286_c0_g1_i1	51	51	T	C	6	1							2	4	2	4
>TR286_c0_g1_i1	58	58	C	T	6	1							2	4	2	4
>TR286_c0_g1_i1	198	198	G	A	30	0.83							14	11	17	13
>TR286_c0_g1_i1	204	204	G	A	33	0.91							16	14	18	15
>TR286_c0_g1_i1	205	205	G	T	33	0.18							3	3	18	15
>TR286_c0_g1_i1	212	212	T	A	40	0.35							9	5	23	17
>TR286_c0_g1_i1	225	227	CTT	TTG	47	0.55							15	11	29	18
>TR286_c0_g1_i1	227	227	T	G	47	0.15							5	2	29	18
>TR286_c0_g1_i1	225	227	CTT	GTA	47	0.13							3	3	29	18
>TR286_c0_g1_i1	224	225	TC	A	47	0.11							4	1	29	18
>TR286_c0_g1_i1	248	248	A	G	31	0.9							17	11	20	11
>TR287_c0_g1_i1	51	51	A	G	3	1							2	1	2	1
>TR287_c0_g1_i1	133	133	A	G	5	1							3	2	3	2
>TR288_c0_g1_i1	54	54	C	T	6	0.67							3	1	5	1
>TR288_c0_g1_i1	63	63	A	T	6	0.67							3	1	5	1
>TR288_c0_g1_i1	73	73	A	G	6	0.5							2	1	5	1
>TR288_c0_g1_i1	97	97	G	A	6	0.67							2	2	4	2
>TR288_c0_g1_i1	100	100	A	G	6	0.67							2	2	4	2
>TR288_c0_g1_i1	101	101	T	C	6	0.67							2	2	4	2
>TR289_c0_g1_i1	102	102	G	T	59	0.59							16	19	26	33
>TR289_c0_g1_i1	160	160	G	A	67	0.28							9	10	37	30
>TR289_c0_g1_i1	523	523	A	G	30	0.4							5	7	14	16
>TR289_c0_g1_i1	528	528	A	T	55	0.45							17	8	32	23
>TR289_c0_g1_i1	531	531	T	A	53	0.49							18	8	31	22
>TR289_c0_g1_i1	543	543	G	A	71	0.63							34	11	47	24
>TR289_c0_g1_i1	549	549	-	T	70	0.64							34	11	47	23
>TR289_c0_g1_i1	552	552	G	-	67	0.66							34	10	46	21
>TR290_c0_g1_i1	17	17	T	C	11	0.36							3	1	7	4
>TR290_c0_g1_i1	21	21	A	C	12	0.33							3	1	8	4
>TR290_c0_g1_i1	76	76	C	T	22	0.45							6	4	11	11
>TR290_c0_g1_i1	95	95	C	T	22	0.41							5	4	11	11
>TR290_c0_g1_i1	185	185	T	G	37	0.35							7	6	17	20
>TR290_c0_g1_i1	192	192	G	A	36	0.36							7	6	18	18
>TR290_c0_g1_i1	197	197	A	G	35	0.37							7	6	18	17
>TR290_c0_g1_i1	201	201	C	T	34	0.35							7	5	18	16
>TR290_c0_g1_i1	210	210	G	A	25	0.4							5	5	14	11
>TR290_c0_g1_i1	218	218	A	C	24	0.37							4	5	13	11
>TR290_c0_g1_i1	277	277	G	C	4	1							1	3	1	3
>TR291_c0_g1_i1	129	129	A	G	11	0.36							3	1	8	3
>TR292_c0_g1_i1	464	464	G	A	4	0.75							1	2	1	3
>TR294_c0_g1_i1	65	70	TTGAAA	-	16	0.19							1	2	8	8
>TR295_c0_g1_i2	27	27	C	G	11	1							3	8	3	8
>TR295_c0_g1_i2	168	169	AA	TG	58	0.12							5	2	38	20
>TR296_c0_g1_i1	57	57	T	C	20	0.15							1	2	12	8
>TR296_c0_g1_i1	66	66	C	T	20	0.15							1	2	11	9
>TR296_c0_g1_i1	137	137	C	T	12	0.92							5	6	5	7
>TR296_c0_g1_i1	271	271	G	T	19	0.26							4	1	10	9
>TR296_c0_g1_i1	290	290	G	A	17	0.29							4	1	7	10
>TR296_c0_g1_i1	300	300	C	A	14	0.29							3	1	6	8
>TR298_c0_g1_i1	172	172	T	G	36	0.78							15	13	19	17
>TR298_c0_g1_i1	221	221	G	A	15	0.73							5	6	9	6
>TR298_c0_g1_i1	223	224	TG	CC	15	0.73							5	6	9	6
>TR298_c0_g1_i1	226	226	A	C	17	0.59							5	5	11	6
>TR298_c0_g1_i1	228	228	-	T	15	0.6							5	4	11	4
>TR299_c0_g1_i1	99	99	T	A	15	1							8	7	8	7
>TR299_c0_g1_i1	105	105	G	C	16	1							9	7	9	7
>TR299_c0_g1_i1	115	115	C	T	22	1							12	10	12	10
>TR299_c0_g1_i1	137	139	AAT	-	18	1							9	9	9	9
>TR299_c0_g1_i1	153	153	G	C	7	1							3	4	3	4
>TR299_c0_g1_i1	156	156	C	G	7	1							3	4	3	4
>TR299_c0_g1_i1	246	246	T	A	10	1							4	6	4	6
>TR299_c0_g1_i1	250	250	A	G	10	1							4	6	4	6
>TR299_c0_g1_i1	254	254	G	A	10	1							4	6	4	6
>TR302_c0_g1_i1	10	10	A	G	16	0.31							3	2	8	8
>TR302_c0_g1_i1	14	14	A	G	17	0.18							1	2	8	9
>TR302_c0_g1_i1	23	23	C	T	20	0.5							4	6	10	10
>TR302_c0_g1_i1	26	26	C	T	20	0.95							10	9	10	10
>TR302_c0_g1_i1	29	29	A	C	20	0.4							5	3	10	10
>TR302_c0_g1_i1	29	29	A	T	20	0.35							3	4	10	10
>TR302_c0_g1_i1	29	29	A	G	20	0.15							1	2	10	10
>TR302_c0_g1_i1	30	30	A	G	20	0.3							3	3	10	10
>TR302_c0_g1_i1	35	35	T	A	20	0.15							1	2	10	10
>TR302_c0_g1_i1	46	46	G	A	25	0.16							3	1	12	13
>TR302_c0_g1_i1	54	55	AC	GA	23	0.7							9	7	12	11
>TR302_c0_g1_i1	64	64	G	T	23	0.17							3	1	12	11
>TR302_c0_g1_i1	68	68	A	G	25	0.56							8	6	14	11
>TR302_c0_g1_i1	79	79	C	T	27	0.33							5	4	15	12
>TR302_c0_g1_i1	92	92	T	C	25	0.16							2	2	14	11
>TR302_c0_g1_i1	95	95	C	A	24	0.5							7	5	13	11
>TR302_c0_g1_i1	94	94	A	T	24	0.12							2	1	13	11
>TR302_c0_g1_i1	103	103	A	G	21	1							13	8	13	8
>TR302_c0_g1_i1	111	111	T	C	22	0.14							2	1	12	10
>TR302_c0_g1_i1	127	128	GT	TGG	23	0.26							4	2	15	8
>TR302_c0_g1_i1	128	128	T	C	24	0.62							10	5	15	9
>TR302_c0_g1_i1	130	130	T	A	24	0.5							8	4	15	9
>TR302_c0_g1_i1	151	151	A	T	18	0.28							3	2	11	7
>TR302_c0_g1_i1	155	155	T	C	18	0.39							4	3	11	7
>TR302_c0_g1_i1	171	171	A	G	19	0.47							7	2	11	8
>TR302_c0_g1_i1	180	180	C	A	19	0.26							3	2	10	9
>TR302_c0_g1_i1	189	189	T	C	20	0.3							3	3	10	10
>TR302_c0_g1_i1	191	191	A	G	19	0.21							1	3	9	10
>TR302_c0_g1_i1	195	195	T	G	19	0.26							4	1	9	10
>TR302_c0_g1_i1	201	201	A	G	22	0.45							3	7	9	13
>TR302_c0_g1_i1	209	209	G	C	17	0.24							3	1	5	12
>TR303_c0_g1_i1	6	6	G	AGT	5	1							2	3	2	3
>TR303_c0_g1_i1	75	75	T	C	7	1							1	6	1	6
>TR304_c0_g2_i1	245	295	TGCACTCGTACCAAGAGGAGAAAGAAAAGGGAAATGGAAGAAAACCAAGCA	-	19	0.68							4	9	8	11
>TR304_c0_g2_i1	586	586	G	A	64	0.2							1	12	29	35
>TR304_c0_g2_i1	631	631	G	A	43	0.16							1	6	18	25
>TR307_c0_g1_i1	138	138	A	C	16	0.5							5	3	9	7
>TR307_c0_g1_i1	141	141	-	AT	17	0.59							6	4	10	7
>TR307_c0_g1_i1	146	146	A	T	19	1							11	8	11	8
>TR307_c0_g1_i1	155	155	G	C	20	0.9							10	8	11	9
>TR307_c0_g1_i1	177	177	-	TACACACA	3	1							2	1	2	1
>TR307_c0_g1_i1	183	185	AAG	GAA	4	1							3	1	3	1
>TR307_c0_g1_i1	209	209	A	G	5	1							3	2	3	2
>TR307_c0_g1_i1	227	227	G	A	3	1							1	2	1	2
>TR307_c0_g1_i1	235	235	A	G	8	1							6	2	6	2
>TR307_c0_g1_i1	240	240	C	G	10	1							7	3	7	3
>TR307_c0_g1_i1	242	242	G	A	10	0.9							6	3	7	3
>TR307_c0_g1_i1	247	247	A	T	10	0.7							5	2	7	3
>TR308_c0_g2_i1	113	113	T	C	9	0.44							3	1	4	5
>TR309_c0_g1_i1	202	202	T	C	13	0.54							3	4	5	8
>TR309_c0_g1_i1	277	277	A	G	55	0.44							11	13	30	25
>TR309_c0_g1_i1	316	316	A	T	24	0.42							6	4	14	10
>TR310_c0_g1_i1	558	558	A	G	10	1							7	3	7	3
>TR310_c0_g1_i1	600	600	G	C	9	1							5	4	5	4
>TR310_c0_g1_i1	627	627	G	C	9	1							6	3	6	3
>TR310_c0_g1_i1	835	835	C	A	5	0.8							3	1	4	1
>TR312_c0_g1_i1	30	30	G	A	6	0.67							2	2	2	4
>TR312_c0_g1_i1	119	119	C	T	16	0.62							5	5	9	7
>TR312_c0_g1_i1	120	120	G	A	16	0.19							2	1	9	7
>TR312_c0_g1_i1	125	125	C	T	17	0.76							6	7	10	7
>TR312_c0_g1_i1	129	129	T	G	17	0.18							2	1	10	7
>TR312_c0_g1_i1	130	130	T	G	18	0.72							7	6	11	7
>TR312_c0_g1_i1	146	146	C	T	22	0.14							2	1	13	9
>TR312_c0_g1_i1	147	147	C	G	22	0.41							5	4	13	9
>TR312_c0_g1_i1	156	156	T	C	22	0.5							6	5	12	10
>TR312_c0_g1_i1	159	159	T	C	23	0.7							10	6	12	11
>TR312_c0_g1_i1	161	161	A	G	23	0.43							6	4	12	11
>TR312_c0_g1_i1	164	164	A	C	23	0.17							2	2	12	11
>TR312_c0_g1_i1	165	165	T	A	25	0.52							8	5	14	11
>TR312_c0_g1_i1	165	165	T	G	25	0.16							2	2	14	11
>TR312_c0_g1_i1	180	180	A	G	25	0.4							5	5	14	11
>TR312_c0_g1_i1	192	192	C	T	23	0.17							3	1	13	10
>TR312_c0_g1_i1	201	201	A	-	18	0.72							7	6	9	9
>TR312_c0_g1_i1	206	206	T	A	13	0.46							4	2	7	6
>TR312_c0_g1_i1	206	206	-	C	13	0.77							7	3	7	6
>TR312_c0_g1_i1	216	216	T	C	11	0.73							6	2	6	5
>TR312_c0_g1_i1	222	222	A	G	9	0.56							4	1	5	4
>TR312_c0_g1_i1	225	225	G	A	9	0.67							5	1	5	4
>TR313_c0_g1_i1	131	131	T	C	109	0.99							56	52	57	52
>TR315_c0_g1_i1	95	95	T	A	19	0.16							1	2	15	4
>TR315_c0_g1_i1	113	117	TTCCG	-	25	0.52							11	2	19	6
>TR315_c0_g1_i1	145	145	T	-	30	0.9							20	7	22	8
>TR315_c0_g1_i1	600	602	CGC	GGG	43	0.56							11	13	21	22
>TR316_c0_g1_i1	88	88	C	T	3	1							1	2	1	2
>TR316_c0_g1_i1	469	469	C	G	29	0.9							14	12	15	14
>TR316_c0_g1_i1	478	478	T	C	30	0.8							13	11	16	14
>TR317_c0_g2_i1	86	86	C	T	3	1							2	1	2	1
>TR317_c0_g2_i1	98	98	C	T	4	0.75							2	1	3	1
>TR317_c0_g2_i1	268	268	A	T	5	0.8							3	1	4	1
>TR318_c0_g2_i1	96	96	T	A	4	1							1	3	1	3
>TR318_c0_g2_i1	100	102	TAC	GTAAT	4	1							1	3	1	3
>TR319_c0_g1_i1	214	214	T	A	10	1							5	5	5	5
>TR319_c0_g1_i1	367	367	G	A	12	1							6	6	6	6
>TR319_c0_g1_i1	448	448	-	G	12	0.83							4	6	6	6
>TR319_c0_g1_i1	452	452	G	-	12	0.83							4	6	6	6
>TR321_c0_g1_i1	122	122	T	C	3	1							2	1	2	1
>TR323_c0_g1_i1	87	87	A	G	16	0.25							1	3	12	4
>TR323_c0_g1_i1	132	132	C	T	14	0.43							3	3	7	7
>TR323_c0_g1_i1	228	228	A	G	11	0.45							2	3	5	6
>TR324_c0_g1_i1	128	128	A	G	10	1							3	7	3	7
>TR327_c0_g1_i1	108	108	C	A	5	1							2	3	2	3
>TR327_c0_g1_i1	189	189	T	C	4	1							2	2	2	2
>TR328_c0_g2_i1	30	30	-	TT	5	1							3	2	3	2
>TR328_c0_g2_i1	189	189	C	A	5	1							3	2	3	2
>TR331_c0_g1_i1	47	47	C	G	7	0.71							4	1	4	3
>TR331_c0_g1_i1	58	58	T	A	8	0.62							4	1	5	3
>TR331_c0_g1_i1	69	69	C	T	9	0.44							2	2	4	5
>TR331_c0_g1_i1	104	104	G	A	14	0.43							3	3	6	8
>TR331_c0_g1_i1	125	125	T	C	22	0.41							5	4	11	11
>TR331_c0_g1_i1	130	130	T	A	21	0.24							3	2	11	10
>TR331_c0_g1_i1	135	135	A	T	21	0.43							4	5	10	11
>TR331_c0_g1_i1	147	147	G	T	26	0.27							2	5	12	14
>TR331_c0_g1_i1	147	147	G	A	26	0.19							4	1	12	14
>TR331_c0_g1_i1	151	151	A	G	26	0.12							2	1	12	14
>TR331_c0_g1_i1	154	154	C	A	24	0.12							1	2	11	13
>TR331_c0_g1_i1	155	155	A	C	24	0.12							1	2	12	12
>TR331_c0_g1_i1	156	156	G	T	24	0.42							5	5	12	12
>TR331_c0_g1_i1	160	160	T	C	23	0.17							2	2	11	12
>TR331_c0_g1_i1	161	161	G	T	23	0.13							1	2	11	12
>TR331_c0_g1_i1	168	168	A	G	20	0.45							3	6	9	11
>TR331_c0_g1_i1	174	174	G	A	20	0.25							3	2	9	11
>TR331_c0_g1_i1	184	184	G	A	14	0.29							1	3	7	7
>TR331_c0_g1_i1	185	185	T	C	13	0.23							1	2	7	6
>TR332_c0_g1_i1	111	111	T	G	11	0.27							1	2	2	9
>TR332_c0_g1_i1	121	121	A	-	12	0.58							1	6	2	10
>TR332_c0_g1_i1	132	132	C	T	25	0.52							5	8	6	19
>TR332_c0_g1_i1	135	135	G	A	26	0.54							5	9	6	20
>TR332_c0_g1_i1	142	142	G	C	31	0.58							7	11	9	22
>TR332_c0_g1_i1	143	143	A	T	31	0.29							2	7	9	22
>TR332_c0_g1_i1	146	146	A	T	32	0.25							2	6	10	22
>TR332_c0_g1_i1	151	151	A	T	32	0.59							8	11	10	22
>TR332_c0_g1_i1	174	174	A	G	25	0.68							7	10	11	14
>TR332_c0_g1_i1	183	183	T	C	22	0.59							6	7	11	11
>TR332_c0_g1_i1	192	192	C	T	20	0.6							6	6	11	9
>TR332_c0_g1_i1	206	206	A	G	6	0.67							3	1	5	1
>TR333_c0_g2_i1	10	10	G	A	9	0.67							4	2	6	3
>TR333_c0_g2_i1	53	53	G	A	11	0.82							5	4	7	4
>TR333_c0_g2_i1	67	67	T	A	8	1							5	3	5	3
>TR333_c0_g2_i1	90	90	A	C	6	1							3	3	3	3
>TR333_c0_g2_i1	92	93	AT	CC	6	1							3	3	3	3
>TR333_c0_g2_i1	275	275	T	C	5	0.6							2	1	3	2
>TR333_c0_g2_i1	284	284	C	T	5	0.6							2	1	3	2
>TR333_c0_g2_i1	298	298	T	A	5	0.6							2	1	3	2
>TR337_c0_g1_i1	7	7	A	G	9	0.56							4	1	5	4
>TR337_c0_g1_i1	20	20	A	C	12	0.42							4	1	7	5
>TR337_c0_g1_i1	21	21	A	G	12	0.42							4	1	7	5
>TR337_c0_g1_i1	26	26	A	G	12	0.58							5	2	7	5
>TR337_c0_g1_i1	41	41	C	T	18	0.56							7	3	11	7
>TR337_c0_g1_i1	48	48	A	G	16	0.31							2	3	10	6
>TR337_c0_g1_i1	47	47	C	A	16	0.56							7	2	10	6
>TR337_c0_g1_i1	56	56	G	A	18	0.22							3	1	10	8
>TR337_c0_g1_i1	70	70	T	C	17	0.18							1	2	9	8
>TR337_c0_g1_i1	77	77	C	G	16	0.69							6	5	8	8
>TR337_c0_g1_i1	78	78	A	T	16	0.19							1	2	8	8
>TR337_c0_g1_i1	83	83	A	G	17	0.65							6	5	9	8
>TR337_c0_g1_i1	83	83	A	T	17	0.24							3	1	9	8
>TR337_c0_g1_i1	102	102	A	G	14	0.29							3	1	7	7
>TR337_c0_g1_i1	101	101	A	T	14	0.21							2	1	7	7
>TR337_c0_g1_i1	104	104	C	A	14	0.57							5	3	7	7
>TR337_c0_g1_i1	106	106	C	G	13	0.23							2	1	7	6
>TR337_c0_g1_i1	118	118	A	G	13	0.77							4	6	6	7
>TR337_c0_g1_i1	125	125	G	A	12	0.25							2	1	5	7
>TR337_c0_g1_i1	140	140	C	A	7	0.43							1	2	3	4
>TR337_c0_g1_i1	141	141	A	G	7	0.43							1	2	3	4
>TR337_c0_g1_i1	143	143	C	GG	6	0.83							2	3	3	3
>TR337_c0_g1_i1	161	161	T	C	6	0.67							3	1	4	2
>TR337_c0_g1_i1	163	163	T	A	6	1							4	2	4	2
>TR337_c0_g1_i1	180	180	G	C	3	1							2	1	2	1
>TR338_c0_g1_i1	15	15	G	A	11	1							6	5	6	5
>TR338_c0_g1_i1	59	59	T	G	30	1							14	16	14	16
>TR338_c0_g1_i1	81	81	G	A	33	1							17	16	17	16
>TR338_c0_g1_i1	97	97	A	T	32	1							17	15	17	15
>TR338_c0_g1_i1	101	101	G	A	29	1							15	14	15	14
>TR338_c0_g1_i1	106	106	T	C	29	1							15	14	15	14
>TR338_c0_g1_i1	266	266	C	G	8	0.5							1	3	4	4
>TR339_c0_g1_i1	272	272	T	C	5	1							3	2	3	2
>TR341_c0_g2_i1	461	461	-	TA	4	1							1	3	1	3
>TR341_c0_g2_i1	522	522	C	G	5	1							1	4	1	4
>TR341_c0_g2_i1	562	562	C	T	27	0.85							12	11	14	13
>TR342_c0_g1_i1	194	194	T	C	8	0.5							1	3	2	6
>TR343_c0_g2_i1	381	381	T	A	5	1							4	1	4	1
>TR345_c0_g2_i1	21	21	G	-	7	0.86							3	3	3	4
>TR345_c0_g2_i1	23	24	GT	CC	7	0.86							3	3	3	4
>TR345_c0_g2_i1	25	25	T	A	7	0.86							3	3	3	4
>TR345_c0_g2_i1	156	156	G	-	16	0.56							6	3	11	5
>TR347_c0_g1_i1	235	235	T	C	34	0.26							1	8	7	27
>TR348_c0_g1_i1	295	295	A	T	59	0.42							11	14	30	29
>TR348_c0_g1_i1	296	296	A	G	58	1							30	28	30	28
>TR348_c0_g1_i1	715	718	TAAT	-	25	0.4							2	8	10	15
>TR349_c0_g2_i1	211	211	A	G	47	0.32							7	8	26	21
>TR349_c0_g2_i1	236	236	G	C	50	0.34							7	10	26	24
>TR349_c0_g2_i1	372	372	G	C	49	0.31							6	9	23	26
>TR349_c0_g2_i1	374	374	G	C	50	0.32							6	10	23	27
>TR349_c0_g2_i1	468	468	C	T	51	0.14							7	0	30	21
>TR349_c0_g2_i1	534	534	G	A	44	0.18							8	0	23	21
>TR349_c0_g2_i1	579	579	G	A	54	0.17							9	0	31	23
>TR349_c0_g2_i1	587	587	A	G	60	0.15							9	0	33	27
>TR349_c0_g2_i1	590	590	C	T	60	0.15							9	0	34	26
>TR349_c0_g2_i1	633	633	G	A	49	0.14							7	0	28	21
>TR349_c0_g2_i1	639	639	G	A	48	0.15							7	0	27	21
>TR349_c0_g2_i1	738	738	T	C	45	0.16							7	0	28	17
>TR349_c0_g2_i1	741	741	T	A	46	0.15							7	0	28	18
>TR349_c0_g2_i1	744	744	C	A	47	0.49							16	7	28	19
>TR349_c0_g2_i1	768	768	A	G	43	0.16							7	0	25	18
>TR350_c0_g1_i1	295	295	T	C	6	0.5							2	1	3	3
>TR350_c0_g1_i1	306	306	G	T	6	0.5							2	1	3	3
>TR352_c0_g1_i1	216	216	C	G	6	0.67							1	3	1	5
>TR354_c0_g2_i1	41	41	G	A	19	0.89							9	8	9	10
>TR355_c0_g1_i1	340	340	T	C	12	0.83							7	3	8	4
>TR355_c0_g1_i1	350	350	T	C	16	0.94							9	6	9	7
>TR355_c0_g1_i1	373	373	A	-	28	0.96							18	9	19	9
>TR355_c0_g1_i1	375	375	-	T	30	0.97							19	10	20	10
>TR355_c0_g1_i1	383	383	A	T	34	0.91							20	11	23	11
>TR356_c0_g2_i1	40	40	A	G	28	0.29							3	5	11	17
>TR356_c0_g2_i1	51	51	C	A	34	0.18							2	4	13	21
>TR356_c0_g2_i1	66	66	C	G	37	0.16							2	4	15	22
>TR356_c0_g2_i1	69	69	T	C	38	0.16							2	4	16	22
>TR356_c0_g2_i1	70	70	G	A	36	0.17							2	4	15	21
>TR356_c0_g2_i1	79	79	C	A	33	0.15							2	3	15	18
>TR356_c0_g2_i1	90	90	G	A	24	0.12							1	2	12	12
>TR356_c0_g2_i1	207	207	T	C	33	0.58							7	12	14	19
>TR356_c0_g2_i1	211	211	A	G	32	0.37							6	6	14	18
>TR356_c0_g2_i1	280	280	G	A	23	0.13							2	1	10	13
>TR356_c0_g2_i1	286	286	G	A	23	0.13							1	2	10	13
>TR356_c0_g2_i1	304	304	A	G	30	0.17							3	2	16	14
>TR356_c0_g2_i1	313	313	G	A	29	0.21							3	3	15	14
>TR356_c0_g2_i1	314	315	TA	AG	27	0.19							3	2	14	13
>TR356_c0_g2_i1	319	319	A	T	28	0.21							3	3	14	14
>TR357_c0_g1_i1	47	47	G	A	13	0.38							3	2	8	5
>TR357_c0_g1_i1	114	114	A	T	19	0.47							4	5	8	11
>TR357_c0_g1_i1	242	242	A	G	15	0.4							2	4	9	6
>TR357_c0_g1_i1	320	320	G	A	16	0.37							5	1	10	6
>TR357_c0_g1_i1	387	387	A	G	12	1							8	4	8	4
>TR361_c0_g2_i1	493	493	C	T	3	1							2	1	2	1
>TR361_c0_g2_i1	494	494	C	G	3	1							2	1	2	1
>TR361_c0_g2_i1	623	623	C	T	5	0.6							1	2	2	3
>TR362_c0_g1_i1	269	269	A	T	21	0.62							4	9	8	13
>TR363_c0_g1_i1	48	48	A	C	6	0.67							2	2	3	3
>TR363_c0_g1_i1	50	50	A	G	6	0.67							2	2	3	3
>TR363_c0_g1_i1	119	119	G	C	7	0.57							3	1	6	1
>TR363_c0_g1_i1	185	185	C	A	7	0.43							2	1	5	2
>TR363_c0_g1_i1	193	193	T	C	6	1							4	2	4	2
>TR363_c0_g1_i1	238	238	T	A	4	0.75							1	2	1	3
>TR363_c0_g1_i1	318	318	G	T	8	0.62							4	1	6	2
>TR363_c0_g1_i1	413	413	A	T	6	0.67							2	2	4	2
>TR365_c0_g1_i1	329	329	C	T	23	0.43							7	3	13	10
>TR365_c0_g1_i1	352	352	-	CTC	20	0.95							12	7	12	8
>TR365_c0_g1_i1	443	443	T	G	14	0.43							4	2	7	7
>TR365_c0_g1_i1	485	485	T	C	26	0.31							4	4	11	15
>TR365_c0_g1_i1	620	620	G	A	24	0.33							4	4	12	12
>TR365_c0_g1_i1	699	699	A	-	9	0.89							3	5	3	6
>TR365_c0_g1_i1	835	835	T	C	8	0.75							4	2	5	3
>TR365_c0_g1_i1	841	841	T	C	6	0.83							3	2	3	3
>TR365_c0_g1_i1	848	848	T	G	4	0.75							1	2	1	3
>TR366_c0_g1_i1	226	226	T	C	45	0.18							5	3	18	27
>TR367_c0_g1_i1	316	316	T	A	4	0.75							1	2	1	3
>TR367_c0_g1_i1	333	333	T	A	5	0.6							1	2	1	4
>TR367_c0_g1_i1	367	367	C	T	5	0.6							1	2	2	3
>TR367_c0_g1_i1	368	368	C	G	5	0.6							1	2	2	3
>TR367_c0_g1_i1	374	374	T	C	5	0.6							1	2	2	3
>TR368_c0_g1_i1	126	126	C	A	25	0.68							11	6	16	9
>TR368_c0_g1_i1	330	330	A	T	34	0.47							11	5	21	13
>TR368_c0_g1_i1	430	430	C	T	49	0.39							12	7	28	21
>TR368_c0_g1_i1	502	502	G	A	50	0.44							10	12	22	28
>TR368_c0_g1_i1	595	595	T	C	28	0.39							6	5	16	12
>TR368_c0_g1_i1	703	703	T	C	48	0.4							12	7	29	19
>TR370_c0_g1_i1	40	40	T	A	12	1							9	3	9	3
>TR370_c0_g1_i1	57	57	A	G	12	1							9	3	9	3
>TR370_c0_g1_i1	91	91	C	T	12	1							8	4	8	4
>TR370_c0_g1_i1	118	118	T	G	9	0.89							4	4	4	5
>TR370_c0_g1_i1	145	148	GAAG	AAAA	7	1							3	4	3	4
>TR370_c0_g1_i1	156	156	C	T	9	1							3	6	3	6
>TR370_c0_g1_i1	166	166	A	G	10	1							6	4	6	4
>TR370_c0_g1_i1	169	169	G	T	13	1							8	5	8	5
>TR370_c0_g1_i1	193	193	G	A	27	1							16	11	16	11
>TR370_c0_g1_i1	200	200	T	C	27	1							15	12	15	12
>TR370_c0_g1_i1	209	209	T	C	37	1							21	16	21	16
>TR370_c0_g1_i1	230	230	C	T	41	0.46							12	7	26	15
>TR370_c0_g1_i1	275	275	T	C	40	1							23	17	23	17
>TR370_c0_g1_i1	371	371	C	G	58	0.98							31	26	32	26
>TR370_c0_g1_i1	411	411	T	C	55	1							28	27	28	27
>TR370_c0_g1_i1	459	459	T	C	49	1							26	23	26	23
>TR370_c0_g1_i1	460	460	T	G	56	1							28	28	28	28
>TR370_c0_g1_i1	464	464	T	A	51	1							25	26	25	26
>TR370_c0_g1_i1	672	672	G	A	64	1							29	35	29	35
>TR370_c0_g1_i1	870	870	T	G	44	1							21	23	21	23
>TR370_c0_g1_i1	1022	1030	CTCTGGCTG	-	10	1							3	7	3	7
>TR371_c0_g1_i1	12	12	A	G	6	1							3	3	3	3
>TR371_c0_g1_i1	38	38	G	A	13	1							8	5	8	5
>TR371_c0_g1_i1	413	413	A	C	97	0.23							5	17	43	54
>TR371_c0_g1_i1	414	414	G	T	95	0.23							5	17	42	53
>TR371_c0_g1_i1	449	449	T	C	89	0.35							8	23	44	45
>TR371_c0_g1_i1	454	454	C	T	72	0.24							4	13	39	33
>TR371_c0_g1_i1	459	459	T	G	64	0.2							4	9	37	27
>TR371_c0_g1_i1	462	462	A	T	52	0.12							2	4	32	20
>TR373_c0_g1_i1	22	22	T	C	7	0.57							2	2	3	4
>TR373_c0_g1_i1	24	24	T	C	7	0.57							2	2	3	4
>TR373_c0_g1_i1	30	30	C	A	7	0.57							2	2	3	4
>TR373_c0_g1_i1	35	37	TTA	CTT	7	0.57							2	2	3	4
>TR373_c0_g1_i1	535	535	T	A	14	0.57							5	3	7	7
>TR375_c0_g1_i1	526	526	C	G	34	0.38							7	6	15	19
>TR375_c0_g1_i1	587	587	G	T	46	0.46							10	11	20	26
>TR375_c0_g1_i1	643	643	T	A	48	0.35							9	8	23	25
>TR375_c0_g1_i1	835	835	G	A	48	0.5							10	14	21	27
>TR375_c0_g1_i1	955	955	C	G	45	0.42							10	9	23	22
>TR375_c0_g1_i1	1185	1185	G	C	61	0.54							17	16	30	31
>TR375_c0_g1_i1	1216	1216	G	A	51	0.53							13	14	24	27
>TR375_c0_g1_i1	1476	1476	A	G	43	0.21							3	6	22	21
>TR375_c0_g1_i1	1500	1500	T	A	44	0.16							7	0	26	18
>TR375_c0_g1_i1	1529	1529	C	-	11	0.82							4	5	5	6
>TR375_c0_g1_i1	1575	1575	G	A	4	0.75							1	2	2	2
>TR375_c0_g1_i1	1578	1578	A	C	4	0.75							1	2	2	2
>TR375_c0_g1_i1	1643	1643	A	G	4	0.75							1	2	1	3
>TR375_c0_g1_i1	1781	1781	A	G	44	0.16							7	0	28	16
>TR375_c0_g1_i1	2013	2013	C	T	23	0.61							8	6	12	11
>TR377_c0_g1_i1	82	82	G	C	7	1							6	1	6	1
>TR377_c0_g1_i1	699	699	G	T	14	0.29							2	2	6	8
>TR377_c0_g1_i1	913	913	G	C	10	1							5	5	5	5
>TR378_c0_g1_i1	90	90	G	T	9	0.33							2	1	4	5
>TR378_c0_g1_i1	295	295	C	T	79	1							36	43	36	43
>TR378_c0_g1_i1	303	303	A	-	77	1							36	41	36	41
>TR378_c0_g1_i1	373	373	T	G	119	0.24							16	12	62	57
>TR378_c0_g1_i1	603	603	G	A	134	0.18							16	8	66	68
>TR378_c0_g1_i1	712	712	-	C	26	0.5							4	9	10	16
>TR378_c0_g1_i1	716	716	A	T	25	0.56							5	9	9	16
>TR378_c0_g1_i1	718	718	T	C	26	0.58							6	9	10	16
>TR378_c0_g1_i1	720	720	-	CC	30	0.57							7	10	13	17
>TR378_c0_g1_i1	723	723	A	G	42	0.76							17	15	21	21
>TR378_c0_g1_i1	724	724	C	T	42	0.76							17	15	21	21
>TR378_c0_g1_i1	776	776	G	A	159	0.96							59	94	65	94
>TR378_c0_g1_i1	778	778	T	C	160	0.99							64	95	65	95
>TR379_c0_g2_i1	132	132	G	A	9	0.44							2	2	4	5
>TR379_c0_g2_i1	210	210	C	G	29	0.41							3	9	15	14
[truncated: 550,983+ more rows]
